# Supplementary material for: Stress-responsive pathways and small RNA changes distinguish variable developmental phenotypes caused by MSH1 loss
Source: BMC Plant Biol. 2017 Feb 20;17:47. doi: 10.1186/s12870-017-0996-4 (PMC5319189; doi:10.1186/s12870-017-0996-4)
Supplement: Additional file 4: — Spreadsheet of differentially expressed isoforms in msh1 mutants. Concordant results (with Cuffdiff2 chosen as output) and JunctionSeq results are included. (PDF 632 kb) (XLSX 15417 kb) [file 12870_2017_996_MOESM4_ESM.xlsx]

## Sheet: S1 Concordant AS
Gene	WT Value	S1 Value	Log2 Fold Change	spliceR.IF1	spliceR.IF2	spliceR.dIF	Adj. P-value	PTC	spliceR.ESI	spliceR.MEE	spliceR.MESI	spliceR.ISI	spliceR.A5	spliceR.A3	spliceR.ATSS	spliceR.ATTS
AT1G06230.1	5.74593	16.1534	1.49122	0.332402	0.5985	0.266098	0.0377963	TRUE	0	0	0	0	0	0	1	1
AT1G54520.1	16.6006	56.5502	1.7683	0.431192	0.701719	0.270527	0.000650557	TRUE	0	0	0	0	0	2	0	1
AT1G70820.1	9.21028	24.3681	1.40368	0.316572	0.536114	0.219542	0.030656	TRUE	0	0	0	0	1	0	0	1
AT1G15340.1	13.7521	6.06576	-1.18089	0.759369	0.586909	-0.17246	0.00218393	FALSE	0	0	0	1	0	0	0	0
AT1G20190.1	7.68001	25.6971	1.74242	0.265305	0.559574	0.294269	0.0120945	FALSE	0	0	0	0	0	1	0	0
AT1G23080.3	8.23038	18.717	1.18532	0.564215	0.710474	0.146259	0.0135611	TRUE	0	0	0	0	1	0	1	1
AT1G69295.1	0.504851	3.36232	2.73553	0.094341	0.307556	0.213215	0.0112202	FALSE	0	0	0	0	0	2	1	1
AT1G70830.1	12.8953	61.4097	2.25162	0.45644	0.825944	0.369504	0.000650557	FALSE	0	0	0	0	1	0	1	1
AT2G30620.1	23.6301	107.587	2.18681	0.25459	0.696221	0.441631	0.0034833	TRUE	0	0	0	1	0	0	0	1
AT2G21660.2	232.084	85.3555	-1.44309	0.453895	0.335398	-0.118497	0.00706861	FALSE	0	0	0	0	1	1	1	1
AT2G40815.1	1.51154	5.55548	1.87789	0.347464	0.708502	0.361038	0.0462707	FALSE	0	0	0	1	0	0	0	0
AT2G47790.1	1.83547	6.81297	1.89213	0.278939	0.611253	0.332314	0.0265953	FALSE	0	0	0	0	1	0	0	0
AT3G06400.3	2.92627	8.04994	1.45992	0.274	0.508094	0.234094	0.0174388	TRUE	0	0	0	0	1	1	1	1
AT3G12600.1	1.6681	7.67436	2.20184	0.300044	0.515643	0.215599	0.000650557	TRUE	1	0	0	1	0	0	0	0
AT3G46600.3	8.706	32.7533	1.91156	0.267567	0.504141	0.236574	0.0351589	FALSE	0	0	0	0	0	1	1	0
AT3G04080.1	2.337	5.46126	1.22458	0.35793	0.616636	0.258706	0.0247232	FALSE	0	0	0	0	3	1	0	0
AT3G13570.1	2.30963	7.5862	1.71571	0.19443	0.493919	0.299489	0.038402	FALSE	0	0	0	0	0	1	0	1
AT3G43720.2	4.73199	11.3129	1.25745	0.481216	0.627473	0.146257	0.038402	FALSE	0	0	0	0	0	2	1	1
AT4G02790.1	11.7889	25.9361	1.13754	0.864879	0.981272	0.116393	0.000650557	TRUE	0	0	0	0	0	0	0	1
AT4G03080.1	6.47674	13.1992	1.02711	0.599931	0.735955	0.136024	0.0416528	FALSE	0	0	0	0	0	0	0	1
AT4G38130.1	5.39955	26.9564	2.31972	0.484008	0.829091	0.345083	0.000650557	FALSE	0	0	0	0	1	0	0	0
AT5G03660.1	2.38513	10.259	2.10475	0.217647	0.605837	0.38819	0.0382366	TRUE	0	0	0	0	2	1	1	0
AT5G21105.1	1.23593	6.49252	2.39318	0.151513	0.415314	0.263801	0.00119224	TRUE	1	0	0	1	0	0	0	0
AT5G52040.1	5.03555	17.4681	1.7945	0.251145	0.412675	0.16153	0.0483635	TRUE	1	0	0	0	0	1	0	0
AT5G61580.2	9.29687	2.43857	-1.93071	0.429556	0.159662	-0.269894	0.0251106	TRUE	0	0	0	0	0	2	1	1
AT5G65950.1	2.16638	11.0709	2.35342	0.093047	0.411512	0.318465	0.0231458	TRUE	0	0	0	0	1	2	0	0
AT5G02890.1	1.58322	5.29763	1.74248	0.128272	0.49144	0.363168	0.0365644	FALSE	0	0	0	0	0	1	0	0
AT5G13020.1	5.13635	17.8061	1.79355	0.30442	0.7192	0.41478	0.00964026	FALSE	1	0	0	0	1	0	1	0
AT5G13300.1	1.73818	11.7662	2.75899	0.113085	0.705061	0.591976	0.00706861	FALSE	0	0	0	0	0	1	0	1
AT5G50450.1	2.02646	11.8478	2.54759	0.429575	0.70661	0.277035	0.00119224	FALSE	0	0	0	0	0	0	0	1

## Sheet: S2 Var Concordant AS
Gene	WT Value	S2 Var Value	Log2 Fold Change	spliceR.IF1	spliceR.IF2	spliceR.dIF	Adj. P-value	PTC	spliceR.ESI	spliceR.MEE	spliceR.MESI	spliceR.ISI	spliceR.A5	spliceR.A3	spliceR.ATSS	spliceR.ATTS
AT1G02205.4	19.2331	2.13154	-3.17362	0.513975	0.359312	-0.154663	0.000650557	FALSE	0	0	0	1	0	1	0	0
AT1G02205.3	10.1179	2.51052	-2.01086	0.270385	0.423196	0.152811	0.00265064	TRUE	0	0	0	0	0	0	1	1
AT1G07320.1	24.5839	52.2248	1.08702	0.317039	0.470994	0.153955	0.0488956	TRUE	0	0	0	0	1	1	0	0
AT1G08570.3	17.2022	52.1825	1.60097	0.638185	0.50136	-0.136825	0.00119224	TRUE	0	0	0	1	0	0	1	1
AT1G27450.1	3.36846	27.0902	3.00761	0.042842	0.198676	0.155834	0.0182252	TRUE	0	0	0	0	1	1	0	0
AT1G30400.1	4.7466	15.834	1.73806	0.240323	0.451619	0.211296	0.00423674	TRUE	0	0	0	0	0	7	0	0
AT1G31420.1	62.1839	27.8694	-1.15786	0.564702	0.665376	0.100674	0.00500483	TRUE	0	0	0	0	0	0	1	1
AT1G45130.1	13.0457	4.50012	-1.53553	0.942193	0.814491	-0.127702	0.000650557	TRUE	0	0	0	0	0	1	0	0
AT1G50380.2	2.23278	9.05205	2.0194	0.389456	0.715289	0.325833	0.000650557	TRUE	0	0	0	0	1	0	1	0
AT1G52320.2	1.92351	5.74182	1.57777	0.256531	0.4027	0.146169	0.0147013	TRUE	0	0	0	0	1	0	1	1
AT1G54520.1	16.6006	48.1327	1.53578	0.431192	0.808116	0.376924	0.00169333	TRUE	0	0	0	0	0	2	0	1
AT1G61520.1	4898.62	1774.9	-1.46464	0.73412	0.612039	-0.122081	0.00265064	FALSE	0	0	0	0	0	0	1	0
AT1G70700.3	232.595	105.478	-1.14088	0.608755	0.480192	-0.128563	0.00384975	TRUE	0	0	0	2	0	0	1	1
AT1G73600.2	110.903	8.17262	-3.76236	0.790668	0.543638	-0.24703	0.000650557	TRUE	1	0	0	0	0	1	0	1
AT1G05520.1	7.33921	16.5764	1.17543	0.583756	0.858908	0.275152	0.000650557	FALSE	0	0	0	0	0	0	0	1
AT1G06150.1	1.7415	6.29086	1.85292	0.19622	0.506492	0.310272	0.0270546	FALSE	0	0	0	0	2	5	0	1
AT1G06720.1	7.19485	3.42409	-1.07124	0.664876	0.483251	-0.181625	0.0200556	FALSE	1	0	0	0	2	2	1	0
AT1G11310.3	43.7078	114.512	1.38954	0.376062	0.511749	0.135687	0.0126764	FALSE	0	0	0	0	0	0	1	1
AT1G12900.3	1224.85	338.331	-1.85609	0.816414	0.701959	-0.114455	0.000650557	TRUE	0	0	0	0	1	2	1	1
AT1G15340.1	13.7521	3.02301	-2.18559	0.759369	0.599798	-0.159571	0.000650557	FALSE	0	0	0	1	0	0	0	0
AT1G18150.1	32.6239	14.3268	-1.18722	0.99876	0.790955	-0.207805	0.000650557	FALSE	0	0	0	0	0	1	1	1
AT1G20190.2	21.2679	8.18917	-1.37689	0.734696	0.481421	-0.253275	0.00306935	TRUE	0	0	0	0	0	0	1	1
AT1G22300.1	66.2027	24.8657	-1.41273	0.457021	0.291947	-0.165074	0.0120945	FALSE	0	0	0	0	1	0	0	0
AT1G24180.1	8.30952	26.5557	1.67619	0.532894	0.81933	0.286436	0.000650557	FALSE	0	0	0	0	0	1	0	1
AT1G27100.1	9.02817	21.2805	1.23703	0.430974	0.595949	0.164975	0.00740014	FALSE	0	0	0	0	0	1	0	1
AT1G28330.1	27.4023	116.089	2.08286	0.187449	0.369965	0.182516	0.0034833	FALSE	1	0	0	1	0	0	1	1
AT1G47128.1	64.7043	131.98	1.02839	0.975962	0.68981	-0.286152	0.00169333	FALSE	0	0	0	1	0	0	0	0
AT1G51710.2	56.444	25.1539	-1.16604	0.766873	0.602303	-0.16457	0.00119224	FALSE	0	0	0	0	0	0	1	1
AT1G52150.1	5.91818	2.23362	-1.40577	0.533501	0.208949	-0.324552	0.0190144	FALSE	0	0	0	0	2	1	1	1
AT1G55110.1	7.82209	19.0575	1.28473	0.601838	0.392844	-0.208994	0.00934097	FALSE	0	0	0	0	1	2	0	1
AT1G60140.5	27.3453	7.72585	-1.82353	0.426915	0.304026	-0.122889	0.0034833	FALSE	1	0	0	0	0	1	0	1
AT1G69295.1	0.504851	5.48298	3.44103	0.094341	0.333933	0.239592	0.00119224	FALSE	0	0	0	0	0	2	1	1
AT1G70830.1	12.8953	47.7556	1.88882	0.45644	0.795334	0.338894	0.0034833	FALSE	0	0	0	0	1	0	1	1
AT1G75180.1	42.847	5.30096	-3.01487	0.769459	0.327963	-0.441496	0.000650557	FALSE	1	0	0	0	1	1	1	0
AT1G76890.2	27.5227	8.4963	-1.69572	0.690657	0.476247	-0.21441	0.000650557	FALSE	0	0	0	0	0	1	0	1
AT1G79920.1	38.9167	19.1023	-1.02665	0.929778	0.794869	-0.134909	0.0242267	FALSE	1	0	0	0	1	0	0	1
AT2G03890.2	52.1694	23.7233	-1.1369	0.554114	0.372067	-0.182047	0.0435266	TRUE	0	0	0	0	0	0	1	1
AT2G25510.2	461.115	2299.03	2.31783	0.482953	0.635565	0.152612	0.000650557	TRUE	0	0	0	0	0	1	1	1
AT2G28305.1	12.7898	5.65802	-1.17662	0.438635	0.337349	-0.101286	0.0141282	TRUE	1	0	0	0	0	2	0	1
AT2G38400.2	2.0301	12.4245	2.61357	0.181185	0.446302	0.265117	0.0497407	TRUE	0	0	0	0	0	1	1	1
AT2G41100.1	105.746	276.381	1.38605	0.551019	0.747394	0.196375	0.00536373	TRUE	0	0	0	0	0	0	1	1
AT2G42320.2	24.1653	1.75038	-3.7872	0.192584	0.063004	-0.12958	0.00169333	TRUE	0	0	0	0	1	2	0	0
AT2G42320.1	76.3079	20.1402	-1.92176	0.608133	0.724934	0.116801	0.000650557	TRUE	0	0	0	0	1	1	1	0
AT2G07180.2	15.906	35.9325	1.17571	0.648655	0.781452	0.132797	0.0229098	FALSE	0	0	0	0	0	1	1	1
AT2G14720.1	17.2012	35.3188	1.03793	0.632739	0.786159	0.15342	0.00500483	FALSE	0	0	0	1	0	1	0	1
AT2G26540.1	26.29	13.1037	-1.00454	0.689014	0.453846	-0.235168	0.00839713	FALSE	1	0	0	0	2	0	1	0
AT2G27450.1	9.63766	23.2158	1.26835	0.737236	0.898264	0.161028	0.000650557	FALSE	0	0	0	0	1	0	0	1
AT2G29650.1	34.8316	10.3952	-1.74448	0.477746	0.619307	0.141561	0.000650557	FALSE	0	0	0	0	0	1	1	0
AT2G29650.3	34.4324	5.25798	-2.71119	0.472271	0.313251	-0.15902	0.000650557	FALSE	0	0	0	0	1	1	1	1
AT2G32690.4	89.0649	4.38414	-4.34449	0.895892	0.452698	-0.443194	0.000650557	FALSE	0	0	0	1	0	0	1	1
AT2G38290.2	3.22015	12.6619	1.9753	0.679508	0.552222	-0.127286	0.0221927	TRUE	0	0	0	1	0	0	1	1
AT2G38860.3	0.959822	6.85527	2.83638	0.527888	0.320445	-0.207443	0.000650557	FALSE	0	0	0	0	1	1	1	1
AT2G41710.1	2.15294	8.89255	2.04629	0.161005	0.430799	0.269794	0.0369258	FALSE	0	0	0	0	0	3	0	0
AT2G42010.1	1.67541	5.91836	1.82068	0.332138	0.729403	0.397265	0.036182	FALSE	0	0	0	0	3	0	0	0
AT2G47790.1	1.83547	8.36918	2.18894	0.278939	0.622239	0.3433	0.0115058	FALSE	0	0	0	0	1	0	0	0
AT3G02710.1	2.98954	10.9802	1.87691	0.366117	0.682165	0.316048	0.00870169	TRUE	0	0	0	0	2	0	0	1
AT3G12600.1	1.6681	9.55337	2.5178	0.300044	0.450348	0.150304	0.000650557	TRUE	1	0	0	1	0	0	0	0
AT3G13300.1	7.40659	16.5387	1.15897	0.413144	0.583487	0.170343	0.0157985	TRUE	0	0	0	1	0	0	1	0
AT3G13470.1	40.7767	8.96126	-2.18597	0.913964	0.666746	-0.247218	0.000650557	TRUE	0	0	0	0	0	0	0	1
AT3G14660.1	9.09067	36.7299	2.0145	0.054057	0.212984	0.158927	0.0259243	TRUE	1	0	0	0	0	0	1	0
AT3G19100.1	1.88842	8.1623	2.11179	0.198607	0.364603	0.165996	0.00119224	TRUE	1	0	0	0	0	4	0	1
AT3G19190.3	10.2793	21.0136	1.03158	0.353913	0.691103	0.33719	0.0141282	TRUE	1	0	0	0	2	1	0	1
AT3G25690.3	78.1469	33.2817	-1.23146	0.513715	0.286119	-0.227596	0.0057361	TRUE	0	0	0	0	0	1	1	0
AT3G45780.2	138.537	68.689	-1.01212	0.782686	0.958693	0.176007	0.0208071	TRUE	0	0	0	0	0	0	1	0
AT3G48500.1	2.8292	14.0215	2.30917	0.240924	0.649649	0.408725	0.000650557	TRUE	0	0	0	0	0	2	0	1
AT3G53230.1	2.3171	6.13082	1.40376	0.592616	0.861591	0.268975	0.0171923	TRUE	0	0	0	0	0	1	0	0
AT3G62530.1	209.014	82.2949	-1.34472	0.90863	0.70355	-0.20508	0.000650557	TRUE	0	0	0	0	0	0	0	1
AT3G04080.1	2.337	7.38061	1.65908	0.35793	0.52258	0.16465	0.00218393	FALSE	0	0	0	0	3	1	0	0
AT3G05290.1	4.49698	9.42168	1.06703	0.881317	0.686511	-0.194806	0.00265064	FALSE	0	0	0	0	0	1	0	0
AT3G06580.1	29.3755	10.9226	-1.42729	0.759998	0.542428	-0.21757	0.000650557	FALSE	0	0	0	0	0	1	1	1
AT3G09090.1	15.3911	4.22247	-1.86594	0.592909	0.244858	-0.348051	0.000650557	FALSE	0	0	0	1	0	0	1	0
AT3G13080.2	4.53216	24.9743	2.46217	0.675252	0.573751	-0.101501	0.000650557	FALSE	0	0	0	0	0	0	1	1
AT3G13570.1	2.30963	7.22721	1.64578	0.19443	0.36227	0.16784	0.047312	FALSE	0	0	0	0	0	1	0	1
AT3G16000.1	127.606	32.4674	-1.97464	0.922142	0.665788	-0.256354	0.000650557	FALSE	0	0	0	0	0	1	0	0
AT3G18830.1	7.91276	41.7744	2.40037	0.722521	0.93968	0.217159	0.000650557	FALSE	0	0	0	0	1	0	0	0
AT3G19340.1	31.5931	15.6427	-1.01411	0.886811	0.779768	-0.107043	0.00119224	FALSE	0	0	0	0	0	0	0	1
AT3G20440.2	2.57907	8.23325	1.67461	0.444022	0.873789	0.429767	0.0124065	FALSE	0	0	0	0	2	0	1	1
AT3G21055.1	958.968	451.778	-1.08587	0.642215	0.527382	-0.114833	0.00265064	NA	0	0	0	0	0	0	1	1
AT3G21630.1	4.80241	15.1185	1.65449	0.204089	0.39425	0.190161	0.00536373	FALSE	0	0	0	0	1	2	0	1
AT3G43720.2	4.73199	15.6681	1.72732	0.481216	0.635004	0.153788	0.00265064	FALSE	0	0	0	0	0	2	1	1
AT3G44340.1	2.8788	10.4065	1.85394	0.2401	0.446669	0.206569	0.0126764	FALSE	0	0	0	0	2	2	1	1
AT3G47340.2	119.592	57.5013	-1.05646	0.468296	0.363626	-0.10467	0.0367369	FALSE	0	0	0	1	0	1	1	1
AT3G48090.2	7.07117	41.9689	2.5693	0.495944	0.655315	0.159371	0.000650557	TRUE	0	0	0	0	1	0	1	1
AT3G51980.1	11.345	28.1552	1.31135	0.475325	0.74724	0.271915	0.0185041	FALSE	0	0	0	0	0	2	0	1
AT3G56050.1	30.0508	67.4609	1.16665	0.539266	0.694621	0.155355	0.0198089	FALSE	0	0	0	0	0	0	1	0
AT4G01610.1	48.0373	102.107	1.08785	0.751036	0.861917	0.110881	0.0174388	TRUE	0	0	0	0	1	0	0	0
AT4G11100.1	21.3187	9.7266	-1.13211	0.698372	0.562814	-0.135558	0.0200556	TRUE	0	0	0	0	1	0	0	1
AT4G11320.1	1.48679	5.73722	1.94815	0.357906	0.476929	0.119023	0.0109231	TRUE	0	0	0	1	0	0	0	0
AT4G11320.2	2.66735	6.29231	1.23818	0.642094	0.523073	-0.119021	0.0310653	TRUE	0	0	0	0	0	0	1	1
AT4G16660.2	7.46347	24.5533	1.718	0.202941	0.331249	0.128308	0.0236755	TRUE	0	0	0	1	0	0	0	0
AT4G17960.1	13.393	4.24177	-1.65874	0.730955	0.393913	-0.337042	0.0212841	TRUE	1	0	0	0	0	0	0	0
AT4G19600.1	2.79568	9.67872	1.79161	0.096495	0.434786	0.338291	0.027805	TRUE	0	0	0	0	2	2	0	1
AT4G28540.1	4.40246	10.4673	1.24951	0.346667	0.56765	0.220983	0.00306935	TRUE	0	0	0	0	1	3	0	1
AT4G37040.1	94.0767	31.6419	-1.572	0.791285	0.598767	-0.192518	0.000650557	TRUE	0	0	0	0	0	1	0	1
AT4G03080.1	6.47674	20.7833	1.68208	0.599931	0.75456	0.154629	0.000650557	FALSE	0	0	0	0	0	0	0	1
AT4G15530.2	8.27167	30.1598	1.86638	0.539054	0.648006	0.108952	0.000650557	FALSE	0	0	0	0	0	0	1	0
AT4G15760.1	6.43412	23.3498	1.85959	0.525809	0.349689	-0.17612	0.000650557	FALSE	0	0	0	0	0	3	0	1
AT4G17100.1	5.85736	16.9174	1.53019	0.126551	0.43232	0.305769	0.00169333	TRUE	0	0	0	0	0	1	0	0
AT4G19420.4	69.3137	21.1699	-1.71113	0.671215	0.771765	0.10055	0.000650557	FALSE	0	0	0	1	1	1	1	1
AT4G19880.1	21.4361	44.8861	1.06623	0.541888	0.441137	-0.100751	0.0115058	FALSE	0	0	0	0	1	0	0	0
AT4G23540.1	3.64294	10.7936	1.567	0.607846	0.897149	0.289303	0.00384975	FALSE	0	0	0	0	1	0	0	0
AT4G24190.2	105.129	276.405	1.39462	0.502042	0.690842	0.1888	0.000650557	FALSE	0	0	0	0	0	1	1	1
AT4G25640.2	7.02323	17.032	1.27804	0.591684	0.355465	-0.236219	0.00805793	FALSE	0	0	0	0	1	1	1	0
AT4G25640.1	2.61922	23.3717	3.15756	0.220661	0.487777	0.267116	0.000650557	FALSE	0	0	0	0	0	1	0	1
AT4G26270.1	2.78537	15.4576	2.47237	0.357816	0.516968	0.159152	0.00500483	FALSE	0	0	0	1	0	1	0	1
AT4G29900.1	6.76884	21.7114	1.68147	0.203773	0.385786	0.182013	0.036182	FALSE	0	0	0	0	1	2	0	1
AT4G35230.1	12.5348	25.822	1.04267	0.634041	0.777874	0.143833	0.00464388	FALSE	0	0	0	0	0	1	0	1
AT4G36850.4	92.8663	18.3926	-2.33603	0.294791	0.400946	0.106155	0.000650557	TRUE	0	0	0	1	0	0	1	0
AT4G36850.1	160.607	14.961	-3.42426	0.509825	0.32614	-0.183685	0.000650557	FALSE	0	0	0	0	0	0	1	0
AT4G38130.1	5.39955	25.5399	2.24184	0.484008	0.908864	0.424856	0.000650557	FALSE	0	0	0	0	1	0	0	0
AT4G38520.2	4.3803	18.9593	2.1138	0.59082	0.726201	0.135381	0.000650557	FALSE	0	0	0	1	0	0	1	1
AT5G03280.1	8.85827	20.4251	1.20524	0.723703	0.869923	0.14622	0.00500483	TRUE	0	0	0	0	0	0	0	1
AT5G04140.2	209.464	70.6376	-1.5682	0.570079	0.409199	-0.16088	0.000650557	TRUE	0	0	0	1	0	0	1	1
AT5G08610.1	5.9796	13.9449	1.22161	0.876086	0.999993	0.123907	0.00423674	TRUE	0	0	0	0	0	1	0	0
AT5G13010.1	4.93151	14.9944	1.60432	0.294689	0.641112	0.346423	0.0117797	TRUE	0	0	0	0	1	0	0	1
AT5G14200.1	34.4357	12.0855	-1.51063	0.643008	0.435064	-0.207944	0.0132285	TRUE	0	0	0	0	1	0	0	0
AT5G20960.2	1.17332	7.68993	2.71237	0.727212	0.837382	0.11017	0.000650557	TRUE	0	0	0	0	0	0	1	0
AT5G21105.1	1.23593	4.63885	1.90817	0.151513	0.458575	0.307062	0.0126764	TRUE	1	0	0	1	0	0	0	0
AT5G22760.2	4.5249	1.53997	-1.55498	0.399525	0.161003	-0.238522	0.0129582	TRUE	0	0	0	1	0	0	0	0
AT5G23860.2	19.0371	6.22364	-1.61298	0.503176	0.323651	-0.179525	0.00805793	TRUE	0	0	0	0	0	0	1	1
AT5G39570.2	5.64858	24.1923	2.09858	0.287867	0.603322	0.315455	0.0106012	TRUE	0	0	0	1	0	0	1	0
AT5G46250.1	21.8931	78.0104	1.83319	0.761674	0.957428	0.195754	0.000650557	TRUE	0	0	0	0	1	0	0	0
AT5G52280.1	12.2401	3.4118	-1.84301	0.723658	0.53852	-0.185138	0.000650557	TRUE	0	0	0	0	0	2	0	1
AT5G52640.1	2.06236	25.3345	3.61874	0.312024	0.613367	0.301343	0.00169333	TRUE	0	0	0	0	1	0	1	1
AT5G59670.1	3.5329	30.3435	3.10246	0.176049	0.286357	0.110308	0.000650557	TRUE	2	0	0	0	2	2	1	1
AT5G60020.1	11.6089	3.3819	-1.77933	0.919262	0.760644	-0.158618	0.000650557	TRUE	0	0	0	0	1	0	0	1
AT5G60390.3	945.275	462.321	-1.03184	0.919206	0.745766	-0.17344	0.00964026	TRUE	0	0	0	0	1	0	1	1
AT5G61570.2	9.63849	4.00049	-1.26863	0.380817	0.278202	-0.102615	0.00870169	TRUE	0	0	0	0	0	1	1	1
AT5G63810.1	12.3549	24.9025	1.01121	0.721117	0.90234	0.181223	0.0132285	TRUE	0	0	0	0	0	0	1	1
AT5G65950.1	2.16638	10.8084	2.31879	0.093047	0.475908	0.382861	0.0244819	TRUE	0	0	0	0	1	2	0	0
AT5G02890.1	1.58322	5.14032	1.699	0.128272	0.666969	0.538697	0.041861	FALSE	0	0	0	0	0	1	0	0
AT5G03040.3	30.1803	10.8886	-1.47079	0.438369	0.334693	-0.103676	0.00169333	FALSE	0	0	0	0	0	0	1	1
AT5G12860.1	25.1201	9.99315	-1.32983	0.466388	0.30023	-0.166158	0.0129582	FALSE	0	0	0	1	0	0	0	0
AT5G13020.1	5.13635	13.8155	1.42747	0.30442	0.711025	0.406605	0.036182	FALSE	1	0	0	0	1	0	1	0
AT5G13300.1	1.73818	10.2891	2.56547	0.113085	0.694763	0.581678	0.0117797	FALSE	0	0	0	0	0	1	0	1
AT5G18400.3	40.0453	17.3056	-1.2104	0.838605	0.679672	-0.158933	0.00119224	FALSE	1	0	0	0	0	1	1	1
AT5G26340.1	10.3968	151.913	3.86904	0.59447	0.753518	0.159048	0.000650557	FALSE	0	0	0	0	2	1	0	0
AT5G28770.1	57.9041	6.77733	-3.09488	0.388199	0.224805	-0.163394	0.000650557	FALSE	0	0	0	0	0	2	1	1
AT5G42020.2	17.7878	41.8133	1.23307	0.588011	0.478711	-0.1093	0.00870169	FALSE	0	0	0	0	1	0	1	1
AT5G48460.1	25.1514	5.44309	-2.20814	0.855216	0.709175	-0.146041	0.000650557	FALSE	0	0	0	0	0	1	0	1
AT5G50450.1	2.02646	16.4633	3.02222	0.429575	0.705378	0.275803	0.000650557	FALSE	0	0	0	0	0	0	0	1
AT5G65380.1	5.8072	17.1979	1.56632	0.730967	0.595732	-0.135235	0.00384975	FALSE	0	0	0	1	1	1	0	0
AT5G65860.1	30.6064	8.13187	-1.91217	1	0.68085	-0.31915	0.000650557	NA	0	0	0	0	0	0	1	0
AT5G66290.1	28.9863	12.6818	-1.19261	0.833227	0.622328	-0.210899	0.000650557	FALSE	0	0	0	0	1	1	1	1
AT5G67030.1	55.0915	11.9659	-2.2029	0.763743	0.457703	-0.30604	0.000650557	FALSE	0	0	0	0	1	0	0	0

## Sheet: S2 Var & Dwf Concordant AS
Gene	WT Value	S2 Var Value	Log2 Fold Change	spliceR.IF1	spliceR.IF2	spliceR.dIF	Adj. P-value	PTC	spliceR.ESI	spliceR.MEE	spliceR.MESI	spliceR.ISI	spliceR.A5	spliceR.A3	spliceR.ATSS	spliceR.ATTS
AT1G01480.1	0.231532	4.26026	4.20166	0.278326	0.820764	0.542438	0.00677333	TRUE	0	0	0	0	0	1	0	0
AT1G01790.1	62.4107	26.4245	-1.23992	0.751115	0.522683	-0.228432	0.000650557	TRUE	0	0	0	0	1	1	0	1
AT1G02080.1	10.3769	2.15883	-2.26506	0.235858	0.090889	-0.144969	0.00740014	TRUE	0	0	0	0	0	4	0	1
AT1G02205.4	19.2331	2.18566	-3.13745	0.513975	0.317999	-0.195976	0.000650557	FALSE	0	0	0	1	0	1	0	0
AT1G02840.1	6.34002	22.2345	1.81024	0.106506	0.426144	0.319638	0.000650557	TRUE	0	0	1	0	0	0	0	0
AT1G03290.6	27.1277	10.68	-1.34486	0.50723	0.216812	-0.290418	0.0304573	TRUE	0	0	0	0	0	1	1	1
AT1G03930.1	31.4191	15.1829	-1.04919	0.568059	0.695016	0.126957	0.00677333	TRUE	0	0	0	0	0	2	0	1
AT1G04430.1	169.461	36.8422	-2.20152	0.758768	0.624125	-0.134643	0.000650557	TRUE	0	0	0	0	1	0	0	0
AT1G04430.2	48.3035	19.3946	-1.31648	0.216281	0.328554	0.112273	0.0414251	TRUE	0	0	0	0	1	0	1	1
AT1G05200.5	8.65924	1.30299	-2.73241	0.357606	0.108472	-0.249134	0.0141282	TRUE	1	0	0	0	0	1	1	1
AT1G09970.1	8.59093	106.484	3.63168	0.29399	0.543652	0.249662	0.000650557	TRUE	0	0	0	0	0	1	0	0
AT1G09970.2	20.6309	89.3837	2.11521	0.706011	0.456347	-0.249664	0.000650557	TRUE	0	0	0	0	0	0	1	1
AT1G10050.3	2.63749	7.54956	1.51723	0.325033	0.124192	-0.200841	0.00119224	TRUE	1	0	0	0	0	0	1	1
AT1G11260.1	120.169	53.3062	-1.17268	0.683019	0.543321	-0.139698	0.000650557	TRUE	0	0	0	0	0	1	0	0
AT1G11330.1	11.9307	30.5907	1.35842	0.312748	0.623166	0.310418	0.00169333	TRUE	0	0	0	0	0	1	1	1
AT1G12650.1	53.5082	8.71307	-2.61851	0.68253	0.393239	-0.289291	0.000650557	TRUE	0	0	0	1	0	0	1	1
AT1G14650.2	12.289	1.01698	-3.59501	0.735127	0.056175	-0.678952	0.00423674	TRUE	0	0	0	0	1	1	1	1
AT1G17745.1	2.60691	32.8078	3.65363	0.999912	0.863825	-0.136087	0.000650557	TRUE	1	0	0	0	1	0	0	0
AT1G18300.1	8.25149	22.6097	1.45422	0.738184	0.857545	0.119361	0.00265064	TRUE	0	0	0	0	0	0	0	1
AT1G18390.1	3.28782	11.4473	1.7998	0.274175	0.528519	0.254344	0.000650557	TRUE	1	0	0	0	2	2	0	1
AT1G18730.3	266.9	124.253	-1.10301	0.578273	0.459361	-0.118912	0.0371139	TRUE	0	0	0	0	1	1	1	1
AT1G20020.2	155.598	29.9164	-2.37882	0.18715	0.043805	-0.143345	0.0357616	TRUE	0	0	0	1	0	0	1	1
AT1G20580.1	8.43653	23.118	1.4543	0.237284	0.764231	0.526947	0.0182252	TRUE	1	0	0	0	0	0	0	0
AT1G20696.2	265.038	77.5496	-1.77301	0.679473	0.556039	-0.123434	0.000650557	TRUE	0	0	0	0	1	2	1	1
AT1G22910.4	4.85516	1.40528	-1.78866	0.294338	0.156485	-0.137853	0.0185041	TRUE	0	0	0	1	1	2	1	1
AT1G24440.1	22.6494	5.07466	-2.15809	0.576711	0.397953	-0.178758	0.000650557	TRUE	0	0	0	0	1	1	0	1
AT1G24560.1	4.22799	12.0245	1.50794	0.378679	0.711218	0.332539	0.010296	TRUE	0	0	0	0	2	0	0	1
AT1G29850.2	13.0225	62.2317	2.25664	0.544904	0.832792	0.287888	0.0141282	TRUE	0	0	0	0	2	0	1	1
AT1G29890.1	16.5456	6.60497	-1.32482	0.597047	0.419707	-0.17734	0.000650557	TRUE	0	0	0	1	0	1	1	1
AT1G30230.2	405.643	90.6539	-2.16177	0.490102	0.270329	-0.219773	0.000650557	TRUE	0	0	0	0	0	1	1	1
AT1G30320.1	2.65977	19.3526	2.86315	0.134938	0.296252	0.161314	0.000650557	TRUE	1	0	0	0	1	1	0	0
AT1G30400.1	4.7466	17.0713	1.8466	0.240323	0.591478	0.351155	0.00265064	TRUE	0	0	0	0	0	7	0	0
AT1G31170.3	5.23614	17.9343	1.77615	0.259513	0.402483	0.14297	0.0485131	TRUE	0	0	0	0	1	0	1	1
AT1G32870.1	2.36947	9.00902	1.92681	0.908856	0.751096	-0.15776	0.000650557	TRUE	0	0	0	0	1	1	1	0
AT1G43170.2	455.392	179.052	-1.34673	0.466869	0.34711	-0.119759	0.0485131	TRUE	0	0	0	1	1	1	1	1
AT1G43890.2	102.617	40.621	-1.33697	0.71913	0.575765	-0.143365	0.000650557	TRUE	0	0	0	0	1	1	1	0
AT1G44750.6	10.6216	3.6246	-1.5511	0.58236	0.309663	-0.272697	0.0210465	TRUE	0	0	0	0	1	2	1	1
AT1G45130.1	13.0457	5.91247	-1.14174	0.942193	0.832282	-0.109911	0.000650557	TRUE	0	0	0	0	0	1	0	0
AT1G47490.1	1.63214	9.86821	2.59602	0.261857	0.704475	0.442618	0.000650557	TRUE	0	0	0	0	0	1	0	0
AT1G47530.1	4.112	25.213	2.61626	0.49378	0.748418	0.254638	0.00119224	TRUE	0	0	0	0	1	1	0	1
AT1G48460.2	12.7867	5.38965	-1.24638	0.560319	0.7392	0.178881	0.0160664	TRUE	0	0	0	0	2	0	1	0
AT1G50380.2	2.23278	10.2951	2.20505	0.389456	0.811622	0.422166	0.000650557	TRUE	0	0	0	0	1	0	1	0
AT1G51070.1	36.4783	11.3389	-1.68575	0.876297	0.485895	-0.390402	0.000650557	TRUE	1	0	0	0	0	0	0	0
AT1G54520.1	16.6006	52.4012	1.65836	0.431192	0.603882	0.17269	0.000650557	TRUE	0	0	0	0	0	2	0	1
AT1G54820.1	21.9986	10.2206	-1.10593	0.312835	0.52147	0.208635	0.00119224	TRUE	1	0	0	0	0	0	0	0
AT1G55000.3	1.96312	13.5028	2.78204	0.180803	0.407643	0.22684	0.00265064	TRUE	0	0	0	0	1	0	1	1
AT1G56200.2	9.13044	25.564	1.48536	0.61851	0.50769	-0.11082	0.00740014	TRUE	0	0	0	0	1	1	1	1
AT1G56600.1	2.71715	8.67025	1.67398	0.724554	0.839213	0.114659	0.000650557	TRUE	0	0	0	0	1	0	0	0
AT1G61120.1	1.95759	28.6238	3.87007	0.482967	0.3575	-0.125467	0.000650557	TRUE	0	0	0	0	1	1	0	1
AT1G61190.1	13.7135	33.8031	1.30156	0.441859	0.712077	0.270218	0.0157985	TRUE	0	0	0	1	0	1	1	1
AT1G65790.1	1.84992	50.0762	4.75859	0.397112	0.752882	0.35577	0.00384975	TRUE	0	0	0	0	0	0	1	1
AT1G66090.1	4.51963	54.4398	3.59038	0.579439	0.684641	0.105202	0.000650557	TRUE	0	0	0	0	1	1	0	1
AT1G66465.1	1.19849	8.49379	2.82519	0.695289	0.485451	-0.209838	0.0115058	TRUE	0	0	0	1	0	0	0	1
AT1G67530.4	0.924067	5.361	2.53643	0.21557	0.428671	0.213101	0.00306935	TRUE	0	0	0	0	0	0	1	1
AT1G68020.3	16.0135	4.72581	-1.76066	0.518804	0.287705	-0.231099	0.000650557	TRUE	0	0	0	0	0	0	1	0
AT1G70090.1	7.64715	19.1768	1.32637	0.395965	0.554581	0.158616	0.00775126	NA	0	0	0	1	0	0	0	0
AT1G70820.1	9.21028	26.7616	1.53885	0.316572	0.822639	0.506067	0.0169039	TRUE	0	0	0	0	1	0	0	1
AT1G72175.1	8.49678	3.35039	-1.34259	0.461468	0.268355	-0.193113	0.0453393	TRUE	0	0	0	0	1	1	1	1
AT1G72520.1	2.42735	226.161	6.54183	0.79148	0.907989	0.116509	0.000650557	TRUE	0	0	0	0	0	1	0	0
AT1G72900.1	8.68974	44.5061	2.35662	0.558953	0.398728	-0.160225	0.000650557	TRUE	0	0	0	0	1	1	0	0
AT1G73600.2	110.903	45.8651	-1.27383	0.790668	0.957526	0.166858	0.000650557	TRUE	1	0	0	0	0	1	0	1
AT1G76405.2	22.7095	1.66354	-3.77097	0.258864	0.075078	-0.183786	0.00306935	TRUE	0	0	0	0	0	1	0	0
AT1G01140.2	7.43838	67.486	3.18153	0.250426	0.446852	0.196426	0.000650557	FALSE	0	0	0	0	1	0	0	1
AT1G01490.3	8.8967	3.26487	-1.44625	0.337787	0.183418	-0.154369	0.0426693	TRUE	0	0	0	1	0	0	1	0
AT1G02330.1	3.47765	12.9066	1.89192	0.440808	0.813952	0.373144	0.00119224	FALSE	0	0	0	0	1	0	0	1
AT1G02610.1	87.2847	6.26964	-3.79928	0.577402	0.445274	-0.132128	0.000650557	FALSE	1	0	0	0	0	2	0	1
AT1G04340.1	27.0681	12.2264	-1.1466	0.595659	0.704834	0.109175	0.00119224	FALSE	0	0	0	0	2	0	1	1
AT1G04400.2	62.1246	19.5236	-1.66995	0.327751	0.213109	-0.114642	0.027579	FALSE	0	0	0	0	0	1	1	1
AT1G08450.1	37.1849	146.667	1.97976	0.548841	0.664478	0.115637	0.000650557	FALSE	0	0	0	0	2	0	0	1
AT1G09570.4	30.6044	6.06406	-2.33538	0.396648	0.277821	-0.118827	0.0182252	TRUE	0	0	0	1	1	0	1	1
AT1G09940.1	9.20692	37.5937	2.0297	0.863956	0.621288	-0.242668	0.000650557	FALSE	0	0	0	0	0	2	0	1
AT1G11670.1	1.42694	3.22873	1.17805	0.777959	0.54061	-0.237349	0.00902997	FALSE	0	0	0	0	0	1	0	0
AT1G12680.1	7.10708	1.99937	-1.82971	0.323311	0.14336	-0.179951	0.0369258	FALSE	0	0	0	0	1	2	0	1
AT1G13340.1	2.01082	20.5346	3.3522	0.639779	0.879268	0.239489	0.000650557	FALSE	0	0	0	0	0	0	0	1
AT1G15340.1	13.7521	5.38092	-1.35372	0.759369	0.512727	-0.246642	0.000650557	FALSE	0	0	0	1	0	0	0	0
AT1G18150.1	32.6239	13.2748	-1.29724	0.99876	0.856549	-0.142211	0.000650557	FALSE	0	0	0	0	0	1	1	1
AT1G18840.2	17.3376	7.691	-1.17266	0.89767	0.792212	-0.105458	0.000650557	FALSE	0	0	0	0	1	0	1	1
AT1G19050.1	182.15	57.2618	-1.66948	0.766051	0.527418	-0.238633	0.000650557	FALSE	0	0	0	0	0	1	0	1
AT1G19140.1	3.58982	10.6924	1.57461	0.482207	0.723927	0.24172	0.0195494	FALSE	0	0	0	0	0	1	0	0
AT1G19400.1	92.99	20.9746	-2.14843	0.68202	0.447851	-0.234169	0.000650557	FALSE	0	0	0	1	0	0	0	0
AT1G19400.4	24.784	3.80427	-2.70371	0.181774	0.081229	-0.100545	0.00119224	TRUE	0	0	0	0	1	0	1	1
AT1G20190.2	21.2679	5.88519	-1.85352	0.734696	0.456843	-0.277853	0.010296	TRUE	0	0	0	0	0	0	1	1
AT1G22140.1	69.4464	13.1428	-2.40163	0.655402	0.454878	-0.200524	0.000650557	FALSE	0	0	0	0	0	1	0	0
AT1G22300.1	66.2027	18.3176	-1.85366	0.457021	0.171738	-0.285283	0.00119224	FALSE	0	0	0	0	1	0	0	0
AT1G22570.2	18.5891	6.71766	-1.46843	0.539753	0.401385	-0.138368	0.00169333	FALSE	0	0	0	0	0	0	1	1
AT1G24180.1	8.30952	23.2095	1.48188	0.532894	0.877612	0.344718	0.000650557	FALSE	0	0	0	0	0	1	0	1
AT1G25580.1	2.69879	7.10214	1.39594	0.547219	0.416631	-0.130588	0.00218393	FALSE	0	0	0	0	0	3	0	1
AT1G27770.4	9.80482	109.001	3.47471	0.480904	0.774589	0.293685	0.000650557	FALSE	0	0	0	1	0	1	0	1
AT1G29400.1	59.4506	24.6582	-1.26962	0.725738	0.599144	-0.126594	0.000650557	FALSE	0	0	0	0	1	0	1	1
AT1G29690.1	4.31733	28.1291	2.70385	0.522585	0.673111	0.150526	0.000650557	FALSE	0	0	0	0	0	2	0	1
AT1G30970.3	11.1136	2.76184	-2.00862	0.559896	0.166566	-0.39333	0.0462707	FALSE	0	0	0	1	2	1	0	1
AT1G31835.1	219.649	14.4317	-3.92788	0.45862	0.282742	-0.175878	0.000650557	NA	0	0	0	1	0	0	0	0
AT1G31835.2	259.286	36.6103	-2.82422	0.54138	0.717258	0.175878	0.000650557	FALSE	0	0	0	0	0	0	0	1
AT1G36390.1	83.0461	25.4737	-1.70491	0.699501	0.579625	-0.119876	0.000650557	FALSE	0	0	0	0	0	0	0	1
AT1G44350.1	6.62833	44.534	2.74819	0.470782	0.317323	-0.153459	0.000650557	FALSE	0	0	0	0	3	2	1	1
AT1G47128.1	64.7043	185.028	1.51581	0.975962	0.699087	-0.276875	0.000650557	FALSE	0	0	0	1	0	0	0	0
AT1G48830.2	204.057	51.7725	-1.97871	0.73633	0.456725	-0.279605	0.000650557	FALSE	0	0	0	0	0	1	1	1
AT1G48850.1	11.796	38.2089	1.69561	0.605112	0.946285	0.341173	0.00423674	FALSE	0	0	0	0	1	0	0	0
AT1G48900.1	9.30969	23.6216	1.3433	0.497719	0.819523	0.321804	0.0315474	FALSE	0	0	0	1	0	0	0	0
AT1G51730.1	40.818	19.6246	-1.05654	0.864676	0.443088	-0.421588	0.0289468	FALSE	0	0	0	0	0	1	0	0
AT1G52000.1	10.9124	34.4365	1.65797	0.811669	0.639973	-0.171696	0.000650557	FALSE	1	0	0	0	0	0	0	0
AT1G52000.2	1.7102	12.9841	2.92451	0.127205	0.241298	0.114093	0.0229098	FALSE	0	0	0	0	0	0	1	1
AT1G56140.1	3.1298	11.1799	1.83677	0.485109	0.715802	0.230693	0.000650557	FALSE	0	0	0	0	1	1	0	0
AT1G56300.2	23.2464	10.3182	-1.17181	0.645163	0.399239	-0.245924	0.0236755	FALSE	0	0	0	0	0	0	0	1
AT1G57680.1	24.3942	7.17664	-1.76516	0.446752	0.300999	-0.145753	0.000650557	FALSE	0	0	0	0	1	0	0	0
AT1G58200.1	14.8738	34.317	1.20615	0.616275	0.44524	-0.171035	0.00119224	FALSE	0	0	0	0	1	0	1	1
AT1G58350.3	10.4663	4.33108	-1.27296	0.359369	0.459785	0.100416	0.0190144	FALSE	1	0	0	0	0	1	1	1
AT1G59600.1	2.88027	6.77701	1.23445	0.285249	0.455953	0.170704	0.0339322	FALSE	0	0	0	0	0	1	0	1
AT1G60140.5	27.3453	5.50841	-2.31159	0.426915	0.261962	-0.164953	0.000650557	FALSE	1	0	0	0	0	1	0	1
AT1G60200.1	1.04184	5.63274	2.4347	0.148978	0.409982	0.261004	0.0289468	FALSE	0	0	1	0	0	1	0	1
AT1G60800.1	36.155	9.56617	-1.91818	0.691512	0.568457	-0.123055	0.000650557	FALSE	0	0	0	0	0	1	0	1
AT1G61380.1	9.55868	26.0303	1.44531	0.805015	0.948232	0.143217	0.000650557	FALSE	0	0	0	0	0	0	1	0
AT1G61890.1	5.36251	148.84	4.79471	0.381527	0.525582	0.144055	0.000650557	FALSE	1	0	0	0	1	1	0	1
AT1G65370.1	72.458	11.3125	-2.67923	0.635998	0.472958	-0.16304	0.000650557	FALSE	0	0	0	0	0	1	0	0
AT1G67970.1	8.11472	22.5268	1.47303	0.85777	0.712371	-0.145399	0.000650557	FALSE	0	0	0	0	0	1	0	0
AT1G68300.1	22.444	47.6163	1.08513	0.798577	0.913341	0.114764	0.0109231	FALSE	0	0	0	0	0	0	0	1
AT1G68590.2	343.593	98.5449	-1.80185	0.505276	0.284698	-0.220578	0.000650557	FALSE	0	0	0	0	0	1	1	1
AT1G69295.1	0.504851	5.40786	3.42113	0.094341	0.27836	0.184019	0.00119224	FALSE	0	0	0	0	0	2	1	1
AT1G70290.1	47.9884	17.1412	-1.48521	0.454186	0.298828	-0.155358	0.00119224	FALSE	0	0	0	1	0	0	0	1
AT1G70370.2	17.5004	42.3689	1.27562	0.795777	0.642503	-0.153274	0.000650557	TRUE	0	0	0	0	0	0	1	0
AT1G70370.1	4.49122	23.5746	2.39206	0.204224	0.357497	0.153273	0.000650557	FALSE	0	0	0	1	0	0	0	1
AT1G70530.1	6.84323	18.8117	1.45888	0.539053	0.748727	0.209674	0.0132285	FALSE	0	0	0	0	0	1	0	1
AT1G70830.1	12.8953	51.0609	1.98537	0.45644	0.754506	0.298066	0.00169333	FALSE	0	0	0	0	1	0	1	1
AT1G71020.2	10.7558	2.91217	-1.88495	0.303644	0.423993	0.120349	0.00464388	TRUE	0	0	0	1	0	0	1	1
AT1G71080.1	10.8547	24.8485	1.19484	0.671889	0.806505	0.134616	0.000650557	FALSE	1	0	0	0	0	0	0	0
AT1G72500.1	14.2307	4.17162	-1.77033	0.641638	0.474167	-0.167471	0.000650557	FALSE	0	0	0	0	0	1	0	1
AT1G72640.2	22.076	8.1573	-1.43631	0.37016	0.213968	-0.156192	0.0182252	FALSE	0	0	0	0	0	2	0	1
AT1G73200.1	4.89287	15.4014	1.65431	0.226484	0.550693	0.324209	0.0268255	FALSE	0	0	0	0	1	0	0	0
AT1G73370.2	6.92941	0.980191	-2.8216	0.688199	0.445416	-0.242783	0.000650557	TRUE	0	0	0	0	2	0	1	1
AT1G79680.1	0.673772	15.6651	4.53915	1	0.802121	-0.197879	0.000650557	FALSE	0	0	0	0	0	1	0	0
AT1G80830.2	17.3074	2.56152	-2.75632	0.495441	0.261773	-0.233668	0.00306935	FALSE	0	0	0	0	0	1	0	1
AT2G02180.1	35.1986	11.9298	-1.56095	0.425944	0.25951	-0.166434	0.000650557	TRUE	0	0	0	0	1	1	0	0
AT2G03120.1	105.165	50.0224	-1.07201	0.67692	0.799354	0.122434	0.000650557	TRUE	1	0	0	0	0	0	0	0
AT2G03480.2	3.55723	0.861001	-2.04667	0.286677	0.129486	-0.157191	0.0174388	TRUE	0	0	0	0	3	2	1	1
AT2G03530.2	3.27886	9.80031	1.57963	0.44815	0.603601	0.155451	0.00607637	TRUE	0	0	0	1	0	0	1	1
AT2G03890.2	52.1694	10.6982	-2.28584	0.554114	0.292757	-0.261357	0.000650557	TRUE	0	0	0	0	0	0	1	1
AT2G04030.2	59.0659	27.7734	-1.08862	0.478503	0.166395	-0.312108	0.0412721	TRUE	0	0	0	0	0	1	1	1
AT2G05520.2	20.7254	151.011	2.86519	0.234679	0.461129	0.22645	0.00119224	TRUE	0	0	0	0	1	0	0	0
AT2G05830.3	17.4553	7.76586	-1.16845	0.39093	0.264402	-0.126528	0.0367369	TRUE	0	0	0	0	0	1	1	1
AT2G13100.1	1.8051	6.40212	1.82647	0.565366	0.784622	0.219256	0.000650557	TRUE	0	0	0	0	0	1	0	0
AT2G14560.4	1.41854	46.8877	5.04673	0.11743	0.302648	0.185218	0.0129582	TRUE	0	0	0	1	0	0	1	1
AT2G16750.1	9.61048	1.53315	-2.64811	0.404021	0.297821	-0.1062	0.0261582	TRUE	0	0	0	0	1	1	1	1
AT2G18690.2	6.30403	112.784	4.16114	0.610436	0.416497	-0.193939	0.000650557	TRUE	0	0	0	0	0	0	0	1
AT2G18690.1	4.02307	158.009	5.29556	0.389564	0.583507	0.193943	0.000650557	NA	0	0	0	1	0	0	0	0
AT2G18750.2	6.59184	20.7457	1.65406	0.265608	0.482545	0.216937	0.038402	TRUE	0	0	0	1	0	0	0	0
AT2G19480.2	58.4569	18.2109	-1.68257	0.52496	0.167555	-0.357405	0.00384975	TRUE	1	0	0	0	0	0	1	1
AT2G19940.1	34.477	14.3258	-1.26702	0.663089	0.519648	-0.143441	0.035372	TRUE	0	0	0	0	0	1	0	0
AT2G22910.1	2.30906	8.85706	1.93952	0.227066	0.404205	0.177139	0.0115058	TRUE	0	0	0	0	1	0	0	1
AT2G25510.2	461.115	1856.15	2.00912	0.482953	0.633503	0.15055	0.000650557	TRUE	0	0	0	0	0	1	1	1
AT2G30620.2	19.4328	2.71065	-2.84178	0.209369	0.063747	-0.145622	0.0135611	TRUE	0	0	0	0	0	0	0	1
AT2G31350.1	13.4894	4.93447	-1.45086	0.359014	0.229321	-0.129693	0.0205999	TRUE	0	0	0	0	1	0	0	0
AT2G32210.1	3.22783	17.6628	2.45208	0.912153	0.662746	-0.249407	0.0124065	TRUE	0	0	0	0	1	0	1	1
AT2G32560.1	43.1288	5.63724	-2.93559	0.706965	0.564434	-0.142531	0.000650557	TRUE	0	0	0	0	0	0	0	1
AT2G32950.1	4.18237	11.5882	1.47026	0.248943	0.579465	0.330522	0.0398808	TRUE	1	0	0	0	0	1	0	1
AT2G34660.2	2.06097	9.24295	2.16503	0.424481	0.667481	0.243	0.0227085	TRUE	1	0	0	0	0	3	0	1
AT2G36420.1	0.320047	4.14811	3.6961	0.12667	0.825391	0.698721	0.0437103	TRUE	0	0	0	0	1	0	0	0
AT2G38400.2	2.0301	12.702	2.64543	0.181185	0.382191	0.201006	0.0477422	TRUE	0	0	0	0	0	1	1	1
AT2G38960.1	1.15789	5.78761	2.32147	0.187101	0.624466	0.437365	0.0357616	TRUE	0	0	0	0	2	4	0	1
AT2G39010.1	90.2319	44.824	-1.00937	0.865053	0.585468	-0.279585	0.00384975	TRUE	0	0	0	0	1	1	0	1
AT2G39290.1	2.82642	7.19157	1.34733	0.330978	0.999116	0.668138	0.00870169	TRUE	0	0	0	0	0	1	0	0
AT2G39420.1	4.80145	97.119	4.33821	0.150395	0.00219	-0.148205	0.00306935	TRUE	1	0	0	0	1	2	0	0
AT2G42040.1	1.82117	0.669433	-1.44386	0.139719	0.361775	0.222056	0.0356185	TRUE	1	0	0	0	1	0	0	0
AT2G44500.2	2.60378	14.9418	2.52067	0.151154	0.405165	0.254011	0.0270546	TRUE	0	0	0	1	0	0	1	1
AT2G47070.1	33.603	82.5874	1.29733	0.788087	0.980449	0.192362	0.000650557	TRUE	0	0	0	1	0	0	0	0
AT2G03640.3	11.7469	2.50046	-2.23202	0.481533	0.124063	-0.35747	0.0190144	FALSE	0	0	0	0	0	2	0	1
AT2G06050.2	26.0196	463.556	4.15507	0.501078	0.739635	0.238557	0.000650557	FALSE	0	0	0	1	0	0	1	1
AT2G06050.3	23.3874	143.719	2.61945	0.450388	0.229313	-0.221075	0.000650557	FALSE	0	0	0	0	0	0	1	1
AT2G06210.1	3.50479	8.67891	1.30818	0.307705	0.624036	0.316331	0.0334152	TRUE	0	0	0	0	1	2	0	1
AT2G07360.1	23.7843	9.77553	-1.28277	0.892693	0.429118	-0.463575	0.00964026	FALSE	0	0	0	0	1	0	0	1
AT2G17200.1	13.4234	39.8167	1.56862	0.640219	0.930345	0.290126	0.0198089	FALSE	0	0	0	0	1	0	0	0
AT2G19830.2	104.236	52.0181	-1.00276	0.597119	0.713222	0.116103	0.0208071	FALSE	0	0	0	0	0	1	0	0
AT2G20010.2	5.82412	20.3357	1.8039	0.76356	0.872882	0.109322	0.00384975	FALSE	0	0	0	1	0	0	0	0
AT2G21300.1	0.498902	2.85541	2.51687	0.098077	0.304976	0.206899	0.0215198	FALSE	0	0	1	0	3	4	0	1
AT2G23140.1	8.22061	1.93357	-2.08798	0.509417	0.192274	-0.317143	0.00119224	FALSE	1	0	0	0	0	0	0	1
AT2G24270.3	65.0066	10.9179	-2.57389	0.413389	0.228523	-0.184866	0.000650557	TRUE	0	0	0	1	0	1	1	1
AT2G25490.1	22.8824	59.7205	1.38399	0.485363	0.639929	0.154566	0.0229098	FALSE	0	0	0	0	0	1	0	0
AT2G26140.1	6.40835	34.5776	2.43181	0.704079	0.864295	0.160216	0.000650557	FALSE	0	0	0	0	0	1	0	1
AT2G26540.1	26.29	11.9929	-1.13233	0.689014	0.48883	-0.200184	0.000650557	FALSE	1	0	0	0	2	0	1	0
AT2G28060.1	13.3418	4.26577	-1.64507	0.693203	0.353809	-0.339394	0.0462707	FALSE	0	0	0	0	0	1	0	0
AT2G30250.1	21.5109	122.977	2.51525	0.681173	0.878078	0.196905	0.000650557	FALSE	0	0	0	0	0	0	1	0
AT2G33800.1	67.206	170.511	1.3432	0.559686	0.722967	0.163281	0.00119224	FALSE	0	0	0	0	0	0	0	1
AT2G35680.1	10.5617	36.2731	1.78005	0.223563	0.790274	0.566711	0.00641508	FALSE	0	0	0	0	2	0	0	0
AT2G38860.3	0.959822	7.50503	2.96702	0.527888	0.202924	-0.324964	0.000650557	FALSE	0	0	0	0	1	1	1	1
AT2G39000.2	15.3069	3.91903	-1.96561	0.553917	0.156307	-0.39761	0.00464388	FALSE	0	0	0	0	0	0	1	1
AT2G40270.2	25.3305	79.6363	1.65255	0.565971	0.670853	0.104882	0.000650557	FALSE	0	0	0	0	0	1	1	1
AT2G41710.1	2.15294	9.96125	2.21002	0.161005	0.480146	0.319141	0.0247232	FALSE	0	0	0	0	0	3	0	0
AT2G42010.1	1.67541	8.65625	2.36923	0.332138	0.889585	0.557447	0.00775126	FALSE	0	0	0	0	3	0	0	0
AT2G42030.1	1.43623	5.26225	1.87339	0.60851	0.476273	-0.132237	0.000650557	FALSE	0	0	0	0	0	1	0	0
AT2G42810.1	38.334	13.6741	-1.48718	0.658363	0.502001	-0.156362	0.000650557	FALSE	2	0	0	0	0	0	0	1
AT2G43320.2	1.64032	10.9576	2.73989	0.228854	0.381807	0.152953	0.00870169	FALSE	0	0	0	0	0	2	1	1
AT2G43910.1	42.2453	18.4996	-1.1913	0.249746	0.394651	0.144905	0.0227085	FALSE	0	0	0	0	1	1	0	0
AT2G43910.3	49.9908	6.53407	-2.93561	0.295536	0.139391	-0.156145	0.000650557	FALSE	0	0	0	0	1	1	1	1
AT2G44120.2	245.813	55.1116	-2.15713	0.634726	0.396877	-0.237849	0.000650557	FALSE	0	0	0	1	0	0	1	1
AT2G44760.1	4.14772	20.7736	2.32436	0.242955	0.52228	0.279325	0.000650557	FALSE	0	0	0	0	0	1	0	1
AT2G46280.3	80.1452	39.6698	-1.01457	0.672805	0.529093	-0.143712	0.00536373	TRUE	0	0	0	1	0	0	1	1
AT2G46500.1	7.68449	31.2517	2.02391	0.245349	0.552576	0.307227	0.00265064	FALSE	0	0	0	1	0	0	0	0
AT2G46580.1	18.7146	8.00286	-1.22558	0.573178	0.451206	-0.121972	0.00641508	FALSE	0	0	0	0	0	0	0	1
AT2G47790.1	1.83547	8.32003	2.18044	0.278939	0.7394	0.460461	0.0117797	FALSE	0	0	0	0	1	0	0	0
AT3G01780.1	2.62881	8.63175	1.71525	0.356178	0.609213	0.253035	0.030656	TRUE	0	0	0	0	1	0	0	1
AT3G02350.1	46.7284	11.9991	-1.96138	0.735432	0.278702	-0.45673	0.000650557	TRUE	0	0	0	0	0	0	0	1
AT3G02710.1	2.98954	12.3075	2.04155	0.366117	0.807743	0.441626	0.00536373	TRUE	0	0	0	0	2	0	0	1
AT3G03780.3	139.931	30.657	-2.19042	0.795908	0.668911	-0.126997	0.000650557	TRUE	0	0	0	0	0	0	1	1
AT3G03960.1	12.4138	25.0936	1.01538	0.767753	0.999845	0.232092	0.00607637	TRUE	0	0	0	0	1	0	0	0
AT3G05220.1	8.40977	2.55304	-1.71985	0.580577	0.331242	-0.249335	0.0285334	TRUE	0	0	0	0	0	0	0	1
AT3G05760.1	2.28177	14.3773	2.65557	0.281195	0.789949	0.508754	0.00740014	TRUE	0	0	0	0	2	2	1	1
AT3G07860.3	32.0432	6.73419	-2.25044	0.935511	0.684989	-0.250522	0.000650557	TRUE	0	0	0	1	0	0	0	0
AT3G08030.2	49.7303	20.6271	-1.26958	0.527891	0.294625	-0.233266	0.019245	TRUE	0	0	0	1	0	0	1	1
AT3G08680.2	7.71952	2.69512	-1.51816	0.814237	0.577282	-0.236955	0.000650557	TRUE	0	0	0	1	0	0	0	0
AT3G09830.2	3.29381	48.1891	3.87088	0.323465	0.60904	0.285575	0.000650557	TRUE	0	0	0	0	0	1	0	0
AT3G10300.3	11.1766	52.2368	2.22459	0.534712	0.734682	0.19997	0.000650557	TRUE	0	0	0	0	2	0	1	0
AT3G11400.1	16.6501	46.8305	1.49191	0.204371	0.808832	0.604461	0.0454782	TRUE	0	0	1	0	0	0	0	1
AT3G13300.1	7.40659	15.9905	1.11033	0.413144	0.683966	0.270822	0.0236755	TRUE	0	0	0	1	0	0	1	0
AT3G13740.6	18.5142	8.64165	-1.09926	0.19722	0.311881	0.114661	0.0227085	TRUE	0	0	0	1	0	1	1	1
AT3G14415.1	204.239	73.3316	-1.47775	0.323128	0.177995	-0.145133	0.00934097	TRUE	1	0	0	0	1	0	0	1
AT3G15510.1	3.74092	1.76371	-1.08478	0.683636	0.893	0.209364	0.0120945	TRUE	0	0	0	0	1	0	0	0
AT3G16220.1	24.3306	6.26798	-1.9567	0.341265	0.195377	-0.145888	0.0251106	TRUE	0	0	0	0	0	0	0	1
AT3G17120.1	1.19804	4.65738	1.95884	0.49844	0.231881	-0.266559	0.0229098	TRUE	1	0	0	0	0	0	0	1
AT3G18170.1	0.913086	5.24922	2.52328	0.524373	0.816036	0.291663	0.00500483	NA	0	0	0	0	0	0	1	1
AT3G18230.1	1.07863	2.9597	1.45626	0.749366	0.999959	0.250593	0.00119224	TRUE	0	0	0	0	1	0	1	0
AT3G19290.1	2.98325	9.43018	1.6604	0.188265	0.608976	0.420711	0.00902997	TRUE	0	0	0	0	1	2	1	1
AT3G19450.1	5.61251	15.102	1.42802	0.739007	0.985224	0.246217	0.00306935	TRUE	0	0	0	0	1	0	0	0
AT3G19990.1	7.85999	16.6909	1.08646	0.68841	0.898578	0.210168	0.0396296	TRUE	0	0	0	0	1	0	1	0
AT3G20410.2	14.2648	52.9271	1.89155	0.89126	0.631118	-0.260142	0.000650557	TRUE	0	0	0	0	0	0	1	1
AT3G23920.1	6.10186	45.5032	2.89865	0.41565	0.593613	0.177963	0.000650557	TRUE	0	0	0	0	0	2	0	0
AT3G24050.1	6.77858	29.0513	2.09955	0.584255	0.781106	0.196851	0.0155741	TRUE	0	0	0	0	0	0	0	1
AT3G24520.1	0.268666	8.16995	4.92644	0.370708	0.893318	0.52261	0.000650557	TRUE	0	0	0	0	0	0	1	0
AT3G25690.3	78.1469	26.9113	-1.53798	0.513715	0.181946	-0.331769	0.0129582	TRUE	0	0	0	0	0	1	1	0
AT3G26060.3	368.083	20.3877	-4.17426	0.504518	0.073136	-0.431382	0.0034833	TRUE	0	0	0	0	0	0	1	1
AT3G28130.1	10.4272	1.44019	-2.85601	0.483645	0.205392	-0.278253	0.0367369	TRUE	0	0	0	1	0	3	1	0
AT3G29310.1	2.64149	7.99147	1.59711	0.682434	0.84957	0.167136	0.0224692	TRUE	0	0	0	0	0	0	0	1
AT3G45640.1	52.8261	206.807	1.96897	0.571235	0.788906	0.217671	0.000650557	TRUE	0	0	0	0	1	1	0	0
AT3G46600.3	8.706	40.2897	2.21033	0.267567	0.593195	0.325628	0.0155741	FALSE	0	0	0	0	0	1	1	0
AT3G48500.1	2.8292	25.5488	3.17478	0.240924	0.754651	0.513727	0.000650557	TRUE	0	0	0	0	0	2	0	1
AT3G48530.1	104.431	33.1594	-1.65506	0.847847	0.740655	-0.107192	0.000650557	TRUE	0	0	0	0	0	0	1	1
AT3G50520.1	27.6982	10.6774	-1.37523	0.645238	0.485895	-0.159343	0.00119224	TRUE	0	0	0	0	0	1	0	0
AT3G51830.1	4.4391	9.26284	1.06119	0.28054	0.492628	0.212088	0.0420497	TRUE	0	0	0	0	2	2	1	1
AT3G52570.1	8.44563	1.6243	-2.37838	0.506011	0.170882	-0.335129	0.028044	TRUE	0	0	0	0	1	1	0	1
AT3G52610.1	2.10685	6.2023	1.55772	0.25364	0.483467	0.229827	0.0115058	TRUE	0	0	0	0	1	2	1	0
AT3G53240.1	4.64804	1.25126	-1.89324	0.60282	0.482646	-0.120174	0.0339322	TRUE	1	0	0	0	0	1	1	0
AT3G54810.2	8.75655	33.8827	1.95211	0.097628	0.333258	0.23563	0.00996667	TRUE	0	0	1	0	0	1	0	0
AT3G57220.1	12.6006	4.16556	-1.59691	0.653467	0.521315	-0.132152	0.000650557	TRUE	0	0	0	0	1	1	0	1
AT3G57650.1	35.623	13.6893	-1.37976	0.868331	0.694984	-0.173347	0.000650557	TRUE	0	0	0	0	0	1	0	1
AT3G59350.2	12.9059	66.504	2.36541	0.154054	0.335896	0.181842	0.0365644	TRUE	1	0	0	1	0	1	0	1
AT3G60140.1	15.0442	32.2258	1.09901	0.404282	0.565249	0.160967	0.0343979	TRUE	1	0	0	0	0	1	0	1
AT3G61440.4	46.3364	11.3829	-2.02528	0.394561	0.046427	-0.348134	0.037301	TRUE	0	0	0	1	0	1	1	1
AT3G62030.3	589.199	83.4321	-2.82008	0.267616	0.118709	-0.148907	0.000650557	FALSE	0	0	0	0	0	1	0	1
AT3G62030.1	1612.46	619.396	-1.38033	0.732384	0.881291	0.148907	0.000650557	FALSE	0	0	0	0	0	0	1	0
AT3G01130.1	97.1907	29.7733	-1.7068	0.887392	0.756049	-0.131343	0.000650557	TRUE	1	0	0	0	0	0	1	0
AT3G01310.3	32.3883	6.06825	-2.41612	0.426724	0.157447	-0.269277	0.000650557	TRUE	0	0	0	1	0	0	1	1
AT3G04080.1	2.337	8.23154	1.81651	0.35793	0.579437	0.221507	0.00119224	FALSE	0	0	0	0	3	1	0	0
AT3G05165.1	5.09472	0.828932	-2.61968	0.237864	0.082009	-0.155855	0.0407145	FALSE	0	0	0	0	2	3	1	1
AT3G05290.1	4.49698	9.06086	1.01069	0.881317	0.616788	-0.264529	0.00423674	FALSE	0	0	0	0	0	1	0	0
AT3G05570.1	1.32196	9.03299	2.77252	0.213708	0.70663	0.492922	0.000650557	FALSE	0	0	0	0	0	1	0	1
AT3G07470.1	60.949	17.8322	-1.77312	0.724815	0.481023	-0.243792	0.000650557	FALSE	0	0	0	0	0	0	0	1
AT3G10740.1	44.7949	5.93447	-2.91614	0.681579	0.361098	-0.320481	0.000650557	FALSE	0	0	0	0	0	0	1	1
AT3G13120.3	158.948	62.0952	-1.356	0.317806	0.217249	-0.100557	0.0289468	TRUE	0	0	0	0	2	0	1	0
AT3G13450.1	44.3883	11.2061	-1.9859	0.570251	0.390495	-0.179756	0.000650557	FALSE	0	0	0	0	1	1	1	1
AT3G13570.1	2.30963	9.21826	1.99683	0.19443	0.426108	0.231678	0.016672	FALSE	0	0	0	0	0	1	0	1
AT3G13920.2	145.104	12.3005	-3.56029	0.329592	0.050231	-0.279361	0.000650557	TRUE	0	0	0	1	0	0	1	1
AT3G14050.1	35.7303	107.162	1.58457	0.798252	0.969125	0.170873	0.000650557	FALSE	0	0	0	0	1	0	0	0
AT3G14150.2	12.5523	4.20328	-1.57837	0.528769	0.336896	-0.191873	0.0247232	FALSE	0	0	0	0	0	1	1	1
AT3G14350.1	27.1756	6.62412	-2.03651	0.581985	0.174091	-0.407894	0.0382366	FALSE	1	0	0	1	0	0	0	1
AT3G16000.1	127.606	53.9906	-1.24092	0.922142	0.628221	-0.293921	0.000650557	FALSE	0	0	0	0	0	1	0	0
AT3G16500.1	26.3355	8.51586	-1.62879	0.867416	0.606978	-0.260438	0.000650557	FALSE	0	0	0	0	0	1	1	1
AT3G18830.1	7.91276	32.1402	2.02213	0.722521	0.961156	0.238635	0.000650557	FALSE	0	0	0	0	1	0	0	0
AT3G19340.1	31.5931	14.1254	-1.16132	0.886811	0.769777	-0.117034	0.000650557	FALSE	0	0	0	0	0	0	0	1
AT3G19580.1	2.60764	19.5493	2.9063	0.635184	0.51011	-0.125074	0.000650557	NA	0	0	0	1	0	0	0	0
AT3G19580.2	1.49769	18.7744	3.64795	0.364816	0.48989	0.125074	0.000650557	FALSE	0	0	0	0	0	0	1	1
AT3G20440.2	2.57907	10.998	2.09231	0.444022	0.803724	0.359702	0.00169333	FALSE	0	0	0	0	2	0	1	1
AT3G21280.2	13.6189	4.15705	-1.71198	0.707891	0.436726	-0.271165	0.0221927	FALSE	0	0	0	0	0	0	1	1
AT3G21630.1	4.80241	15.0405	1.64703	0.204089	0.433147	0.229058	0.00536373	FALSE	0	0	0	0	1	2	0	1
AT3G22190.2	1.8342	8.37551	2.19102	0.134245	0.472299	0.338054	0.019245	FALSE	0	0	0	0	0	4	0	1
AT3G23980.1	40.0344	18.5318	-1.11124	0.871755	0.756866	-0.114889	0.000650557	FALSE	0	0	0	0	0	1	0	1
AT3G24420.1	54.7737	17.6356	-1.63499	0.619318	0.370751	-0.248567	0.000650557	FALSE	0	0	0	0	0	1	0	0
AT3G25610.1	2.06049	37.2137	4.17478	0.452671	0.710978	0.258307	0.000650557	FALSE	0	0	0	0	2	1	1	1
AT3G27770.1	78.4958	18.0151	-2.1234	0.198537	0.331428	0.132891	0.000650557	FALSE	0	0	0	1	0	0	0	0
AT3G27770.2	316.875	36.3409	-3.12425	0.801462	0.668572	-0.13289	0.000650557	TRUE	0	0	0	0	0	0	1	1
AT3G44110.1	10.3627	108.914	3.39372	0.487148	0.853799	0.366651	0.000650557	FALSE	0	0	0	1	0	0	0	0
AT3G45850.1	17.0574	3.71983	-2.19709	0.444737	0.189444	-0.255293	0.00306935	FALSE	0	0	0	0	0	1	1	1
AT3G46000.1	135.874	55.6807	-1.28703	0.530828	0.685105	0.154277	0.00306935	FALSE	1	0	0	0	0	0	0	0
AT3G48090.2	7.07117	63.6894	3.17103	0.495944	0.623105	0.127161	0.000650557	TRUE	0	0	0	0	1	0	1	1
AT3G49010.1	225.761	77.2147	-1.54785	0.54273	0.265252	-0.277478	0.000650557	FALSE	0	0	0	0	0	0	1	1
AT3G49390.2	30.261	7.84283	-1.94801	0.47362	0.335956	-0.137664	0.000650557	FALSE	0	0	0	0	5	0	0	1
AT3G51330.1	1.09963	11.9362	3.44026	0.246752	0.486812	0.24006	0.0263504	FALSE	0	0	0	0	1	2	0	1
AT3G51950.1	53.7795	25.1968	-1.09382	0.539275	0.645895	0.10662	0.0179754	FALSE	0	0	0	1	1	0	1	0
AT3G51980.1	11.345	25.6242	1.17545	0.475325	0.783962	0.308637	0.035372	FALSE	0	0	0	0	0	2	0	1
AT3G52940.2	17.9109	2.39013	-2.90568	0.456453	0.286077	-0.170376	0.000650557	TRUE	0	0	0	0	1	0	1	1
AT3G53420.2	332.151	85.6282	-1.95568	0.74745	0.594153	-0.153297	0.000650557	TRUE	0	0	0	0	0	0	1	1
AT3G53900.2	20.4787	9.64854	-1.08574	0.671079	0.797328	0.126249	0.0179754	FALSE	0	0	0	0	0	1	0	0
AT3G54130.1	3.50182	9.21717	1.39622	0.550249	0.751477	0.201228	0.00607637	FALSE	0	0	0	0	1	1	0	0
AT3G54150.1	2.46017	14.516	2.56082	0.530297	0.799661	0.269364	0.000650557	FALSE	0	0	0	0	1	1	0	0
AT3G55170.5	102.266	31.9422	-1.67879	0.8186	0.920164	0.101564	0.000650557	FALSE	0	0	0	1	0	1	0	1
AT3G56510.2	5.38693	12.7412	1.24197	0.689513	0.899351	0.209838	0.0479357	FALSE	0	0	0	0	1	0	1	0
AT3G57530.1	11.8672	74.7936	2.65594	0.683744	0.840469	0.156725	0.000650557	FALSE	0	0	0	0	0	1	0	0
AT3G57930.2	5.10104	1.67581	-1.60593	0.585337	0.07241	-0.512927	0.0495085	NA	0	0	0	1	0	0	0	0
AT3G62120.1	93.1618	20.7545	-2.16631	0.811634	0.313925	-0.497709	0.000650557	FALSE	0	0	0	1	0	0	1	0
AT4G02060.1	15.3955	4.96185	-1.63356	0.962195	0.83686	-0.125335	0.0251106	TRUE	0	0	0	0	0	0	1	1
AT4G02790.1	11.7889	40.9647	1.79695	0.864879	0.98833	0.123451	0.000650557	TRUE	0	0	0	0	0	0	0	1
AT4G03000.2	4.65382	1.65935	-1.48779	0.401053	0.166881	-0.234172	0.0430408	TRUE	0	0	0	1	0	0	1	0
AT4G04340.2	55.2378	19.1918	-1.52517	0.631135	0.442192	-0.188943	0.000650557	TRUE	0	0	0	0	0	0	1	1
AT4G04570.1	11.9858	75.5345	2.65581	0.313045	0.577521	0.264476	0.000650557	TRUE	0	0	0	0	0	0	1	1
AT4G04570.2	22.9391	51.6345	1.17053	0.599123	0.394786	-0.204337	0.00306935	TRUE	0	0	0	1	0	0	1	1
AT4G04610.1	8.32359	38.9342	2.22576	0.807645	0.696137	-0.111508	0.0287552	TRUE	0	0	0	0	0	1	0	1
AT4G10120.2	4.44986	16.7834	1.9152	0.556087	0.67449	0.118403	0.0234297	TRUE	0	0	0	0	0	1	1	1
AT4G12720.3	15.0751	102.24	2.76173	0.162374	0.407851	0.245477	0.0034833	TRUE	1	0	0	0	1	2	1	1
AT4G13520.2	52.6127	20.0842	-1.38935	0.304234	0.193987	-0.110247	0.0392535	TRUE	0	0	0	0	1	0	1	0
AT4G14100.1	2.1799	12.2543	2.49095	0.363496	0.499094	0.135598	0.0332125	TRUE	0	0	0	0	1	1	0	0
AT4G14400.2	20.1816	99.0198	2.29468	0.398999	0.217768	-0.181231	0.000650557	TRUE	1	0	0	0	0	0	1	1
AT4G14400.3	24.938	322.599	3.69333	0.493035	0.70947	0.216435	0.000650557	TRUE	0	0	0	0	0	1	1	1
AT4G16450.2	52.6926	14.9948	-1.81313	0.469505	0.230166	-0.239339	0.00218393	TRUE	0	0	0	0	0	0	1	1
AT4G16570.1	3.90198	1.37831	-1.50131	0.759607	0.363484	-0.396123	0.028044	TRUE	0	0	0	0	1	1	0	1
AT4G16660.2	7.46347	25.2889	1.76059	0.202941	0.355215	0.152274	0.0200556	TRUE	0	0	0	1	0	0	0	0
AT4G17370.2	14.8861	5.60272	-1.40976	0.441008	0.290913	-0.150095	0.00839713	TRUE	0	0	0	1	0	0	1	1
AT4G18950.1	13.0471	56.3312	2.1102	0.433422	0.682985	0.249563	0.000650557	TRUE	0	0	0	0	0	1	0	0
AT4G19160.2	47.8681	19.0712	-1.32767	0.433054	0.695593	0.262539	0.0249632	TRUE	0	0	0	1	1	1	0	0
AT4G19210.1	64.6541	22.535	-1.52058	0.547174	0.375531	-0.171643	0.00119224	TRUE	0	0	0	0	0	1	0	1
AT4G19490.1	13.0474	3.31399	-1.97712	0.269164	0.116045	-0.153119	0.00805793	TRUE	1	0	0	0	0	1	0	1
AT4G19600.1	2.79568	9.62791	1.78402	0.096495	0.622585	0.52609	0.0287552	TRUE	0	0	0	0	2	2	0	1
AT4G21105.1	292.997	95.8589	-1.6119	0.959733	0.730738	-0.228995	0.000650557	TRUE	0	0	0	0	1	0	0	0
AT4G22010.1	12.7572	3.84285	-1.73106	0.656046	0.804507	0.148461	0.000650557	TRUE	0	0	0	0	0	1	0	0
AT4G23730.3	28.5072	5.77323	-2.30388	0.449594	0.208995	-0.240599	0.000650557	TRUE	0	0	0	0	0	1	1	1
AT4G25070.1	0.232958	5.48535	4.55744	0.316439	0.630581	0.314142	0.0215198	TRUE	0	0	0	0	0	1	1	0
AT4G26670.1	61.8712	23.3776	-1.40414	0.248371	0.570617	0.322246	0.000650557	TRUE	1	0	0	0	0	0	0	0
AT4G27310.1	33.0147	1.80335	-4.19436	0.996198	0.890196	-0.106002	0.000650557	TRUE	0	0	0	0	1	0	0	0
AT4G28190.2	2.96386	0.762482	-1.9587	0.691765	0.933371	0.241606	0.00964026	TRUE	0	0	0	0	0	0	1	1
AT4G28400.1	37.282	75.9819	1.02718	0.658503	0.906598	0.248095	0.0126764	TRUE	1	0	0	0	1	0	0	0
AT4G28540.1	4.40246	9.40697	1.09542	0.346667	0.482884	0.136217	0.0141282	TRUE	0	0	0	0	1	3	0	1
AT4G28860.1	16.6223	8.14857	-1.02851	0.592792	0.449842	-0.14295	0.00500483	TRUE	0	0	0	0	0	2	0	1
AT4G30993.2	55.6761	21.0235	-1.40505	0.194168	0.695038	0.50087	0.00169333	TRUE	0	0	0	0	0	1	0	1
AT4G31430.2	1.15974	5.38793	2.21593	0.128783	0.420805	0.292022	0.0219742	TRUE	0	0	0	0	1	2	0	1
AT4G31480.9	41.4329	17.16	-1.27172	0.516903	0.389019	-0.127884	0.00500483	TRUE	1	0	0	0	0	1	1	1
AT4G31580.2	7.90388	26.2789	1.73327	0.698235	0.803125	0.10489	0.000650557	TRUE	0	0	0	0	0	0	1	1
AT4G32480.1	2.04489	25.7059	3.652	0.281779	0.673841	0.392062	0.0297347	TRUE	0	0	0	0	1	1	0	1
AT4G32551.1	5.33693	12.2584	1.1997	0.38798	0.665151	0.277171	0.00536373	TRUE	0	0	0	0	1	2	0	1
AT4G33220.1	69.5636	19.3905	-1.84298	0.929159	0.817409	-0.11175	0.000650557	TRUE	0	0	0	0	1	0	0	0
AT4G35100.1	62.1078	13.5852	-2.19274	0.212685	0.320793	0.108108	0.000650557	TRUE	0	0	0	1	0	0	0	0
AT4G35100.2	229.91	28.7636	-2.99876	0.787314	0.679207	-0.108107	0.000650557	TRUE	0	0	0	0	0	0	1	1
AT4G00165.2	5.3852	19.6689	1.86884	0.337942	0.483904	0.145962	0.0138672	FALSE	0	0	0	0	0	0	1	1
AT4G01070.1	5.08311	15.1842	1.57879	0.690241	0.796962	0.106721	0.0169039	NA	0	0	0	1	0	0	1	0
AT4G01850.2	117.137	56.4546	-1.05304	0.475301	0.287624	-0.187677	0.0160664	FALSE	1	0	0	0	1	0	1	1
AT4G03020.3	5.68499	41.5908	2.87103	0.260147	0.754116	0.493969	0.00119224	FALSE	0	0	0	0	2	0	1	0
AT4G03080.1	6.47674	21.3827	1.7231	0.599931	0.816688	0.216757	0.000650557	FALSE	0	0	0	0	0	0	0	1
AT4G08850.1	17.2145	92.7765	2.43014	0.815988	0.711918	-0.10407	0.000650557	FALSE	0	0	0	0	1	0	0	0
AT4G08850.2	3.88195	37.5426	3.27367	0.184009	0.288082	0.104073	0.0308536	NA	0	0	0	0	0	0	1	1
AT4G08870.1	23.9534	66.854	1.48078	0.871026	0.480539	-0.390487	0.00384975	FALSE	0	0	0	0	0	0	1	0
AT4G11820.2	38.2599	11.1122	-1.78369	0.539383	0.651421	0.112038	0.000650557	FALSE	1	0	0	0	0	0	1	0
AT4G11820.3	30.8785	4.84981	-2.67061	0.435321	0.284306	-0.151015	0.0424825	FALSE	0	0	1	0	0	0	0	1
AT4G13250.2	11.7164	28.5916	1.28706	0.329206	0.224537	-0.104669	0.037301	FALSE	0	0	0	0	0	1	1	1
AT4G13250.1	21.0416	96.0212	2.19011	0.591224	0.754077	0.162853	0.000650557	FALSE	0	0	0	0	0	0	0	1
AT4G14960.1	81.5923	34.3416	-1.24848	0.431996	0.173735	-0.258261	0.037301	FALSE	0	0	0	0	0	0	1	1
AT4G15530.2	8.27167	24.6937	1.57789	0.539054	0.650319	0.111265	0.00119224	FALSE	0	0	0	0	0	0	1	0
AT4G15760.1	6.43412	17.5274	1.4458	0.525809	0.340964	-0.184845	0.00805793	FALSE	0	0	0	0	0	3	0	1
AT4G16520.2	85.5656	20.2642	-2.0781	0.336651	0.227299	-0.109352	0.00500483	FALSE	0	0	0	1	0	0	1	1
AT4G17100.1	5.85736	26.4556	2.17525	0.126551	0.582952	0.456401	0.000650557	TRUE	0	0	0	0	0	1	0	0
AT4G21660.1	12.9744	34.1197	1.39494	0.646341	0.816994	0.170653	0.000650557	FALSE	1	0	0	0	0	1	0	0
AT4G21810.1	49.1459	15.2149	-1.69158	0.531596	0.410829	-0.120767	0.000650557	FALSE	0	0	0	0	0	1	0	0
AT4G22755.1	10.9164	43.1964	1.98441	0.294381	0.525531	0.23115	0.000650557	FALSE	0	0	0	0	3	2	0	1
AT4G22780.1	3.9055	61.4745	3.97641	0.306564	0.625593	0.319029	0.000650557	FALSE	0	0	0	0	1	2	1	1
AT4G23540.1	3.64294	9.48527	1.38059	0.607846	0.951914	0.344068	0.0126764	FALSE	0	0	0	0	1	0	0	0
AT4G24190.2	105.129	261.3	1.31354	0.502042	0.634564	0.132522	0.00119224	FALSE	0	0	0	0	0	1	1	1
AT4G24840.1	1.31295	5.0544	1.94473	0.036793	0.275261	0.238468	0.00500483	FALSE	0	0	0	0	2	4	0	1
AT4G25640.1	2.61922	27.9528	3.41578	0.220661	0.60895	0.388289	0.000650557	FALSE	0	0	0	0	0	1	0	1
AT4G25730.1	7.78053	18.7494	1.2689	0.256284	0.905615	0.649331	0.0034833	FALSE	0	0	0	0	2	2	0	0
AT4G26270.1	2.78537	13.5692	2.2844	0.357816	0.72354	0.365724	0.0106012	FALSE	0	0	0	1	0	1	0	1
AT4G27410.2	1.55801	51.2787	5.04058	0.22795	0.458042	0.230092	0.000650557	FALSE	0	0	0	0	1	1	0	0
AT4G27410.3	3.12721	28.1602	3.17071	0.457538	0.251538	-0.206	0.000650557	FALSE	0	0	0	0	0	0	1	1
AT4G27700.1	45.0024	16.8054	-1.42108	0.653539	0.433444	-0.220095	0.000650557	FALSE	0	0	0	0	0	0	0	1
AT4G29900.1	6.76884	23.1239	1.77241	0.203773	0.434199	0.230426	0.0268255	FALSE	0	0	0	0	1	2	0	1
AT4G29900.2	5.7799	15.8271	1.45328	0.174002	0.297187	0.123185	0.0322494	FALSE	0	0	0	0	0	2	1	1
AT4G33050.5	7.78065	79.3156	3.34964	0.116971	0.31806	0.201089	0.000650557	FALSE	0	0	0	0	0	0	0	1
AT4G33625.3	10.0257	2.20591	-2.18426	0.226291	0.113425	-0.112866	0.0449184	TRUE	0	0	0	1	1	0	1	0
AT4G34070.1	15.4341	4.04805	-1.93082	0.488931	0.348696	-0.140235	0.0273102	FALSE	0	0	0	0	0	2	0	1
AT4G34090.2	34.1206	10.4523	-1.70682	0.451401	0.282317	-0.169084	0.0141282	FALSE	0	0	0	0	1	0	1	1
AT4G34270.1	2.69605	13.3941	2.31267	0.508223	0.788375	0.280152	0.0308536	FALSE	0	0	0	0	0	1	0	1
AT4G34480.3	8.14178	18.6937	1.19914	0.781076	0.622058	-0.159018	0.00384975	TRUE	0	0	0	1	0	0	1	1
AT4G35230.1	12.5348	26.5941	1.08517	0.634041	0.794639	0.160598	0.00306935	FALSE	0	0	0	0	0	1	0	1
AT4G36850.4	92.8663	5.38526	-4.10807	0.294791	0.437275	0.142484	0.000650557	TRUE	0	0	0	1	0	0	1	0
AT4G36980.1	4.30523	13.9925	1.70049	0.348444	0.542143	0.193699	0.00306935	FALSE	0	0	0	0	1	3	1	1
AT4G38130.1	5.39955	34.4672	2.67431	0.484008	0.986886	0.502878	0.000650557	FALSE	0	0	0	0	1	0	0	0
AT5G03280.1	8.85827	18.3038	1.04704	0.723703	0.886735	0.163032	0.0195494	TRUE	0	0	0	0	0	0	0	1
AT5G03660.1	2.38513	30.8701	3.69407	0.217647	0.627948	0.410301	0.000650557	TRUE	0	0	0	0	2	1	1	0
AT5G03670.1	2.67135	0.881047	-1.60028	0.610089	0.872367	0.262278	0.00996667	TRUE	0	0	0	0	1	0	0	0
AT5G04040.2	43.0979	18.4923	-1.22069	0.783104	0.606094	-0.17701	0.000650557	TRUE	0	0	0	0	0	0	1	1
AT5G08610.1	5.9796	34.7919	2.54063	0.876086	0.992829	0.116743	0.000650557	TRUE	0	0	0	0	0	1	0	0
AT5G11650.2	2.48839	13.0487	2.39062	0.547684	0.447628	-0.100056	0.000650557	TRUE	0	0	0	0	0	3	1	1
AT5G13010.1	4.93151	17.753	1.84796	0.294689	0.815375	0.520686	0.00306935	TRUE	0	0	0	0	1	0	0	1
AT5G13220.1	4.39764	26.2602	2.57808	0.510827	0.300091	-0.210736	0.000650557	TRUE	0	0	0	0	1	0	0	1
AT5G13370.1	6.58468	13.3913	1.02411	0.728164	0.619469	-0.108695	0.0251106	TRUE	0	0	0	0	0	0	0	1
AT5G13850.1	7.07157	59.2142	3.06584	0.318898	0.905307	0.586409	0.0057361	TRUE	1	0	0	0	0	1	0	1
AT5G15320.2	60.9188	12.2742	-2.31126	0.461761	0.224892	-0.236869	0.00384975	TRUE	0	0	0	0	1	0	1	1
AT5G15730.2	8.03909	16.6141	1.0473	0.805217	0.518246	-0.286971	0.00423674	TRUE	0	0	0	0	0	2	0	1
AT5G16030.4	109.877	11.2946	-3.28218	0.42026	0.273969	-0.146291	0.000650557	TRUE	0	0	0	0	0	3	0	1
AT5G16030.5	57.1127	18.2132	-1.64883	0.218446	0.441791	0.223345	0.0112202	TRUE	0	0	0	0	1	2	1	1
AT5G17270.1	1.76557	5.4527	1.62684	0.182362	0.407858	0.225496	0.0129582	TRUE	0	0	0	0	1	4	0	1
AT5G18630.1	8.97438	2.51342	-1.83616	0.249726	0.131626	-0.1181	0.00384975	TRUE	0	0	0	0	3	1	0	1
AT5G18650.1	54.3201	17.9974	-1.5937	0.67414	0.442427	-0.231713	0.00677333	TRUE	0	0	0	0	0	1	0	1
AT5G19140.1	588.891	216.863	-1.44121	0.85325	0.958307	0.105057	0.000650557	TRUE	1	0	0	0	0	0	1	0
AT5G20250.4	120.082	25.6919	-2.22463	0.668355	0.445046	-0.223309	0.000650557	TRUE	0	0	0	0	0	0	1	1
AT5G21105.1	1.23593	9.55252	2.95029	0.151513	0.684921	0.533408	0.000650557	TRUE	1	0	0	1	0	0	0	0
AT5G22640.1	20.3339	48.7272	1.26084	0.395129	0.737742	0.342613	0.00500483	TRUE	0	0	0	1	2	0	0	0
AT5G23670.1	36.9933	15.8464	-1.22311	0.898797	0.772788	-0.126009	0.000650557	TRUE	0	0	0	1	0	0	0	1
AT5G23860.2	19.0371	5.46721	-1.79994	0.503176	0.296201	-0.206975	0.000650557	TRUE	0	0	0	0	0	0	1	1
AT5G24530.1	21.3031	104.892	2.29976	0.364008	0.4699	0.105892	0.000650557	TRUE	1	0	0	0	1	1	1	0
AT5G25930.1	3.78902	31.3627	3.04915	0.904934	0.679202	-0.225732	0.000650557	TRUE	0	0	0	0	0	0	0	1
AT5G26667.2	125.653	24.5357	-2.35649	0.522481	0.385438	-0.137043	0.000650557	TRUE	1	0	0	0	2	0	0	1
AT5G27990.1	4.04411	12.8099	1.66337	0.389287	0.652255	0.262968	0.0117797	TRUE	0	0	0	0	0	1	0	1
AT5G35180.1	6.40967	15.3101	1.25617	0.463971	0.579362	0.115391	0.00641508	TRUE	1	0	1	0	0	3	1	0
AT5G38480.1	165.64	60.6364	-1.4498	0.383701	0.494943	0.111242	0.00119224	TRUE	1	0	0	0	1	0	0	0
AT5G39570.1	13.9736	38.0508	1.44522	0.712132	0.359699	-0.352433	0.00169333	TRUE	0	0	0	0	0	0	0	1
AT5G39570.2	5.64858	67.7344	3.58393	0.287867	0.640303	0.352436	0.000650557	TRUE	0	0	0	1	0	0	1	0
AT5G40300.1	16.3055	7.92352	-1.04114	0.743403	0.508808	-0.234595	0.00996667	TRUE	0	0	0	0	2	0	0	0
AT5G41100.2	3.21872	13.4388	2.06184	0.226869	0.349108	0.122239	0.000650557	TRUE	1	0	0	0	0	0	0	0
AT5G41700.1	353.322	70.2383	-2.33065	0.531794	0.312283	-0.219511	0.00306935	TRUE	0	0	0	0	1	1	1	0
AT5G42420.1	45.594	13.8629	-1.71761	0.662782	0.521434	-0.141348	0.000650557	TRUE	0	0	0	1	1	1	0	0
AT5G44190.2	4.13632	0.660942	-2.64575	0.243893	0.115711	-0.128182	0.042894	TRUE	0	0	0	1	1	0	0	1
AT5G44190.1	12.1997	3.26307	-1.90254	0.719339	0.571263	-0.148076	0.000650557	TRUE	0	0	0	0	1	0	1	0
AT5G45380.1	1.64901	7.73907	2.23056	0.789053	0.617146	-0.171907	0.000650557	TRUE	0	0	0	0	0	1	0	0
AT5G45510.1	9.50909	58.3256	2.61675	0.276481	0.791936	0.515455	0.000650557	TRUE	0	0	0	1	0	1	0	1
AT5G46250.1	21.8931	72.6611	1.73071	0.761674	0.972266	0.210592	0.000650557	TRUE	0	0	0	0	1	0	0	0
AT5G47435.1	82.7832	29.0303	-1.51178	0.917155	0.814959	-0.102196	0.000650557	TRUE	0	0	0	0	0	0	0	1
AT5G47790.1	9.08307	3.93367	-1.2073	0.896713	0.635294	-0.261419	0.0149974	TRUE	0	0	0	0	0	0	1	1
AT5G47840.2	48.2578	17.1991	-1.48843	0.337722	0.21287	-0.124852	0.00464388	TRUE	0	0	0	0	1	0	1	1
AT5G50160.1	23.6951	10.9601	-1.11233	0.846408	0.726937	-0.119471	0.00423674	TRUE	0	0	0	0	0	1	0	1
AT5G52470.2	7.36993	31.9464	2.11593	0.180184	0.365242	0.185058	0.00641508	TRUE	0	0	0	0	0	1	1	1
AT5G52640.1	2.06236	9.80336	2.24898	0.312024	0.658142	0.346118	0.0217656	TRUE	0	0	0	0	1	0	1	1
AT5G53140.1	23.8248	49.4754	1.05425	0.794655	0.937757	0.143102	0.0124065	TRUE	0	0	0	0	1	0	0	0
AT5G53160.1	124.173	32.757	-1.92248	0.666289	0.554121	-0.112168	0.000650557	TRUE	0	0	0	1	0	0	1	1
AT5G54600.2	262.037	59.5174	-2.13839	0.400049	0.216537	-0.183512	0.000650557	TRUE	0	0	0	0	0	0	1	1
AT5G55120.1	11.0864	52.6565	2.24782	0.73727	0.513116	-0.224154	0.000650557	TRUE	0	0	0	0	0	1	0	0
AT5G55850.1	60.0079	12.6394	-2.24722	0.270294	0.164351	-0.105943	0.000650557	TRUE	0	0	1	0	0	0	1	1
AT5G57060.9	46.1086	11.6375	-1.98626	0.224036	0.108036	-0.116	0.000650557	TRUE	1	0	0	0	3	0	1	1
AT5G58520.1	4.2045	1.53344	-1.45517	0.956059	0.508811	-0.447248	0.000650557	TRUE	0	0	0	0	0	1	0	0
AT5G59430.4	10.9163	3.26564	-1.74105	0.346165	0.188443	-0.157722	0.0270546	TRUE	1	0	0	1	1	2	1	1
AT5G59670.1	3.5329	57.6395	4.02813	0.176049	0.417463	0.241414	0.000650557	TRUE	2	0	0	0	2	2	1	1
AT5G60940.1	11.1853	4.25012	-1.39603	0.430333	0.320899	-0.109434	0.0219742	TRUE	0	0	0	0	1	1	0	1
AT5G62000.3	18.8081	62.6777	1.7366	0.221229	0.446289	0.22506	0.0057361	TRUE	0	0	0	0	0	0	1	1
AT5G62720.2	40.5346	8.46123	-2.26021	0.363151	0.179294	-0.183857	0.000650557	TRUE	1	0	0	1	0	0	1	1
AT5G62980.1	45.4339	12.0075	-1.91984	0.536492	0.687089	0.150597	0.000650557	TRUE	0	0	0	0	1	0	1	0
AT5G63190.1	53.9493	23.5393	-1.19653	0.861557	0.745169	-0.116388	0.000650557	TRUE	0	0	0	0	1	0	0	0
AT5G64180.1	20.9585	8.99217	-1.22079	0.444309	0.758436	0.314127	0.000650557	TRUE	0	0	0	1	1	0	0	1
AT5G64940.1	62.3711	17.2512	-1.85418	0.750002	0.525152	-0.22485	0.000650557	TRUE	0	0	0	0	0	0	0	1
AT5G65950.1	2.16638	9.0483	2.06236	0.093047	0.421302	0.328255	0.0458959	TRUE	0	0	0	0	1	2	0	0
AT5G66240.1	20.7987	9.9403	-1.06513	0.450482	0.32088	-0.129602	0.0141282	TRUE	0	0	0	0	0	0	1	0
AT5G67340.2	2.29516	20.3378	3.1475	0.615049	0.788596	0.173547	0.000650557	TRUE	0	0	0	0	0	0	1	1
AT5G02530.1	2.9622	10.1776	1.78066	0.260537	0.678719	0.418182	0.0437103	FALSE	0	0	0	0	0	1	0	0
AT5G03630.1	23.2383	63.0622	1.44027	0.507412	0.686116	0.178704	0.000650557	FALSE	0	0	0	0	0	1	0	1
AT5G04020.2	3.22806	17.12	2.40695	0.522896	0.720063	0.197167	0.00119224	FALSE	0	0	0	0	0	1	0	0
AT5G05690.3	37.4147	6.40766	-2.54574	0.354423	0.191283	-0.16314	0.000650557	TRUE	0	0	0	0	0	0	1	1
AT5G06600.3	12.9922	3.74203	-1.79576	0.254058	0.09276	-0.161298	0.0270546	FALSE	0	0	0	1	0	0	1	1
AT5G08450.3	1.9584	6.2364	1.67104	0.163393	0.462051	0.298658	0.0160664	FALSE	0	0	0	0	1	3	1	1
AT5G08650.2	56.8832	19.4344	-1.54939	0.568977	0.292595	-0.276382	0.000650557	TRUE	0	0	0	0	0	0	1	0
AT5G09330.4	15.8934	5.84198	-1.4439	0.644078	0.417237	-0.226841	0.0034833	FALSE	0	0	0	0	1	1	1	1
AT5G09620.1	5.30859	17.7294	1.73974	0.276295	0.392858	0.116563	0.00805793	NA	0	0	0	1	0	0	0	0
AT5G10450.2	253.843	39.4524	-2.68575	0.64553	0.273969	-0.371561	0.000650557	FALSE	0	0	0	0	0	1	1	0
AT5G11980.1	11.8248	5.43905	-1.12038	0.57086	0.38374	-0.18712	0.0285334	FALSE	0	0	0	0	0	1	0	1
AT5G12860.1	25.1201	6.88747	-1.8668	0.466388	0.255156	-0.211232	0.000650557	FALSE	0	0	0	1	0	0	0	0
AT5G13020.1	5.13635	17.644	1.78036	0.30442	0.789851	0.485431	0.0109231	FALSE	1	0	0	0	1	0	1	0
AT5G13300.1	1.73818	12.7033	2.86955	0.113085	0.844589	0.731504	0.00677333	FALSE	0	0	0	0	0	1	0	1
AT5G14390.1	20.302	9.67138	-1.06983	0.778388	0.533982	-0.244406	0.00384975	FALSE	0	0	0	0	0	1	0	0
AT5G16110.1	66.2898	28.4376	-1.22099	0.849724	0.628644	-0.22108	0.000650557	FALSE	0	0	0	0	0	1	0	1
AT5G16480.1	24.1134	2.12429	-3.50478	0.446841	0.160497	-0.286344	0.000650557	FALSE	0	0	0	0	0	1	0	1
AT5G17290.1	13.1568	4.39957	-1.58037	0.479063	0.292772	-0.186291	0.00169333	FALSE	1	0	0	0	0	2	0	0
AT5G18280.1	4.54065	15.2888	1.75151	0.494267	0.673863	0.179596	0.000650557	FALSE	0	0	0	0	3	0	0	0
AT5G22780.1	1.8329	9.02701	2.30012	0.173697	0.526676	0.352979	0.0410807	FALSE	0	0	0	1	2	1	0	0
AT5G23870.3	7.18732	1.6746	-2.10164	0.266957	0.45941	0.192453	0.00423674	FALSE	0	0	0	1	5	2	1	1
AT5G24590.2	7.08467	41.1816	2.53922	0.597026	0.8208	0.223774	0.000650557	FALSE	0	0	0	0	0	1	0	0
AT5G25100.1	64.3316	20.4352	-1.65447	0.742778	0.398698	-0.34408	0.000650557	FALSE	0	0	0	0	0	1	1	1
AT5G25440.1	2.17382	35.3077	4.02168	0.204666	0.313676	0.10901	0.000650557	FALSE	0	0	0	0	1	1	1	0
AT5G26340.1	10.3968	82.3419	2.98549	0.59447	0.794837	0.200367	0.000650557	FALSE	0	0	0	0	2	1	0	0
AT5G28770.1	57.9041	2.76353	-4.38908	0.388199	0.191086	-0.197113	0.000650557	FALSE	0	0	0	0	0	2	1	1
AT5G35570.1	1.09597	6.27179	2.51667	0.136514	0.487432	0.350918	0.00218393	FALSE	0	0	0	0	0	3	0	0
AT5G38690.2	5.66904	2.66596	-1.08845	0.631158	0.316078	-0.31508	0.0187814	FALSE	0	0	0	0	2	1	0	0
AT5G40340.1	1.29903	12.4632	3.26216	0.19387	0.99066	0.79679	0.00384975	FALSE	0	0	0	0	0	0	0	1
AT5G40450.2	133.824	38.0725	-1.81352	0.666889	0.812527	0.145638	0.00934097	FALSE	0	0	0	0	0	0	1	1
AT5G40740.1	7.8758	3.11045	-1.3403	0.51463	0.311071	-0.203559	0.00306935	FALSE	0	0	0	0	1	4	0	1
AT5G41350.3	22.5646	11.1689	-1.01458	0.801638	0.700087	-0.101551	0.0219742	FALSE	0	0	0	0	0	0	1	0
AT5G42020.1	8.87977	78.3224	3.14083	0.293538	0.577105	0.283567	0.000650557	FALSE	0	0	0	1	1	0	0	0
AT5G42020.2	17.7878	40.3805	1.18277	0.588011	0.297537	-0.290474	0.0126764	FALSE	0	0	0	0	1	0	1	1
AT5G43720.1	19.6719	8.1238	-1.27591	0.918124	0.675082	-0.243042	0.000650557	FALSE	0	0	0	0	0	1	0	1
AT5G43830.1	193.269	67.598	-1.51556	0.599124	0.453267	-0.145857	0.000650557	FALSE	1	0	0	0	0	0	0	0
AT5G45290.1	13.8355	4.12109	-1.74728	0.648866	0.351239	-0.297627	0.0174388	FALSE	0	0	0	0	0	1	0	0
AT5G50350.1	0.965636	4.90998	2.34617	0.403256	0.819903	0.416647	0.00265064	FALSE	0	0	0	0	0	1	0	0
AT5G50450.1	2.02646	13.5028	2.73622	0.429575	0.817915	0.38834	0.000650557	FALSE	0	0	0	0	0	0	0	1
AT5G51820.1	26.51	83.1035	1.64837	0.882749	0.995967	0.113218	0.000650557	FALSE	0	0	0	0	1	0	0	1
AT5G54310.1	38.8903	17.3134	-1.16752	0.704045	0.359614	-0.344431	0.00169333	FALSE	0	0	0	0	0	2	0	1
AT5G54940.1	1498.69	562.644	-1.4134	0.801439	0.686505	-0.114934	0.000650557	FALSE	0	0	0	0	0	0	1	1
AT5G59290.2	82.724	27.8936	-1.56837	0.789743	0.659587	-0.130156	0.000650557	FALSE	1	0	0	0	0	0	1	1
AT5G60800.2	1.19876	10.4159	3.11917	0.21015	0.328662	0.118512	0.019245	FALSE	0	0	0	0	1	1	1	1
AT5G60920.1	96.9453	43.3491	-1.16117	0.766681	0.530994	-0.235687	0.00169333	FALSE	0	0	0	0	1	0	0	0
AT5G62950.7	9.01124	2.30939	-1.96421	0.399275	0.219051	-0.180224	0.00607637	FALSE	0	0	0	0	0	0	1	1
AT5G63370.10	13.2131	46.1629	1.80477	0.415937	0.566793	0.150856	0.000650557	TRUE	0	0	0	2	0	0	1	1
AT5G64200.2	7.20404	14.4874	1.00792	0.748894	0.867582	0.118688	0.0057361	FALSE	0	0	0	1	0	0	0	1
AT5G65860.1	30.6064	2.14261	-3.83639	1	0.234881	-0.765119	0.000650557	NA	0	0	0	0	0	0	1	0
AT5G67030.1	55.0915	10.7041	-2.36367	0.763743	0.485533	-0.27821	0.000650557	FALSE	0	0	0	0	1	0	0	0

## Sheet: S1 spliceR
featureID	geneID	countbinID	testable	status	allZero	baseMean	baseVar	dispBeforeSharing	dispFitted	dispersion	pvalue	padjust	chr	start	end	strand	transcripts	featureType	padjust_noFilter	log2FC.WT.G1.	log2FCvst.WT.G1.	expr_G1	expr_WT	geneWisePadj
AT1G01040:E001	AT1G01040	E001	TRUE	OK	FALSE	29.9047	427.654	0.0274504	0.0190864	0.0258378	0.0014804	0.112473	Chr1	23120	23415	+	AT1G01040.1	exonic_part	0.149931	0.937527	0.468643	23.1456	34.3263	0.0115993
AT1G01040:E003	AT1G01040	E003	TRUE	OK	FALSE	13.1033	209.361	0.0551052	0.0287124	0.0491071	0.244724	0.833234	Chr1	24541	24655	+	AT1G01040.1;AT1G01040.2	exonic_part	0.865658	0.853518	0.426715	9.87894	14.2621	0.0115993
AT1G01040:E004	AT1G01040	E004	TRUE	OK	FALSE	19.4228	362.643	0.0768725	0.0231379	0.0639804	0.473784	0.925581	Chr1	24751	24962	+	AT1G01040.1;AT1G01040.2	exonic_part	0.918179	0.612635	0.306268	16.7105	20.3867	0.0115993
AT1G01040:E008	AT1G01040	E008	TRUE	OK	FALSE	10.3764	150.502	0.0940521	0.0332149	0.0803559	0.527086	0.938073	Chr1	26080	26203	+	AT1G01040.1;AT1G01040.2	exonic_part	0.933037	0.808085	0.404008	8.25352	11.597	0.0115993
AT1G01040:E013	AT1G01040	E013	TRUE	OK	FALSE	18.7397	217.473	0.0155958	0.0235592	0.0176482	0.125073	0.720946	Chr1	27371	27533	+	AT1G01040.1;AT1G01040.2	exonic_part	0.786884	0.512254	0.256089	15.8719	18.028	0.0115993
AT1G01040:E017	AT1G01040	E017	TRUE	OK	FALSE	9.62342	22.1294	0.102738	0.0349078	0.0877635	0.338249	0.882254	Chr1	28707	28805	+	AT1G01040.1;AT1G01040.2	exonic_part	0.885033	-0.938932	-0.46943	13.3595	5.75293	0.0115993
AT1G01040:E019	AT1G01040	E019	TRUE	OK	FALSE	80.2914	1872.56	0.006978	0.0143753	0.00846132	0.00607593	0.23997	Chr1	29159	30065	+	AT1G01040.1;AT1G01040.2	exonic_part	0.306237	-0.730201	-0.364816	103.734	54.2557	0.0115993
AT1G01040:E021	AT1G01040	E021	TRUE	OK	FALSE	33.9218	434.427	7.79082e-05	0.0181974	0.00413306	2.82981e-05	0.00767037	Chr1	30409	30816	+	AT1G01040.1;AT1G01040.2	exonic_part	0.0106582	-1.1407	-0.570191	47.5134	17.9281	0.0115993
AT1G01040:E022	AT1G01040	E022	TRUE	OK	FALSE	11.6679	33.2725	0.133638	0.0308202	0.111147	0.377732	0.897867	Chr1	30901	31120	+	AT1G01040.1;AT1G01040.2	exonic_part	0.891998	-1.09473	-0.547314	16.9121	6.5772	0.0115993
AT1G01040:J025	AT1G01040	J025	TRUE	OK	FALSE	5.52282	30.5939	0.0619849	0.0470984	0.0583772	0.337376	0.882093	Chr1	24655	24751	+	AT1G01040.1;AT1G01040.2	splice_site	0.885033	0.694336	0.347154	4.23195	5.54373	0.0115993
AT1G01040:J026	AT1G01040	J026	TRUE	OK	FALSE	5.70888	50.2446	0.156779	0.0461183	0.13314	0.575167	0.948079	Chr1	24962	25040	+	AT1G01040.1;AT1G01040.2	splice_site	0.944527	0.838625	0.419294	4.4337	6.41265	0.0115993
AT1G01040:J034	AT1G01040	J034	TRUE	OK	FALSE	8.24128	73.457	0.0586078	0.0371785	0.0542484	0.480047	0.92766	Chr1	27281	27371	+	AT1G01040.1;AT1G01040.2	splice_site	0.920475	0.580006	0.289985	6.7167	8.11043	0.0115993
AT1G01040:J041	AT1G01040	J041	TRUE	OK	FALSE	7.98554	17.5857	0.0107628	0.0378239	0.0175134	0.17069	0.77568	Chr1	30065	30146	+	AT1G01040.1;AT1G01040.2	splice_site	0.826889	-0.85936	-0.429652	11.2643	5.06237	0.0115993
AT1G01320:E018	AT1G01320	E018	TRUE	OK	FALSE	187.885	3106.46	0.00242007	0.0127741	0.00346059	4.0044e-05	0.010059	Chr1	126685	126840	-	AT1G01320.1;AT1G01320.2;AT1G01320.3	exonic_part	0.0139541	0.577652	0.288793	144.892	222.447	0.0152738
AT1G01320:J043	AT1G01320	J043	TRUE	OK	FALSE	31.4676	268.954	0.047961	0.0223033	0.0445896	0.139906	0.740298	Chr1	125655	125741	-	AT1G01320.1;AT1G01320.2;AT1G01320.3	splice_site	0.801549	0.697704	0.348846	22.7406	38.2397	0.0152738
AT1G01320:J046	AT1G01320	J046	TRUE	OK	FALSE	34.7114	103.554	0.000131014	0.0218101	0.00329522	0.0109985	0.317527	Chr1	126589	126685	-	AT1G01320.1;AT1G01320.2;AT1G01320.3	splice_site	0.394612	0.603894	0.301941	25.9478	40.9606	0.0152738
AT1G01320:J047	AT1G01320	J047	TRUE	OK	FALSE	44.1031	271.535	0.000237996	0.0207911	0.00314444	0.000110226	0.0211243	Chr1	126840	126934	-	AT1G01320.1;AT1G01320.2;AT1G01320.3	splice_site	0.0293055	0.830105	0.415042	30.0966	55.484	0.0152738
AT1G01320:J049	AT1G01320	J049	TRUE	OK	FALSE	8.62098	19.6827	0.10723	0.0362909	0.0938966	0.367529	0.893603	Chr1	127573	127650	-	AT1G01320.1;AT1G01320.2;AT1G01320.3	splice_site	0.889563	0.566928	0.283463	7.17264	11.0337	0.0152738
AT1G01320:J056	AT1G01320	J056	TRUE	OK	FALSE	7.7006	24.1919	0.106013	0.0385935	0.0942768	0.0875232	0.659658	Chr1	130149	130371	-	AT1G01320.1;AT1G01320.2;AT1G01320.3	splice_site	0.736539	-1.14252	-0.571256	10.5426	4.9676	0.0152738
AT1G01610:E002	AT1G01610	E002	TRUE	OK	FALSE	160.787	6519.5	0.00241625	0.0129755	0.00428286	1.50459e-10	4.66597e-07	Chr1	222621	223096	-	AT1G01610.1	exonic_part	6.59668e-07	-1.05725	-0.527837	220.36	103.288	2.42073e-07
AT1G01610:E003	AT1G01610	E003	TRUE	OK	FALSE	129.575	4649.8	2.42371e-05	0.0133118	0.00189873	6.24469e-11	2.08847e-07	Chr1	223550	223866	-	AT1G01610.1	exonic_part	2.95265e-07	0.891403	0.445178	114.582	141.178	2.42073e-07
AT1G01610:E004	AT1G01610	E004	TRUE	OK	FALSE	153.238	3780.63	0.00965717	0.0130443	0.0101152	0.000327503	0.0437043	Chr1	223944	224351	-	AT1G01610.1	exonic_part	0.060087	0.661753	0.330385	145.212	161.654	2.42073e-07
AT1G01610:J005	AT1G01610	J005	TRUE	OK	FALSE	10.3953	43.7264	0.0389171	0.0330026	0.037822	0.342372	0.884193	Chr1	222359	222621	-	AT1G01610.1	splice_site	0.88573	-0.553819	-0.276891	12.8658	7.28024	2.42073e-07
AT1G01610:J007	AT1G01610	J007	TRUE	OK	FALSE	25.8819	277.721	0.00837327	0.0234424	0.010752	0.0195589	0.399336	Chr1	223866	223944	-	AT1G01610.1	splice_site	0.483096	0.632612	0.316248	23.0972	28.4065	2.42073e-07
AT1G01960:E007	AT1G01960	E007	TRUE	OK	FALSE	63.9569	512.598	2.68367e-05	0.0150894	0.00214703	3.14043e-07	0.000251896	Chr1	334470	334763	-	AT1G01960.1	exonic_part	0.000354464	-0.901585	-0.450742	75.8943	48.2441	1.57383e-09
AT1G01960:E008	AT1G01960	E008	TRUE	OK	FALSE	111.077	1690.18	1.98637e-05	0.0136004	0.00161773	2.49098e-13	1.41624e-09	Chr1	334898	335321	-	AT1G01960.1	exonic_part	2.00226e-09	-1.0153	-0.507547	135.255	80.8211	1.57383e-09
AT1G01960:J014	AT1G01960	J014	TRUE	OK	FALSE	13.3603	186.538	0.0890422	0.0294567	0.0796263	0.303576	0.866596	Chr1	332633	332723	-	AT1G01960.1	splice_site	0.878075	0.874785	0.437383	8.29271	17.6907	1.57383e-09
AT1G01960:J016	AT1G01960	J016	TRUE	OK	FALSE	20.0863	75.0595	0.00809421	0.025294	0.0107329	0.0465117	0.549156	Chr1	333628	333904	-	AT1G01960.1	splice_site	0.635317	-0.650572	-0.325275	22.8737	17.0749	1.57383e-09
AT1G01960:J018	AT1G01960	J018	TRUE	OK	FALSE	15.9725	37.3987	0.000186956	0.0274237	0.00544535	0.0103228	0.308138	Chr1	334763	334898	-	AT1G01960.1	splice_site	0.383907	-0.852414	-0.426195	19.2407	12.4894	1.57383e-09
AT1G01960:J019	AT1G01960	J019	TRUE	OK	FALSE	9.27243	8.25086	0.029325	0.0349373	0.0303131	0.0674067	0.613608	Chr1	335321	335418	-	AT1G01960.1	splice_site	0.694994	-0.979554	-0.489769	11.9417	7.09353	1.57383e-09
AT1G02780:E005	AT1G02780	E005	TRUE	OK	FALSE	1017.28	99773.3	0.0431199	0.0117999	0.0387123	0.0429863	0.535797	Chr1	609279	609534	-	AT1G02780.1	exonic_part	0.622699	0.630209	0.314899	790.157	1244.23	0.00560192
AT1G02780:J009	AT1G02780	J009	TRUE	OK	FALSE	661.741	57165.1	0.074958	0.0172762	0.0684222	0.0779173	0.638876	Chr1	608938	609279	-	AT1G02780.1	splice_site	0.717737	0.675572	0.337652	497.402	825.115	0.00560192
AT1G03430:E001	AT1G03430	E001	TRUE	OK	FALSE	65.3083	89.757	1e-08	0.0150168	0.00502147	0.000405224	0.0499184	Chr1	847792	848227	+	AT1G03430.1;AT1G03430.2	exonic_part	0.0684488	0.750716	0.374578	60.5008	72.1742	0.0301998
AT1G03430:E003	AT1G03430	E003	TRUE	OK	FALSE	33.3733	205.482	0.000511712	0.0183062	0.00662519	0.000100314	0.0198491	Chr1	848641	848713	+	AT1G03430.1;AT1G03430.2	exonic_part	0.0275197	-1.02747	-0.51333	46.4309	22.1937	0.0301998
AT1G03430:E004	AT1G03430	E004	TRUE	OK	FALSE	30.8411	240.821	1e-08	0.0188585	0.0426504	0.00413688	0.195404	Chr1	848807	848879	+	AT1G03430.1;AT1G03430.2	exonic_part	0.252998	-1.13681	-0.568001	43.3607	19.3622	0.0301998
AT1G03430:E005	AT1G03430	E005	TRUE	OK	FALSE	19.2636	77.5364	0.068804	0.0232334	0.0572919	0.134452	0.734113	Chr1	848997	849070	+	AT1G03430.1;AT1G03430.2	exonic_part	0.79631	-0.683252	-0.341483	24.9334	14.1019	0.0301998
AT1G03430:J010	AT1G03430	J010	TRUE	OK	FALSE	15.2638	73.9492	0.000296216	0.0279065	0.00703367	0.000167852	0.0278768	Chr1	848713	848807	+	AT1G03430.1;AT1G03430.2	splice_site	0.0385852	-1.3264	-0.662992	23.2684	8.57362	0.0301998
AT1G03430:J011	AT1G03430	J011	TRUE	OK	FALSE	12.6109	43.6719	0.267919	0.0301955	0.204984	0.239806	0.831063	Chr1	848879	848997	+	AT1G03430.1;AT1G03430.2	splice_site	0.864724	-0.721905	-0.360858	16.5124	8.95318	0.0301998
AT1G04080:E006	AT1G04080	E006	TRUE	OK	FALSE	69.0004	561.83	0.0901644	0.0148329	0.0760593	0.161801	0.765899	Chr1	1052545	1052751	+	AT1G04080.1;AT1G04080.3;AT1G04080.4	exonic_part	0.819627	-0.694067	-0.346949	84.8833	53.7708	0.0213021
AT1G04080:E007	AT1G04080	E007	TRUE	OK	FALSE	11.6935	35.6769	0.186225	0.0307779	0.148098	0.301538	0.865321	Chr1	1052751	1052752	+	AT1G04080.1;AT1G04080.3;AT1G04080.4;AT1G04080.5	exonic_part	0.877425	-0.752276	-0.376123	14.9614	8.87853	0.0213021
AT1G04080:E008	AT1G04080	E008	TRUE	OK	FALSE	16.0244	59.1208	0.224543	0.0255892	0.173372	0.199488	0.800963	Chr1	1052752	1052775	+	AT1G04080.3;AT1G04080.5;AT1G04080.1;AT1G04080.4;AT1G04080.2	exonic_part	0.846622	-0.895325	-0.447638	21.0738	11.3654	0.0213021
AT1G04080:E010	AT1G04080	E010	TRUE	OK	FALSE	8.4696	19.5885	0.00237577	0.0380859	0.0131821	0.144406	0.746601	Chr1	1053095	1053187	+	AT1G04080.2;AT1G04080.5	exonic_part	0.806315	0.6492	0.324591	6.53119	10.1298	0.0213021
AT1G04080:E015	AT1G04080	E015	TRUE	OK	FALSE	10.801	17.3718	0.000169645	0.0323645	0.00816717	0.0150232	0.361924	Chr1	1054464	1054528	+	AT1G04080.3	exonic_part	0.442917	-0.985849	-0.492907	14.1272	7.12363	0.0213021
AT1G04080:E023	AT1G04080	E023	TRUE	OK	FALSE	7.33283	6.61993	0.0245309	0.042195	0.028721	0.221077	0.818986	Chr1	1056751	1056765	+	AT1G04080.1;AT1G04080.3;AT1G04080.4	exonic_part	0.858717	0.629526	0.314755	5.58662	8.56776	0.0213021
AT1G04080:J030	AT1G04080	J030	TRUE	OK	FALSE	7.75353	33.3824	0.00591771	0.0384463	0.0136325	6.1234e-05	0.0140192	Chr1	1052775	1053326	+	AT1G04080.3;AT1G04080.1;AT1G04080.4	splice_site	0.0194035	-2.079	-1.03948	12.4432	2.95191	0.0213021
AT1G04080:J040	AT1G04080	J040	TRUE	OK	FALSE	19.9036	58.4435	0.0523661	0.0253699	0.0484539	0.14382	0.745761	Chr1	1055708	1055797	+	AT1G04080.3;AT1G04080.5;AT1G04080.1;AT1G04080.4;AT1G04080.2	splice_site	0.805617	-0.682683	-0.341319	24.132	15.0774	0.0213021
AT1G04310:E002	AT1G04310	E002	TRUE	OK	FALSE	4.10472	17.4313	0.000815783	0.0662726	0.0244845	0.000106561	0.0206774	Chr1	1154763	1155277	-	AT1G04310.1;AT1G04310.2	exonic_part	0.0286788	-4.08477	-2.04212	7.61228	0.296557	0.0315763
AT1G04310:E003	AT1G04310	E003	TRUE	OK	FALSE	56.4555	567.015	1e-08	0.0155558	0.00788116	0.00301477	0.16755	Chr1	1155349	1157139	-	AT1G04310.1;AT1G04310.2	exonic_part	0.219103	1.78713	0.858414	67.4217	43.8093	0.0315763
AT1G04810:E001	AT1G04810	E001	TRUE	OK	FALSE	60.8309	199.908	0.0509186	0.0152698	0.0445995	0.049039	0.558934	Chr1	1350079	1350449	+	AT1G04810.1	exonic_part	0.64453	0.596979	0.298378	61.164	61.1767	0.00697014
AT1G04810:E002	AT1G04810	E002	TRUE	OK	FALSE	36.9155	216.878	5.64708e-05	0.0176607	0.00338353	0.0100561	0.304547	Chr1	1350832	1350902	+	AT1G04810.1	exonic_part	0.379965	0.522306	0.261097	37.1051	35.2018	0.00697014
AT1G04810:E004	AT1G04810	E004	TRUE	OK	FALSE	29.3735	61.7192	0.0292298	0.0192222	0.0274226	0.0055565	0.229421	Chr1	1351525	1351634	+	AT1G04810.1	exonic_part	0.293709	0.855283	0.427569	26.3061	31.8597	0.00697014
AT1G04810:E007	AT1G04810	E007	TRUE	OK	FALSE	47.8747	516.886	0.00259209	0.0162686	0.00561638	0.0158701	0.369284	Chr1	1352637	1352773	+	AT1G04810.1	exonic_part	0.450969	-0.597976	-0.298908	65.5313	30.21	0.00697014
AT1G04810:E008	AT1G04810	E008	TRUE	OK	FALSE	43.1059	575.108	3.77781e-05	0.0167874	0.00295027	1.44275e-05	0.00473233	Chr1	1352875	1353124	+	AT1G04810.1	exonic_part	0.00658913	-1.00669	-0.503235	62.0921	21.7097	0.00697014
AT1G04810:E009	AT1G04810	E009	TRUE	OK	FALSE	31.4232	329.204	0.0341523	0.0187237	0.0309308	0.0488661	0.558327	Chr1	1353223	1353444	+	AT1G04810.1	exonic_part	0.643915	-0.63002	-0.314957	42.497	19.2229	0.00697014
AT1G04810:J014	AT1G04810	J014	TRUE	OK	FALSE	16.8124	65.0541	0.00051224	0.0269042	0.00633598	0.0148779	0.360714	Chr1	1350449	1350832	+	AT1G04810.1	splice_site	0.441514	0.704985	0.352458	16.0831	17.5975	0.00697014
AT1G04810:J017	AT1G04810	J017	TRUE	OK	FALSE	11.1195	14.7077	0.0523619	0.031962	0.0491243	0.101402	0.683614	Chr1	1351634	1351712	+	AT1G04810.1	splice_site	0.756404	0.748961	0.374458	9.91922	11.3976	0.00697014
AT1G04810:J020	AT1G04810	J020	TRUE	OK	FALSE	7.85304	24.6071	0.00049911	0.0381749	0.0103101	0.0795926	0.642448	Chr1	1352773	1352875	+	AT1G04810.1	splice_site	0.720676	-0.941874	-0.47092	10.746	3.85846	0.00697014
AT1G04810:J021	AT1G04810	J021	TRUE	OK	FALSE	3.91972	12.0683	0.289642	0.0593979	0.243237	0.258436	0.841336	Chr1	1353124	1353223	+	AT1G04810.1	splice_site	0.86894	-0.758084	-0.379034	5.45035	2.22977	0.00697014
AT1G04810:J022	AT1G04810	J022	TRUE	OK	FALSE	8.92888	43.4223	0.120558	0.0356265	0.104883	0.238386	0.829924	Chr1	1353444	1353540	+	AT1G04810.1	splice_site	0.864253	-0.966104	-0.48303	13.5567	4.82379	0.00697014
AT1G04810:J024	AT1G04810	J024	TRUE	OK	FALSE	4.60083	6.11872	0.00219974	0.053125	0.0164975	0.151861	0.755172	Chr1	1354153	1354239	+	AT1G04810.1	splice_site	0.812964	0.73375	0.366865	4.44476	5.05257	0.00697014
AT1G04850:E005	AT1G04850	E005	TRUE	OK	FALSE	60.3983	1130.41	0.0274585	0.0152963	0.0252114	0.0299256	0.473688	Chr1	1366038	1366128	-	AT1G04850.1;AT1G04850.2	exonic_part	0.560758	-0.660083	-0.329921	81.739	35.7874	0.00457718
AT1G04850:E006	AT1G04850	E006	TRUE	OK	FALSE	43.9136	576.244	0.00534335	0.0166916	0.00769051	0.000197831	0.0309852	Chr1	1366217	1366299	-	AT1G04850.1;AT1G04850.2	exonic_part	0.0428234	-1.0154	-0.507572	65.4431	22.3013	0.00457718
AT1G04850:E007	AT1G04850	E007	TRUE	OK	FALSE	57.1619	753.929	0.0124385	0.0155067	0.0130285	0.00589838	0.236662	Chr1	1366390	1366458	-	AT1G04850.1;AT1G04850.2	exonic_part	0.302368	-0.824357	-0.412036	82.2097	32.236	0.00457718
AT1G04850:E008	AT1G04850	E008	TRUE	OK	FALSE	63.512	1243.06	0.0304372	0.015114	0.0274305	0.00247564	0.150162	Chr1	1366600	1366661	-	AT1G04850.1;AT1G04850.2	exonic_part	0.198059	-1.12998	-0.564776	95.7658	31.2718	0.00457718
AT1G04850:E009	AT1G04850	E009	TRUE	OK	FALSE	52.899	535.507	0.000250786	0.0158232	0.00386919	0.0253551	0.443995	Chr1	1366806	1366886	-	AT1G04850.1;AT1G04850.2	exonic_part	0.53011	-0.507725	-0.253779	72.1602	34.0002	0.00457718
AT1G04850:E013	AT1G04850	E013	TRUE	OK	FALSE	7.85328	8.26268	0.000753768	0.0401661	0.01281	0.0407973	0.528423	Chr1	1368074	1368461	-	AT1G04850.2	exonic_part	0.614392	0.876467	0.438213	6.90724	8.32158	0.00457718
AT1G04850:E014	AT1G04850	E014	TRUE	OK	FALSE	68.5162	2536.67	0.0939133	0.0148559	0.0796348	0.253219	0.838138	Chr1	1368538	1368940	-	AT1G04850.1	exonic_part	0.867945	0.918622	0.459094	62.756	73.2323	0.00457718
AT1G04850:J017	AT1G04850	J017	TRUE	OK	FALSE	28.142	340.931	0.0340374	0.022927	0.0322465	0.00866856	0.283246	Chr1	1365950	1366038	-	AT1G04850.1;AT1G04850.2	splice_site	0.355562	-1.05665	-0.528247	40.6226	13.3722	0.00457718
AT1G04850:J018	AT1G04850	J018	TRUE	OK	FALSE	20.3759	184.426	0.00762407	0.0251765	0.0110131	0.00223469	0.142117	Chr1	1366128	1366217	-	AT1G04850.1;AT1G04850.2	splice_site	0.18822	-1.11249	-0.556188	29.5436	9.2362	0.00457718
AT1G04850:J019	AT1G04850	J019	TRUE	OK	FALSE	14.4084	50.3739	0.0764736	0.0285525	0.0679875	0.390211	0.900976	Chr1	1366299	1366390	-	AT1G04850.1;AT1G04850.2	splice_site	0.893916	-0.657153	-0.328549	20.6775	8.81724	0.00457718
AT1G04850:J020	AT1G04850	J020	TRUE	OK	FALSE	34.0428	425.605	0.00159712	0.021904	0.00556352	8.26603e-06	0.00318017	Chr1	1366458	1366600	-	AT1G04850.1;AT1G04850.2	splice_site	0.0044263	-1.24555	-0.622662	52.4272	15.1352	0.00457718
AT1G04850:J021	AT1G04850	J021	TRUE	OK	FALSE	22.4299	113.64	0.0204914	0.02443	0.0211556	0.0751846	0.632027	Chr1	1366661	1366806	-	AT1G04850.1;AT1G04850.2	splice_site	0.71205	-0.7738	-0.38685	32.2737	12.7536	0.00457718
AT1G04850:J023	AT1G04850	J023	TRUE	OK	FALSE	11.3329	28.6396	0.0139605	0.0316807	0.0172679	0.268086	0.847319	Chr1	1367223	1367612	-	AT1G04850.1;AT1G04850.2	splice_site	0.87134	-0.58648	-0.293221	16.019	7.11748	0.00457718
AT1G04850:J026	AT1G04850	J026	TRUE	OK	FALSE	32.7575	725.982	0.193277	0.0220955	0.166684	0.914633	0.993046	Chr1	1367934	1368538	-	AT1G04850.1	splice_site	0.994391	0.598989	0.299432	32.722	32.2434	0.00457718
AT1G05520:E001	AT1G05520	E001	TRUE	OK	FALSE	97.5501	287.861	0.00688715	0.0138806	0.00810494	0.000803973	0.0775616	Chr1	1630848	1631272	-	AT1G05520.1	exonic_part	0.105022	0.622989	0.3112	99.8159	92.3475	0.000140135
AT1G05520:E002	AT1G05520	E002	TRUE	OK	FALSE	44.3127	289.377	0.0045473	0.0166455	0.00739761	0.000713826	0.0722999	Chr1	1631389	1631494	-	AT1G05520.1	exonic_part	0.0980254	0.801988	0.400847	40.6392	44.2211	0.000140135
AT1G05520:E008	AT1G05520	E008	TRUE	OK	FALSE	20.5679	89.3612	0.000104583	0.0224943	0.00527649	0.0585451	0.589571	Chr1	1633399	1633475	-	AT1G05520.1	exonic_part	0.673808	-0.606772	-0.303339	28.5211	12.4836	0.000140135
AT1G05520:E012	AT1G05520	E012	TRUE	OK	FALSE	134.09	3929.39	0.00123108	0.0132535	0.00343088	1.04343e-07	0.00010657	Chr1	1634917	1636018	-	AT1G05520.1	exonic_part	0.000149771	-0.853366	-0.426124	187.449	78.8446	0.000140135
AT1G05520:J014	AT1G05520	J014	TRUE	OK	FALSE	13.364	19.9296	0.0726066	0.0294533	0.0654124	0.0216514	0.417916	Chr1	1631494	1631578	-	AT1G05520.1	splice_site	0.502055	1.14855	0.574213	10.643	15.3663	0.000140135
AT1G05520:J019	AT1G05520	J019	TRUE	OK	FALSE	11.5165	51.8755	0.0590134	0.0314471	0.0536685	0.389068	0.900691	Chr1	1633304	1633399	-	AT1G05520.1	splice_site	0.893705	-0.58339	-0.291669	16.7135	7.46999	0.000140135
AT1G05520:J021	AT1G05520	J021	TRUE	OK	FALSE	4.08165	7.00123	0.00244336	0.0577168	0.0183685	0.147386	0.749803	Chr1	1633761	1633933	-	AT1G05520.1	splice_site	0.808925	0.852865	0.426419	3.76237	4.47238	0.000140135
AT1G05570:E006	AT1G05570	E006	TRUE	OK	FALSE	97.3188	1996.76	0.00631285	0.0138861	0.00747853	0.00707607	0.257057	Chr1	1648625	1649426	-	AT1G05570.1;AT1G05570.2;AT1G05570.3;AT1G05570.4	exonic_part	0.326143	-0.622455	-0.31111	130.169	59.7255	0.00771196
AT1G05570:E008	AT1G05570	E008	TRUE	OK	FALSE	15.2754	94.4547	0.0406769	0.0262762	0.0374352	0.116768	0.709347	Chr1	1649849	1649962	-	AT1G05570.1;AT1G05570.2;AT1G05570.3;AT1G05570.4	exonic_part	0.777735	-0.67674	-0.338352	20.5734	8.86607	0.00771196
AT1G05570:E022	AT1G05570	E022	TRUE	OK	FALSE	26.4648	198.643	0.00672237	0.0200622	0.00949259	0.0650882	0.608029	Chr1	1652966	1653051	-	AT1G05570.1;AT1G05570.2;AT1G05570.3;AT1G05570.4	exonic_part	0.689595	-0.613558	-0.30675	35.3559	15.8773	0.00771196
AT1G05570:E026	AT1G05570	E026	TRUE	OK	FALSE	12.0295	59.5238	0.00318925	0.0302418	0.0113005	0.0366705	0.509517	Chr1	1654450	1654500	-	AT1G05570.1;AT1G05570.2;AT1G05570.3;AT1G05570.4	exonic_part	0.596339	-0.94667	-0.473314	18.4133	6.54904	0.00771196
AT1G05570:E027	AT1G05570	E027	TRUE	OK	FALSE	17.2883	122.719	0.0671726	0.024565	0.0566761	0.192579	0.795614	Chr1	1654587	1654669	-	AT1G05570.1;AT1G05570.2;AT1G05570.3;AT1G05570.4	exonic_part	0.842307	-0.605182	-0.302572	23.9979	10.8696	0.00771196
AT1G05570:E033	AT1G05570	E033	TRUE	OK	FALSE	19.7354	158.013	0.0178016	0.0229548	0.0190294	0.00476267	0.211427	Chr1	1655630	1655748	-	AT1G05570.1;AT1G05570.2;AT1G05570.3;AT1G05570.4	exonic_part	0.272286	-1.11234	-0.556136	29.1862	9.34319	0.00771196
AT1G05570:E034	AT1G05570	E034	TRUE	OK	FALSE	14.3724	93.4172	0.0292558	0.0271995	0.0288115	0.0724119	0.626013	Chr1	1655829	1655949	-	AT1G05570.1;AT1G05570.2;AT1G05570.3;AT1G05570.4	exonic_part	0.706592	-0.898251	-0.449103	21.159	7.82569	0.00771196
AT1G05570:E035	AT1G05570	E035	TRUE	OK	FALSE	15.8443	97.87	0.00228966	0.0257485	0.0090909	0.00884438	0.286723	Chr1	1656200	1656294	-	AT1G05570.1;AT1G05570.2;AT1G05570.3;AT1G05570.4	exonic_part	0.359692	-1.03583	-0.517885	24.0043	8.03905	0.00771196
AT1G05570:E036	AT1G05570	E036	TRUE	OK	FALSE	19.421	156.93	0.00554182	0.023139	0.00971149	0.000838281	0.0795446	Chr1	1656390	1656467	-	AT1G05570.1;AT1G05570.2;AT1G05570.3;AT1G05570.4	exonic_part	0.107611	-1.248	-0.62396	29.6958	8.63365	0.00771196
AT1G05570:E037	AT1G05570	E037	TRUE	OK	FALSE	23.5034	173.787	0.0268933	0.0211311	0.025792	0.120384	0.714005	Chr1	1656554	1656692	-	AT1G05570.1;AT1G05570.2;AT1G05570.3;AT1G05570.4	exonic_part	0.781082	-0.672339	-0.336142	32.0909	13.9103	0.00771196
AT1G05570:E038	AT1G05570	E038	TRUE	OK	FALSE	30.0395	174.211	0.000101169	0.0190528	0.00428771	0.060529	0.595627	Chr1	1656794	1656921	-	AT1G05570.1;AT1G05570.2;AT1G05570.3;AT1G05570.4	exonic_part	0.679112	-0.560705	-0.280322	40.579	18.7477	0.00771196
AT1G05570:E046	AT1G05570	E046	TRUE	OK	FALSE	44.2549	742.661	0.00730773	0.0166521	0.0091017	1.68226e-05	0.00521011	Chr1	1658490	1658699	-	AT1G05570.1;AT1G05570.2;AT1G05570.3;AT1G05570.4	exonic_part	0.00723514	1.0408	0.520309	36.2783	48.9496	0.00771196
AT1G05570:E047	AT1G05570	E047	TRUE	OK	FALSE	6.69029	31.1727	0.0737084	0.0451354	0.067049	0.221126	0.819007	Chr1	1658699	1658806	-	AT1G05570.4	exonic_part	0.858749	0.897611	0.448795	5.33088	6.77936	0.00771196
AT1G05570:J051	AT1G05570	J051	TRUE	OK	FALSE	8.82744	24.541	0.000201291	0.0358403	0.00794702	0.0375161	0.51372	Chr1	1648128	1648226	-	AT1G05570.1;AT1G05570.2;AT1G05570.3;AT1G05570.4	splice_site	0.600514	-1.03913	-0.519548	13.3931	4.45173	0.00771196
AT1G05570:J053	AT1G05570	J053	TRUE	OK	FALSE	7.66711	27.4494	0.0332772	0.0386877	0.0343043	0.179966	0.784474	Chr1	1648549	1648625	-	AT1G05570.1;AT1G05570.2;AT1G05570.3;AT1G05570.4	splice_site	0.834063	-0.868546	-0.434262	10.2805	3.87302	0.00771196
AT1G05570:J056	AT1G05570	J056	TRUE	OK	FALSE	8.9728	33.6113	0.00670072	0.0355355	0.0136744	0.137728	0.737521	Chr1	1649962	1650043	-	AT1G05570.1;AT1G05570.2;AT1G05570.3;AT1G05570.4	splice_site	0.799306	-0.761271	-0.380624	11.8151	4.77485	0.00771196
AT1G05570:J065	AT1G05570	J065	TRUE	OK	FALSE	6.57027	10.9116	0.0345699	0.0423041	0.0360235	0.453825	0.921342	Chr1	1651984	1652113	-	AT1G05570.1;AT1G05570.2;AT1G05570.3;AT1G05570.4	splice_site	0.912792	-0.603511	-0.301748	9.19364	4.15327	0.00771196
AT1G05570:J067	AT1G05570	J067	TRUE	OK	FALSE	6.12981	19.9823	0.00152226	0.0441205	0.0130615	0.189468	0.793105	Chr1	1652424	1652513	-	AT1G05570.1;AT1G05570.2;AT1G05570.3;AT1G05570.4	splice_site	0.840199	0.584324	0.292155	6.15444	6.26703	0.00771196
AT1G05570:J068	AT1G05570	J068	TRUE	OK	FALSE	8.60776	59.4123	0.0949791	0.0363205	0.0848143	0.23692	0.828871	Chr1	1652637	1652718	-	AT1G05570.1;AT1G05570.2;AT1G05570.3;AT1G05570.4	splice_site	0.863826	0.975942	0.487956	6.79106	9.10369	0.00771196
AT1G05570:J069	AT1G05570	J069	TRUE	OK	FALSE	12.258	35.4345	0.000209312	0.0305747	0.00666058	0.17769	0.78235	Chr1	1652879	1652966	-	AT1G05570.1;AT1G05570.2;AT1G05570.3;AT1G05570.4	splice_site	0.832536	-0.601792	-0.300883	16.5443	7.42671	0.00771196
AT1G05570:J070	AT1G05570	J070	TRUE	OK	FALSE	7.17683	20.4218	0.0116117	0.0401676	0.0183765	0.33772	0.882254	Chr1	1653051	1653822	-	AT1G05570.1;AT1G05570.2;AT1G05570.3;AT1G05570.4	splice_site	0.885033	-0.570873	-0.28543	9.0578	4.17685	0.00771196
AT1G05570:J071	AT1G05570	J071	TRUE	OK	FALSE	8.25884	56.097	0.0825422	0.0371357	0.0749268	0.397456	0.903773	Chr1	1653917	1654018	-	AT1G05570.1;AT1G05570.2;AT1G05570.3;AT1G05570.4	splice_site	0.895704	0.768524	0.38425	7.28297	8.46004	0.00771196
AT1G05570:J073	AT1G05570	J073	TRUE	OK	FALSE	6.70931	28.4123	0.0330534	0.0417802	0.0349171	0.0125465	0.336119	Chr1	1654368	1654450	-	AT1G05570.1;AT1G05570.2;AT1G05570.3;AT1G05570.4	splice_site	0.415433	-1.72991	-0.864938	11.3535	2.35975	0.00771196
AT1G05570:J079	AT1G05570	J079	TRUE	OK	FALSE	6.22899	18.8403	0.0640863	0.0436891	0.06019	0.328237	0.878448	Chr1	1655457	1655630	-	AT1G05570.1;AT1G05570.2;AT1G05570.3;AT1G05570.4	splice_site	0.883518	-0.734759	-0.367372	8.77378	3.62253	0.00771196
AT1G05570:J081	AT1G05570	J081	TRUE	OK	FALSE	5.62259	13.3252	0.000838062	0.0465648	0.0131165	0.181543	0.785984	Chr1	1655949	1656200	-	AT1G05570.1;AT1G05570.2;AT1G05570.3;AT1G05570.4	splice_site	0.835286	-0.838164	-0.419073	8.54531	3.26729	0.00771196
AT1G05570:J082	AT1G05570	J082	TRUE	OK	FALSE	6.94994	23.8752	0.000368665	0.0409231	0.0104307	0.00724306	0.260195	Chr1	1656294	1656390	-	AT1G05570.1;AT1G05570.2;AT1G05570.3;AT1G05570.4	splice_site	0.329423	-1.54289	-0.771429	11.3517	2.66917	0.00771196
AT1G05570:J083	AT1G05570	J083	TRUE	OK	FALSE	10.6121	47.0469	0.00950164	0.0326761	0.0143832	0.0310617	0.480022	Chr1	1656467	1656554	-	AT1G05570.1;AT1G05570.2;AT1G05570.3;AT1G05570.4	splice_site	0.567443	-1.04802	-0.523993	15.2619	5.07007	0.00771196
AT1G05570:J084	AT1G05570	J084	TRUE	OK	FALSE	4.92555	18.0465	0.177945	0.0507451	0.153889	0.410864	0.908276	Chr1	1656692	1656794	-	AT1G05570.1;AT1G05570.2;AT1G05570.3;AT1G05570.4	splice_site	0.899521	-0.855939	-0.427962	7.19189	2.73261	0.00771196
AT1G05570:J085	AT1G05570	J085	TRUE	OK	FALSE	6.28767	25.7187	0.0356735	0.0434402	0.0372522	0.0282676	0.463467	Chr1	1656921	1657066	-	AT1G05570.1;AT1G05570.2;AT1G05570.3;AT1G05570.4	splice_site	0.549638	-1.52396	-0.761963	9.94809	2.38209	0.00771196
AT1G06150:E001	AT1G06150	E001	TRUE	OK	FALSE	41.853	56.3397	0.000574951	0.0169433	0.00510379	0.00748169	0.264294	Chr1	1868988	1869311	-	AT1G06150.1;AT1G06150.2	exonic_part	0.334454	0.57662	0.288161	42.1797	39.5794	0.0319376
AT1G06150:E012	AT1G06150	E012	TRUE	OK	FALSE	55.9386	903.454	0.00673864	0.0155926	0.0084936	0.000108532	0.0208935	Chr1	1873099	1873730	-	AT1G06150.1;AT1G06150.2	exonic_part	0.0289828	-0.954203	-0.476795	78.6896	29.8786	0.0319376
AT1G06150:J013	AT1G06150	J013	TRUE	OK	FALSE	4.82207	6.42389	0.269005	0.0514687	0.219505	0.190798	0.793681	Chr1	1869311	1869598	-	AT1G06150.1;AT1G06150.2	splice_site	0.840628	1.0586	0.529272	3.82705	5.31148	0.0319376
AT1G06150:J017	AT1G06150	J017	TRUE	OK	FALSE	5.13484	8.41414	0.00235273	0.0493707	0.0163053	0.0600063	0.593803	Chr1	1870258	1870366	-	AT1G06150.1;AT1G06150.2	splice_site	0.677616	1.07771	0.538829	3.82732	5.34914	0.0319376
AT1G06150:J018	AT1G06150	J018	TRUE	OK	FALSE	4.78632	6.45897	0.0125943	0.051726	0.022961	0.395669	0.903028	Chr1	1871575	1871666	-	AT1G06150.1;AT1G06150.2	splice_site	0.895395	-0.557324	-0.278648	6.52361	2.98018	0.0319376
AT1G06230:E007	AT1G06230	E007	TRUE	OK	FALSE	461.128	37018.5	0.00162952	0.0120661	0.00421145	3.77503e-05	0.00963898	Chr1	1907429	1909722	+	AT1G06230.1;AT1G06230.2;AT1G06230.3;AT1G06230.4	exonic_part	0.0133673	0.786332	0.387355	556.821	360.449	7.57504e-07
AT1G06230:E008	AT1G06230	E008	TRUE	OK	FALSE	15.3416	76.4447	0.000429578	0.0262127	0.0080899	0.10121	0.683499	Chr1	1909806	1909855	+	AT1G06230.1;AT1G06230.2;AT1G06230.3;AT1G06230.4	exonic_part	0.756325	-0.677898	-0.338919	21.403	8.04519	7.57504e-07
AT1G06230:E010	AT1G06230	E010	TRUE	OK	FALSE	19.6283	110.242	0.000134621	0.0230169	0.00575246	0.0584958	0.589531	Chr1	1910136	1910227	+	AT1G06230.1;AT1G06230.2;AT1G06230.3;AT1G06230.4	exonic_part	0.673698	-0.691812	-0.345865	28.8239	10.6976	7.57504e-07
AT1G06230:E011	AT1G06230	E011	TRUE	OK	FALSE	56.4905	1635.07	0.00425266	0.0155534	0.00693443	2.17617e-10	6.3996e-07	Chr1	1910430	1910899	+	AT1G06230.1;AT1G06230.2;AT1G06230.3;AT1G06230.4	exonic_part	9.04767e-07	-1.64688	-0.82318	93.1922	19.3202	7.57504e-07
AT1G06230:J017	AT1G06230	J017	TRUE	OK	FALSE	8.19297	27.1077	0.0225526	0.0372973	0.0255023	0.23341	0.826725	Chr1	1909722	1909806	+	AT1G06230.1;AT1G06230.2;AT1G06230.3;AT1G06230.4	splice_site	0.862782	-0.69225	-0.346109	11.1707	4.1917	7.57504e-07
AT1G06230:J018	AT1G06230	J018	TRUE	OK	FALSE	7.14864	17.8204	0.000659803	0.0402589	0.0113186	0.265572	0.845616	Chr1	1909855	1909934	+	AT1G06230.1;AT1G06230.2;AT1G06230.3;AT1G06230.4	splice_site	0.870765	-0.679183	-0.339577	10.2967	3.86383	7.57504e-07
AT1G06230:J020	AT1G06230	J020	TRUE	OK	FALSE	6.9868	26.0025	0.00113	0.040797	0.0124026	0.0249182	0.441002	Chr1	1910227	1910430	+	AT1G06230.1;AT1G06230.2;AT1G06230.3;AT1G06230.4	splice_site	0.526526	-1.36266	-0.681303	11.3372	2.66529	7.57504e-07
AT1G06430:E005	AT1G06430	E005	TRUE	OK	FALSE	810.654	92956.6	1e-08	0.0118562	0.00847664	1.04418e-05	0.00373374	Chr1	1961373	1962525	-	AT1G06430.1;AT1G06430.2;AT1G06430.3	exonic_part	0.00519164	-0.665552	-0.33181	1026.54	589.4	0.0054128
AT1G06890:E002	AT1G06890	E002	TRUE	OK	FALSE	4.93461	19.3372	0.0950109	0.0570743	0.0862631	0.0693233	0.61767	Chr1	2111340	2111453	-	AT1G06890.1;AT1G06890.3;AT1G06890.4	exonic_part	0.698712	-1.52613	-0.76305	7.26885	1.78626	0.00949862
AT1G06890:E003	AT1G06890	E003	TRUE	OK	FALSE	33.3654	293.454	0.000102664	0.0183078	0.00421782	0.000207298	0.032114	Chr1	2111453	2111602	-	AT1G06890.1;AT1G06890.2;AT1G06890.3;AT1G06890.4	exonic_part	0.0443943	-0.979439	-0.489638	48.5797	17.5066	0.00949862
AT1G06890:E004	AT1G06890	E004	TRUE	OK	FALSE	8.38721	29.7986	0.00413178	0.0383463	0.0145247	0.020737	0.41002	Chr1	2111602	2111605	-	AT1G06890.1;AT1G06890.2;AT1G06890.3	exonic_part	0.493965	-1.21227	-0.606108	13.616	4.14278	0.00949862
AT1G06890:E007	AT1G06890	E007	TRUE	OK	FALSE	182.595	5344.94	0.00096822	0.0128088	0.00309924	2.17793e-05	0.0063398	Chr1	2112063	2112336	-	AT1G06890.1;AT1G06890.2;AT1G06890.3;AT1G06890.4	exonic_part	0.00879798	-0.602485	-0.30087	242.497	121.028	0.00949862
AT1G06890:E012	AT1G06890	E012	TRUE	OK	FALSE	105.839	970.043	0.0108729	0.0137004	0.0113295	0.00704004	0.256583	Chr1	2113917	2114089	-	AT1G06890.1;AT1G06890.2;AT1G06890.3;AT1G06890.4	exonic_part	0.325741	0.592406	0.296006	105.327	103.571	0.00949862
AT1G06890:E013	AT1G06890	E013	TRUE	OK	FALSE	34.5579	60.2748	0.00011829	0.0180756	0.00410923	0.00234171	0.146091	Chr1	2114173	2114223	-	AT1G06890.1;AT1G06890.2;AT1G06890.3;AT1G06890.4	exonic_part	0.193318	0.629102	0.314489	34.2695	35.6464	0.00949862
AT1G06890:E015	AT1G06890	E015	TRUE	OK	FALSE	15.3171	6.28312	0.000141475	0.0262361	0.00637605	0.0386424	0.519018	Chr1	2114435	2114601	-	AT1G06890.1;AT1G06890.3;AT1G06890.4	exonic_part	0.606027	0.600073	0.300011	15.1117	15.7257	0.00949862
AT1G06890:J020	AT1G06890	J020	TRUE	OK	FALSE	46.7256	446	0.000197622	0.0205798	0.00369826	0.000724959	0.072908	Chr1	2112336	2112437	-	AT1G06890.1;AT1G06890.2;AT1G06890.3;AT1G06890.4	splice_site	0.0988413	-0.775189	-0.3875	65.6938	27.3147	0.00949862
AT1G06890:J025	AT1G06890	J025	TRUE	OK	FALSE	19.9552	50.6991	0.000260682	0.0253483	0.00533558	0.0141852	0.354027	Chr1	2114089	2114173	-	AT1G06890.1;AT1G06890.2;AT1G06890.3;AT1G06890.4	splice_site	0.434792	0.64427	0.322099	19.5362	20.8107	0.00949862
AT1G06890:J026	AT1G06890	J026	TRUE	OK	FALSE	12.6358	2.59586	0.000272592	0.0301695	0.0067386	0.0308766	0.478854	Chr1	2114223	2114435	-	AT1G06890.1;AT1G06890.3;AT1G06890.4	splice_site	0.56625	0.688919	0.344435	12.0345	13.3403	0.00949862
AT1G07110:E010	AT1G07110	E010	TRUE	OK	FALSE	80.1218	1029.27	0.0053618	0.0143812	0.00680693	0.0148466	0.360316	Chr1	2180750	2180825	-	AT1G07110.1	exonic_part	0.441011	-0.59197	-0.295938	106.439	54.5149	0.0441201
AT1G07110:E014	AT1G07110	E014	TRUE	OK	FALSE	82.4774	1282.18	3.65688e-05	0.0143012	0.00216606	0.000397564	0.0493164	Chr1	2181528	2181582	-	AT1G07110.1	exonic_part	0.0676086	-0.642095	-0.320996	109.542	53.6419	0.0441201
AT1G07110:E021	AT1G07110	E021	TRUE	OK	FALSE	207.159	13012.5	0.0414612	0.012663	0.0370898	0.020483	0.408224	Chr1	2183216	2183509	-	AT1G07110.1	exonic_part	0.492252	-0.516048	-0.257909	265.408	147.344	0.0441201
AT1G07110:E022	AT1G07110	E022	TRUE	OK	FALSE	69.0287	1476.11	0.0381791	0.0148315	0.0341511	0.0267703	0.453048	Chr1	2183629	2183693	-	AT1G07110.1	exonic_part	0.538963	-0.58174	-0.290831	89.552	46.357	0.0441201
AT1G07110:E023	AT1G07110	E023	TRUE	OK	FALSE	83.1887	2121.33	0.0398097	0.0142779	0.0356418	0.0169777	0.379328	Chr1	2183809	2184193	-	AT1G07110.1	exonic_part	0.462445	-0.70855	-0.354218	110.643	52.8301	0.0441201
AT1G07110:J032	AT1G07110	J032	TRUE	OK	FALSE	40.5269	219.895	0.00429464	0.0211235	0.00654387	0.061532	0.598797	Chr1	2180624	2180750	-	AT1G07110.1	splice_site	0.681579	-0.56536	-0.282657	53.5074	27.6899	0.0441201
AT1G07110:J036	AT1G07110	J036	TRUE	OK	FALSE	26.9321	175.101	8.19355e-05	0.0231922	0.0036613	0.0037218	0.184913	Chr1	2181456	2181528	-	AT1G07110.1	splice_site	0.240418	-0.845687	-0.422822	37.1756	15.7604	0.0441201
AT1G07110:J037	AT1G07110	J037	TRUE	OK	FALSE	34.7122	444.139	0.0592004	0.02181	0.0539263	0.149931	0.753063	Chr1	2181582	2181760	-	AT1G07110.1	splice_site	0.811484	-0.533968	-0.266966	44.5024	23.6515	0.0441201
AT1G07110:J044	AT1G07110	J044	TRUE	OK	FALSE	35.7253	504.609	0.0395962	0.0216743	0.0369891	0.00386562	0.188651	Chr1	2183509	2183629	-	AT1G07110.1	splice_site	0.245149	-1.04252	-0.521225	51.2462	19.2492	0.0441201
AT1G07110:J045	AT1G07110	J045	TRUE	OK	FALSE	14.2444	73.3918	0.0331382	0.0286852	0.0323741	0.124614	0.71996	Chr1	2183693	2183809	-	AT1G07110.1	splice_site	0.786	-0.656659	-0.328321	18.171	8.83714	0.0441201
AT1G07650:E003	AT1G07650	E003	TRUE	OK	FALSE	6.41071	10.3127	0.0708847	0.0465988	0.0654503	0.321559	0.875103	Chr1	2359564	2359672	-	AT1G07650.1;AT1G07650.2;AT1G07650.3	exonic_part	0.881974	-0.667265	-0.333626	8.21569	4.71661	0.0166869
AT1G07650:E007	AT1G07650	E007	TRUE	OK	FALSE	73.8459	619.283	0.00136963	0.0146194	0.00401068	0.00016896	0.0279928	Chr1	2360840	2361051	-	AT1G07650.1;AT1G07650.2;AT1G07650.3;AT1G07650.4	exonic_part	0.0387506	-0.718629	-0.359224	93.5623	52.877	0.0166869
AT1G07650:E008	AT1G07650	E008	TRUE	OK	FALSE	40.1305	275.665	0.000131774	0.0171735	0.00385419	4.50234e-05	0.0110654	Chr1	2361160	2361279	-	AT1G07650.1;AT1G07650.2;AT1G07650.3;AT1G07650.4	exonic_part	0.0153347	-0.937816	-0.468846	55.0993	26.4543	0.0166869
AT1G07650:E012	AT1G07650	E012	TRUE	OK	FALSE	30.4593	117.555	0.000169127	0.0189498	0.00453193	0.0064321	0.246695	Chr1	2361760	2361812	-	AT1G07650.1;AT1G07650.2;AT1G07650.3;AT1G07650.4	exonic_part	0.314358	-0.718651	-0.359289	39.1182	21.7006	0.0166869
AT1G07650:E024	AT1G07650	E024	TRUE	OK	FALSE	4.73217	6.21094	0.00509096	0.0590206	0.0217386	0.0219621	0.420326	Chr1	2363929	2363967	-	AT1G07650.4	exonic_part	0.50457	1.28784	0.643908	3.07887	6.79744	0.0166869
AT1G07650:E025	AT1G07650	E025	TRUE	OK	FALSE	37.1725	186.897	0.0181107	0.0176187	0.0180224	0.0160792	0.371457	Chr1	2364092	2364164	-	AT1G07650.1;AT1G07650.2;AT1G07650.3	exonic_part	0.453597	0.721292	0.360601	29.5404	43.4425	0.0166869
AT1G07650:J036	AT1G07650	J036	TRUE	OK	FALSE	14.5972	64.5822	0.00560833	0.0284033	0.00998379	0.000357077	0.0460699	Chr1	2361051	2361160	-	AT1G07650.1;AT1G07650.2;AT1G07650.3;AT1G07650.4	splice_site	0.0631873	-1.36512	-0.682527	21.6799	7.71005	0.0166869
AT1G07650:J037	AT1G07650	J037	TRUE	OK	FALSE	10.6376	18.0402	0.00196971	0.0326386	0.00938318	0.150361	0.753655	Chr1	2361279	2361381	-	AT1G07650.1;AT1G07650.2;AT1G07650.3;AT1G07650.4	splice_site	0.81187	-0.632421	-0.316199	13.684	8.02112	0.0166869
AT1G07650:J040	AT1G07650	J040	TRUE	OK	FALSE	8.44936	31.1229	0.00557772	0.0366822	0.0129459	0.00176393	0.124898	Chr1	2361812	2361903	-	AT1G07650.1;AT1G07650.2;AT1G07650.3;AT1G07650.4	splice_site	0.165649	-1.54577	-0.772865	13.2957	4.15744	0.0166869
AT1G07650:J046	AT1G07650	J046	TRUE	OK	FALSE	11.9983	33.365	0.0279934	0.0308679	0.0284655	0.0832111	0.650658	Chr1	2363110	2363213	-	AT1G07650.1;AT1G07650.2;AT1G07650.3;AT1G07650.4	splice_site	0.728492	0.727689	0.36383	9.61497	14.3737	0.0166869
AT1G07650:J051	AT1G07650	J051	TRUE	OK	FALSE	6.28249	17.1798	0.00462171	0.043462	0.0147952	0.0177693	0.384719	Chr1	2363929	2364092	-	AT1G07650.1;AT1G07650.2;AT1G07650.3	splice_site	0.468058	1.23362	0.616799	3.79521	8.05671	0.0166869
AT1G07650:J052	AT1G07650	J052	TRUE	OK	FALSE	20.1967	93.8087	0.0403991	0.0252488	0.0381507	0.0787821	0.64051	Chr1	2364164	2364295	-	AT1G07650.1;AT1G07650.2;AT1G07650.3	splice_site	0.719061	0.74831	0.37413	15.8934	24.0161	0.0166869
AT1G07705:E005	AT1G07705	E005	TRUE	OK	FALSE	28.2572	150.718	0.00988656	0.0195241	0.0123821	0.0216217	0.417772	Chr1	2382403	2382582	+	AT1G07705.1;AT1G07705.2	exonic_part	0.501936	-0.683721	-0.341735	35.7507	19.5561	0.000861587
AT1G07705:E006	AT1G07705	E006	TRUE	OK	FALSE	8.19442	14.2737	0.000914672	0.038976	0.0132051	0.190105	0.793428	Chr1	2382681	2382730	+	AT1G07705.1;AT1G07705.2	exonic_part	0.840485	-0.642003	-0.32097	10.3242	5.64706	0.000861587
AT1G07705:E007	AT1G07705	E007	TRUE	OK	FALSE	15.3849	112.267	0.00034641	0.0261715	0.00945185	1.02039e-06	0.000661758	Chr1	2382839	2383049	+	AT1G07705.1;AT1G07705.2	exonic_part	0.00093204	-1.91027	-0.954971	24.8322	5.91526	0.000861587
AT1G07705:E008	AT1G07705	E008	TRUE	OK	FALSE	22.3556	208.906	0.291564	0.0216215	0.221613	0.0644715	0.605903	Chr1	2383346	2383553	+	AT1G07705.1;AT1G07705.2	exonic_part	0.687817	-0.965741	-0.482735	30.5279	13.8847	0.000861587
AT1G07705:E012	AT1G07705	E012	TRUE	OK	FALSE	73.7725	437.86	2.3568e-05	0.0146224	0.0021573	0.000164277	0.0273898	Chr1	2384571	2384997	+	AT1G07705.1;AT1G07705.2	exonic_part	0.037908	0.661341	0.330264	66.2148	77.4815	0.000861587
AT1G07705:E015	AT1G07705	E015	TRUE	OK	FALSE	5.29166	4.98905	0.011524	0.0540046	0.0244557	0.0124964	0.335288	Chr1	2385278	2385569	+	AT1G07705.1	exonic_part	0.414568	1.45049	0.725201	3.12179	7.10112	0.000861587
AT1G07705:J025	AT1G07705	J025	TRUE	OK	FALSE	5.81426	15.6341	0.0774201	0.045591	0.0707196	0.0669733	0.612708	Chr1	2383553	2383641	+	AT1G07705.1;AT1G07705.2	splice_site	0.693853	-1.17329	-0.586609	8.01043	3.05023	0.000861587
AT1G07705:J029	AT1G07705	J029	TRUE	OK	FALSE	4.13878	7.04631	0.0265657	0.0571551	0.0335344	0.0111973	0.319622	Chr1	2384997	2385106	+	AT1G07705.1;AT1G07705.2	splice_site	0.397264	1.64004	0.819979	2.39593	6.21442	0.000861587
AT1G07705:J031	AT1G07705	J031	TRUE	OK	FALSE	5.6585	15.7666	0.00512424	0.0463774	0.0174544	0.058057	0.588006	Chr1	2385278	2385569	+	AT1G07705.2	splice_site	0.672204	-1.13677	-0.56835	7.61599	2.9686	0.000861587
AT1G07705:J032	AT1G07705	J032	TRUE	OK	FALSE	9.24036	12.3019	0.0506021	0.0349995	0.0478117	0.151161	0.754726	Chr1	2385708	2385787	+	AT1G07705.1;AT1G07705.2	splice_site	0.812622	0.699484	0.349701	7.7022	10.4344	0.000861587
AT1G07990:E001	AT1G07990	E001	TRUE	OK	FALSE	52.7309	329.901	7.17716e-05	0.0158367	0.00320402	0.00357965	0.181606	Chr1	2476952	2477451	+	AT1G07990.1;AT1G07990.2	exonic_part	0.236428	0.53172	0.265762	51.1294	53.1452	0.0111644
AT1G07990:E005	AT1G07990	E005	TRUE	OK	FALSE	24.0363	149.217	0.000715737	0.0209193	0.00629812	0.000455739	0.0541314	Chr1	2478387	2478462	+	AT1G07990.1;AT1G07990.2	exonic_part	0.0741548	0.941874	0.470863	19.5627	27.5134	0.0111644
AT1G07990:E008	AT1G07990	E008	TRUE	OK	FALSE	38.9213	100.358	0.00013149	0.0173473	0.00400148	0.000446995	0.0534277	Chr1	2479122	2479239	+	AT1G07990.1;AT1G07990.2	exonic_part	0.0732261	0.709807	0.354807	35.979	42.5089	0.0111644
AT1G07990:E017	AT1G07990	E017	TRUE	OK	FALSE	10.6017	21.384	0.0968773	0.0327552	0.0813814	0.402346	0.905544	Chr1	2481795	2481825	+	AT1G07990.1;AT1G07990.2	exonic_part	0.897132	-0.60889	-0.304425	14.3482	7.25754	0.0111644
AT1G07990:E018	AT1G07990	E018	TRUE	OK	FALSE	5.57973	10.14	0.0810057	0.0518143	0.0739118	0.217877	0.816614	Chr1	2481825	2481971	+	AT1G07990.2	exonic_part	0.857582	-0.959544	-0.479756	8.18026	3.23868	0.0111644
AT1G07990:E019	AT1G07990	E019	TRUE	OK	FALSE	10.2389	42.6819	0.0538179	0.0335056	0.0485507	0.0397866	0.524406	Chr1	2481971	2482042	+	AT1G07990.1;AT1G07990.2	exonic_part	0.610771	-1.15821	-0.57907	14.802	5.13349	0.0111644
AT1G07990:E020	AT1G07990	E020	TRUE	OK	FALSE	126.935	4910.28	0.0348714	0.0133479	0.0310774	2.69095e-05	0.00739097	Chr1	2482210	2483196	+	AT1G07990.1;AT1G07990.2	exonic_part	0.0102674	-1.24334	-0.621086	183.006	70.2049	0.0111644
AT1G07990:J021	AT1G07990	J021	TRUE	OK	FALSE	8.51189	38.0104	0.000719214	0.0365378	0.00999954	0.000671545	0.0695877	Chr1	2477451	2477675	+	AT1G07990.1;AT1G07990.2	splice_site	0.094479	1.4664	0.733161	5.49092	11.3209	0.0111644
AT1G07990:J023	AT1G07990	J023	TRUE	OK	FALSE	3.76497	4.74949	0.141914	0.0611394	0.127323	0.265692	0.845743	Chr1	2478052	2478185	+	AT1G07990.1;AT1G07990.2	splice_site	0.87079	0.684147	0.342065	3.59803	4.40995	0.0111644
AT1G07990:J024	AT1G07990	J024	TRUE	OK	FALSE	6.81963	14.7621	0.053777	0.0413798	0.0515049	0.096311	0.675258	Chr1	2478261	2478387	+	AT1G07990.1;AT1G07990.2	splice_site	0.74954	0.82964	0.414801	5.99695	8.08123	0.0111644
AT1G07990:J027	AT1G07990	J027	TRUE	OK	FALSE	6.58111	4.69516	0.000458482	0.0422624	0.0109179	0.121804	0.716024	Chr1	2479038	2479122	+	AT1G07990.1;AT1G07990.2	splice_site	0.78266	0.707972	0.353972	5.53469	6.82761	0.0111644
AT1G07990:J030	AT1G07990	J030	TRUE	OK	FALSE	6.87384	4.66368	0.000457901	0.0411877	0.0103371	0.115868	0.707941	Chr1	2479798	2480177	+	AT1G07990.1;AT1G07990.2	splice_site	0.776423	0.65176	0.325865	6.5099	7.7076	0.0111644
AT1G07990:J033	AT1G07990	J033	TRUE	OK	FALSE	10.9147	50.1181	0.0570095	0.0322423	0.0522522	0.192394	0.795278	Chr1	2480759	2480919	+	AT1G07990.1;AT1G07990.2	splice_site	0.841996	0.719791	0.35987	9.76588	12.1586	0.0111644
AT1G07990:J034	AT1G07990	J034	TRUE	OK	FALSE	9.00114	22.7929	0.000945671	0.0354772	0.0100684	0.0425944	0.534487	Chr1	2481042	2481214	+	AT1G07990.1;AT1G07990.2	splice_site	0.620938	-0.982733	-0.49134	13.0332	5.0478	0.0111644
AT1G07990:J036	AT1G07990	J036	TRUE	OK	FALSE	8.85786	17.1213	0.084266	0.0357757	0.0749522	0.517436	0.936269	Chr1	2481712	2481795	+	AT1G07990.1;AT1G07990.2	splice_site	0.930635	-0.531106	-0.265538	12.0501	6.41552	0.0111644
AT1G08450:E003	AT1G08450	E003	TRUE	OK	FALSE	24.2956	390.617	0.0619964	0.0208196	0.0515667	1.8945e-06	0.00106294	Chr1	2667838	2668019	-	AT1G08450.1;AT1G08450.2;AT1G08450.3	exonic_part	0.00148808	-2.41365	-1.20669	42.1543	6.56281	3.68071e-06
AT1G08450:E004	AT1G08450	E004	TRUE	OK	FALSE	13.6247	159.32	0.000999252	0.0280567	0.00985048	1.48899e-09	3.09718e-06	Chr1	2668134	2668167	-	AT1G08450.1;AT1G08450.2;AT1G08450.3	exonic_part	4.37875e-06	-2.82016	-1.41	23.2603	2.66719	3.68071e-06
AT1G08450:E005	AT1G08450	E005	TRUE	OK	FALSE	30.4026	704.986	0.0778571	0.0189635	0.0611628	2.87526e-08	3.63271e-05	Chr1	2668287	2668374	-	AT1G08450.1;AT1G08450.2;AT1G08450.3	exonic_part	5.13588e-05	-2.83238	-1.416	54.3916	6.45055	3.68071e-06
AT1G08450:E006	AT1G08450	E006	TRUE	OK	FALSE	29.0942	484.371	0.0707998	0.0192956	0.0565715	5.58017e-06	0.0023854	Chr1	2668467	2668524	-	AT1G08450.1;AT1G08450.2;AT1G08450.3	exonic_part	0.00332249	-2.1112	-1.05545	48.1534	9.27876	3.68071e-06
AT1G08450:E007	AT1G08450	E007	TRUE	OK	FALSE	45.0455	373.594	5.92624e-05	0.0165631	0.00326116	0.000212052	0.0325841	Chr1	2668695	2668791	-	AT1G08450.1;AT1G08450.2;AT1G08450.3	exonic_part	0.0450523	-0.813458	-0.40662	61.4468	28.2545	3.68071e-06
AT1G08450:E008	AT1G08450	E008	TRUE	OK	FALSE	46.1994	399.625	0.0104569	0.0164386	0.011627	0.019362	0.397549	Chr1	2669065	2669133	-	AT1G08450.1;AT1G08450.2;AT1G08450.3	exonic_part	0.481238	-0.602285	-0.301058	60.2122	31.9941	3.68071e-06
AT1G08450:E009	AT1G08450	E009	TRUE	OK	FALSE	49.1576	1112.79	0.0941149	0.0161462	0.0797351	0.654144	0.962026	Chr1	2669225	2669283	-	AT1G08450.1;AT1G08450.2	exonic_part	0.960376	0.559423	0.279625	45.6839	51.4455	3.68071e-06
AT1G08450:E010	AT1G08450	E010	TRUE	OK	FALSE	42.1353	929.658	0.0926423	0.0169073	0.0786681	0.408537	0.907697	Chr1	2669373	2669390	-	AT1G08450.1;AT1G08450.2	exonic_part	0.899159	0.7437	0.371753	36.5025	46.5171	3.68071e-06
AT1G08450:E011	AT1G08450	E011	TRUE	OK	FALSE	54.4194	1037.54	0.0548294	0.0157046	0.0480675	0.342084	0.884052	Chr1	2669390	2669460	-	AT1G08450.1;AT1G08450.2;AT1G08450.3	exonic_part	0.88562	0.557061	0.278434	50.7617	56.8167	3.68071e-06
AT1G08450:E012	AT1G08450	E012	TRUE	OK	FALSE	45.6216	456.613	0.0150232	0.0165002	0.0152874	0.013997	0.351707	Chr1	2669647	2669695	-	AT1G08450.1;AT1G08450.2;AT1G08450.3	exonic_part	0.432171	0.719531	0.359665	39.1164	48.8185	3.68071e-06
AT1G08450:E017	AT1G08450	E017	TRUE	OK	FALSE	112.988	644.789	0.00602068	0.0135662	0.00712427	0.00247059	0.149909	Chr1	2671288	2671396	-	AT1G08450.1;AT1G08450.2;AT1G08450.3	exonic_part	0.19773	0.541964	0.270764	107.909	114.704	3.68071e-06
AT1G08450:E018	AT1G08450	E018	TRUE	OK	FALSE	46.6782	173.487	0.0663905	0.0163888	0.0572215	0.12878	0.726556	Chr1	2671688	2671825	-	AT1G08450.1;AT1G08450.2;AT1G08450.3	exonic_part	0.791034	0.589092	0.29446	42.7279	49.2145	3.68071e-06
AT1G08450:J021	AT1G08450	J021	TRUE	OK	FALSE	11.4729	109.143	0.000570306	0.0315018	0.00872613	3.1062e-08	3.83917e-05	Chr1	2668019	2668134	-	AT1G08450.1;AT1G08450.2;AT1G08450.3	splice_site	5.42776e-05	-2.72014	-1.36001	19.4068	2.37069	3.68071e-06
AT1G08450:J022	AT1G08450	J022	TRUE	OK	FALSE	5.07585	23.7648	0.0004629	0.0497466	0.013257	3.59077e-06	0.00171557	Chr1	2668167	2668287	-	AT1G08450.1;AT1G08450.2;AT1G08450.3	splice_site	0.00239194	-3.69071	-1.84532	9.61927	0.593191	3.68071e-06
AT1G08450:J023	AT1G08450	J023	TRUE	OK	FALSE	15.6745	162.443	0.216294	0.0276213	0.174567	0.0013157	0.10489	Chr1	2668374	2668467	-	AT1G08450.1;AT1G08450.2;AT1G08450.3	splice_site	0.140422	-2.25937	-1.12961	26.3368	4.47531	3.68071e-06
AT1G08450:J024	AT1G08450	J024	TRUE	OK	FALSE	9.67962	34.7052	0.000296685	0.0341838	0.00814236	0.00211637	0.138136	Chr1	2668524	2668695	-	AT1G08450.1;AT1G08450.2;AT1G08450.3	splice_site	0.183041	-1.39733	-0.698631	14.774	4.45573	3.68071e-06
AT1G08450:J026	AT1G08450	J026	TRUE	OK	FALSE	6.97425	23.9261	0.0697197	0.0408398	0.0640611	0.209739	0.809904	Chr1	2669133	2669225	-	AT1G08450.1;AT1G08450.2	splice_site	0.853271	-0.747545	-0.373759	9.00842	4.25465	3.68071e-06
AT1G08450:J028	AT1G08450	J028	TRUE	OK	FALSE	38.0543	869.503	0.10171	0.0213897	0.090798	0.352658	0.888305	Chr1	2669283	2669373	-	AT1G08450.1;AT1G08450.2	splice_site	0.887121	0.853234	0.426517	31.6525	43.4649	3.68071e-06
AT1G08450:J030	AT1G08450	J030	TRUE	OK	FALSE	20.0179	99.5518	0.0264779	0.0253222	0.0262918	0.035631	0.505389	Chr1	2669695	2669821	-	AT1G08450.1;AT1G08450.2;AT1G08450.3	splice_site	0.592316	0.826449	0.413177	15.9018	21.8392	3.68071e-06
AT1G08450:J035	AT1G08450	J035	TRUE	OK	FALSE	40.0848	140.138	0.0735541	0.0211687	0.0663477	0.185353	0.790149	Chr1	2671396	2671688	-	AT1G08450.1;AT1G08450.2;AT1G08450.3	splice_site	0.838094	0.540406	0.270136	37.1577	41.6612	3.68071e-06
AT1G08930:E012	AT1G08930	E012	TRUE	OK	FALSE	305.14	14668.8	0.0149871	0.012315	0.0146539	0.0309401	0.479185	Chr1	2875634	2875719	+	AT1G08930.1;AT1G08930.2	exonic_part	0.566638	-0.521087	-0.260466	383.471	230.252	0.0353543
AT1G08930:E013	AT1G08930	E013	TRUE	OK	FALSE	227.045	8490.34	0.0221331	0.012568	0.0208615	0.0280029	0.461501	Chr1	2875823	2875867	+	AT1G08930.1;AT1G08930.2	exonic_part	0.547955	-0.643598	-0.32173	294.341	162.146	0.0353543
AT1G08930:E014	AT1G08930	E014	TRUE	OK	FALSE	230.215	6299.3	0.0109701	0.0125544	0.0111595	0.00506965	0.218469	Chr1	2875960	2876023	+	AT1G08930.1;AT1G08930.2	exonic_part	0.280583	-0.610887	-0.305377	295.786	166.396	0.0353543
AT1G08930:J029	AT1G08930	J029	TRUE	OK	FALSE	102.981	1862.99	0.0135596	0.018638	0.0140183	0.00991719	0.302661	Chr1	2875302	2875414	+	AT1G08930.1;AT1G08930.2	splice_site	0.377927	0.553463	0.276705	92.3423	112.551	0.0353543
AT1G08930:J030	AT1G08930	J030	TRUE	OK	FALSE	159.824	4895.75	0.0146115	0.0180644	0.0148982	0.00416429	0.195993	Chr1	2875495	2875634	+	AT1G08930.1;AT1G08930.2	splice_site	0.253645	-0.698757	-0.349327	211.242	111.225	0.0353543
AT1G08930:J032	AT1G08930	J032	TRUE	OK	FALSE	150.09	3802.27	0.0280249	0.0181318	0.0270446	0.0372578	0.511991	Chr1	2875867	2875960	+	AT1G08930.1;AT1G08930.2	splice_site	0.598799	-0.692191	-0.346048	197.646	104.549	0.0353543
AT1G09010:E002	AT1G09010	E002	TRUE	OK	FALSE	75.886	1612.06	0.00533858	0.0145376	0.0067289	3.82015e-05	0.00971059	Chr1	2896145	2896373	-	AT1G09010.1	exonic_part	0.0134678	0.839462	0.41958	63.3503	84.5545	0.0147361
AT1G09010:E003	AT1G09010	E003	TRUE	OK	FALSE	142.269	4208.7	0.0128576	0.0131573	0.0128989	0.000527298	0.0594403	Chr1	2896540	2897185	-	AT1G09010.1	exonic_part	0.0811935	-0.708529	-0.354013	184.732	96.8205	0.0147361
AT1G09010:E004	AT1G09010	E004	TRUE	OK	FALSE	58.5512	974.172	0.0373001	0.0154135	0.0334312	0.0457753	0.5463	Chr1	2897265	2897470	-	AT1G09010.1	exonic_part	0.632567	-0.599094	-0.299468	76.1156	40.9726	0.0147361
AT1G09010:J013	AT1G09010	J013	TRUE	OK	FALSE	6.34531	28.407	0.0785865	0.0432003	0.0708876	0.0365541	0.509181	Chr1	2896373	2896540	-	AT1G09010.1	splice_site	0.59603	1.35579	0.677876	4.07649	8.24468	0.0147361
AT1G09010:J014	AT1G09010	J014	TRUE	OK	FALSE	12.2894	60.8342	0.00920964	0.0305401	0.0136883	0.00449602	0.204605	Chr1	2897185	2897265	-	AT1G09010.1	splice_site	0.264149	-1.22082	-0.61038	17.3493	5.96829	0.0147361
AT1G09010:J016	AT1G09010	J016	TRUE	OK	FALSE	12.1291	44.5866	0.0342758	0.0307187	0.0336093	0.15469	0.758598	Chr1	2897726	2897839	-	AT1G09010.1	splice_site	0.815008	-0.783999	-0.391979	17.3378	8.05836	0.0147361
AT1G09010:J017	AT1G09010	J017	TRUE	OK	FALSE	10.5363	39.7937	0.00118685	0.0327887	0.00910484	0.0228154	0.426067	Chr1	2898070	2898180	-	AT1G09010.1	splice_site	0.510538	0.857888	0.428924	8.59062	12.2167	0.0147361
AT1G09020:E011	AT1G09020	E011	TRUE	OK	FALSE	43.2579	327.53	4.04626e-05	0.0167691	0.00294072	0.0292655	0.469398	Chr1	2903242	2903419	-	AT1G09020.1	exonic_part	0.556389	-0.500011	-0.249944	57.6042	27.0381	0.00598707
AT1G09020:E013	AT1G09020	E013	TRUE	OK	FALSE	216.286	8597.23	0.00374105	0.0126172	0.00536039	1.20062e-05	0.00413701	Chr1	2904087	2904862	-	AT1G09020.1	exonic_part	0.00575583	-0.691031	-0.344919	291.211	136.939	0.00598707
AT1G09020:J017	AT1G09020	J017	TRUE	OK	FALSE	8.46675	14.6393	0.0625078	0.0366418	0.0581189	0.2472	0.834942	Chr1	2900878	2901265	-	AT1G09020.1	splice_site	0.86652	0.51229	0.256132	9.2073	8.62382	0.00598707
AT1G09020:J023	AT1G09020	J023	TRUE	OK	FALSE	8.48488	48.6091	0.0442167	0.0365999	0.0428276	0.0585833	0.589677	Chr1	2902961	2903242	-	AT1G09020.1	splice_site	0.673851	-1.13738	-0.568669	11.8439	3.5908	0.00598707
AT1G09020:J025	AT1G09020	J025	TRUE	OK	FALSE	12.1602	40.0811	0.000223911	0.0306837	0.00685369	0.100638	0.682735	Chr1	2903940	2904087	-	AT1G09020.1	splice_site	0.75538	-0.677545	-0.338751	16.5558	6.83578	0.00598707
AT1G09270:E002	AT1G09270	E002	TRUE	OK	FALSE	67.7037	1451.63	0.050346	0.0148952	0.0436617	0.0510396	0.565358	Chr1	2994413	2994736	+	AT1G09270.1;AT1G09270.2;AT1G09270.3	exonic_part	0.650032	-0.528542	-0.264159	87.0603	46.6869	0.0362531
AT1G09270:E004	AT1G09270	E004	TRUE	OK	FALSE	33.608	491.52	0.0606659	0.0182592	0.0526489	0.110904	0.699198	Chr1	2995150	2995243	+	AT1G09270.1;AT1G09270.2;AT1G09270.3	exonic_part	0.769448	-0.622124	-0.311001	44.4897	22.0155	0.0362531
AT1G09270:E005	AT1G09270	E005	TRUE	OK	FALSE	23.057	202.643	0.0338201	0.021316	0.0312055	0.040791	0.528402	Chr1	2995344	2995436	+	AT1G09270.1;AT1G09270.2;AT1G09270.3	exonic_part	0.614351	-0.852046	-0.42597	31.0531	13.0851	0.0362531
AT1G09270:E006	AT1G09270	E006	TRUE	OK	FALSE	54.2948	913.582	0.0714305	0.0157141	0.0592899	0.0965029	0.675872	Chr1	2995536	2995668	+	AT1G09270.1;AT1G09270.2;AT1G09270.3	exonic_part	0.750005	-0.504023	-0.251927	69.9026	37.8184	0.0362531
AT1G09270:E007	AT1G09270	E007	TRUE	OK	FALSE	62.3959	1038.1	0.0152688	0.0151773	0.0152502	0.00124396	0.101036	Chr1	2995892	2996078	+	AT1G09270.1;AT1G09270.2;AT1G09270.3	exonic_part	0.135488	-0.832175	-0.41593	85.8924	37.7095	0.0362531
AT1G09270:E009	AT1G09270	E009	TRUE	OK	FALSE	37.6806	781.474	0.0509947	0.0175372	0.0451254	0.174783	0.779809	Chr1	2996637	2996716	+	AT1G09270.1;AT1G09270.2;AT1G09270.3	exonic_part	0.830451	0.798104	0.398958	32.8639	41.103	0.0362531
AT1G09270:J017	AT1G09270	J017	TRUE	OK	FALSE	6.13721	37.7264	0.0218563	0.0440878	0.0269985	0.000132164	0.0237289	Chr1	2995243	2995344	+	AT1G09270.1;AT1G09270.2;AT1G09270.3	splice_site	0.032822	-2.78311	-1.39152	10.7951	1.1848	0.0362531
AT1G09270:J019	AT1G09270	J019	TRUE	OK	FALSE	16.6489	97.4017	0.0568021	0.0270012	0.0517752	0.117326	0.710281	Chr1	2995668	2995892	+	AT1G09270.1;AT1G09270.2;AT1G09270.3	splice_site	0.778525	-0.70634	-0.353137	22.716	10.5007	0.0362531
AT1G09270:J020	AT1G09270	J020	TRUE	OK	FALSE	8.66458	16.5136	0.00130567	0.036194	0.0105329	0.183444	0.787855	Chr1	2996078	2996226	+	AT1G09270.1;AT1G09270.2;AT1G09270.3	splice_site	0.836462	-0.664565	-0.332266	11.9956	5.64082	0.0362531
AT1G09270:J022	AT1G09270	J022	TRUE	OK	FALSE	15.8235	136.995	0.0278006	0.0275215	0.0277515	0.0275788	0.458962	Chr1	2996716	2996800	+	AT1G09270.1;AT1G09270.2;AT1G09270.3	splice_site	0.545202	0.934382	0.467146	13.1484	18.353	0.0362531
AT1G09270:J024	AT1G09270	J024	TRUE	OK	FALSE	12.552	39.0976	0.0143082	0.0302573	0.0172181	0.251492	0.837162	Chr1	2997329	2997454	+	AT1G09270.1;AT1G09270.2;AT1G09270.3	splice_site	0.867529	-0.523137	-0.261549	16.671	8.67339	0.0362531
AT1G09770:E001	AT1G09770	E001	TRUE	OK	FALSE	133.229	4878.16	0.0144742	0.0132643	0.0142791	3.56131e-05	0.00928794	Chr1	3161831	3162178	+	AT1G09770.1	exonic_part	0.0128752	0.877769	0.438601	127.619	136.305	2.47214e-06
AT1G09770:E002	AT1G09770	E002	TRUE	OK	FALSE	622.09	94110.8	0.00785377	0.0119401	0.00839405	0.00185651	0.128174	Chr1	3162443	3164162	+	AT1G09770.1	exonic_part	0.17009	0.595596	0.295329	718.593	516.631	2.47214e-06
AT1G09770:E003	AT1G09770	E003	TRUE	OK	FALSE	71.2677	2619.15	0.0620999	0.0147294	0.0523402	0.000285612	0.0402965	Chr1	3164394	3164676	+	AT1G09770.1	exonic_part	0.0554122	-1.3097	-0.654679	111.261	30.6871	2.47214e-06
AT1G09770:E004	AT1G09770	E004	TRUE	OK	FALSE	122.109	11236.1	0.0470183	0.0134178	0.0417332	7.97432e-06	0.00309825	Chr1	3164765	3165616	+	AT1G09770.1	exonic_part	0.00431152	-1.77211	-0.885653	196.964	42.5493	2.47214e-06
AT1G09770:J005	AT1G09770	J005	TRUE	OK	FALSE	17.5014	180.528	0.0280373	0.0265153	0.0277831	0.0314575	0.481835	Chr1	3162178	3162443	+	AT1G09770.1	splice_site	0.56957	0.885742	0.442839	15.7436	18.4495	2.47214e-06
AT1G09770:J006	AT1G09770	J006	TRUE	OK	FALSE	15.171	75.7893	0.000515712	0.027973	0.00693562	0.129118	0.726764	Chr1	3164162	3164394	+	AT1G09770.1	splice_site	0.791298	-0.638193	-0.319079	20.9603	8.63699	2.47214e-06
AT1G09770:J007	AT1G09770	J007	TRUE	OK	FALSE	9.29755	92.7977	0.000361554	0.034889	0.00899286	9.85587e-10	2.10132e-06	Chr1	3164676	3164765	+	AT1G09770.1	splice_site	2.97082e-06	-4.31588	-2.1579	18.1877	0.592869	2.47214e-06
AT1G09810:E003	AT1G09810	E003	TRUE	OK	FALSE	56.5025	346.476	1e-08	0.0155525	0.00615315	0.0103845	0.308789	Chr1	3181401	3181788	-	AT1G09810.1;AT1G09810.2;AT1G09810.3	exonic_part	0.384598	0.574723	0.286977	43.0466	70.5683	0.000381665
AT1G09810:J014	AT1G09810	J014	TRUE	OK	FALSE	9.41082	69.3468	0.000257298	0.0346739	0.00859105	3.75929e-07	0.000291454	Chr1	3181299	3181401	-	AT1G09810.1;AT1G09810.2;AT1G09810.3	splice_site	0.00041019	2.57285	1.28626	2.40657	16.6007	0.000381665
AT1G09810:J015	AT1G09810	J015	TRUE	OK	FALSE	6.39318	8.93005	0.0355541	0.0430043	0.0370803	0.105027	0.68985	Chr1	3181788	3181879	-	AT1G09810.1;AT1G09810.2;AT1G09810.3	splice_site	0.761702	-0.957906	-0.478897	7.80594	5.10167	0.000381665
AT1G09810:J016	AT1G09810	J016	TRUE	OK	FALSE	6.89389	2.92652	0.000270076	0.0411174	0.00980706	0.069908	0.619019	Chr1	3182353	3182477	-	AT1G09810.1;AT1G09810.2;AT1G09810.3	splice_site	0.700326	-0.892129	-0.446008	8.26431	5.6255	0.000381665
AT1G09810:J017	AT1G09810	J017	TRUE	OK	FALSE	3.76578	5.52369	0.0342741	0.06113	0.0402386	0.338536	0.882502	Chr1	3182663	3182752	-	AT1G09810.1;AT1G09810.2;AT1G09810.3	splice_site	0.885205	0.641805	0.32088	2.73169	5.27388	0.000381665
AT1G09810:J020	AT1G09810	J020	TRUE	OK	FALSE	3.97807	0.515009	0.000362022	0.0587763	0.0143401	0.312672	0.871306	Chr1	3183190	3183326	-	AT1G09810.1;AT1G09810.3	splice_site	0.880615	-0.653399	-0.326676	4.47113	3.55654	0.000381665
AT1G10350:E001	AT1G10350	E001	TRUE	OK	FALSE	66.7457	1383.6	0.000357468	0.0149428	0.00721515	4.88253e-05	0.0118125	Chr1	3392942	3394033	-	AT1G10350.1	exonic_part	0.0163298	1.16403	0.57868	66.513	62.3277	0.00360809
AT1G10350:E002	AT1G10350	E002	TRUE	OK	FALSE	47.1812	694.874	0.00040624	0.0163375	0.00776124	6.1773e-06	0.00253706	Chr1	3394249	3395181	-	AT1G10350.1	exonic_part	0.00353586	-1.301	-0.648849	67.3298	27.0846	0.00360809
AT1G10522:E003	AT1G10522	E003	TRUE	OK	FALSE	2877.62	1.31346e+06	0.0293763	0.0116573	0.0267734	1.94168e-11	6.8996e-08	Chr1	3469667	3469837	+	AT1G10522.1	exonic_part	9.75456e-08	1.94837	0.923154	1861.9	3893.78	7.88526e-08
AT1G10522:E005	AT1G10522	E005	TRUE	OK	FALSE	77.0336	661.15	0.022224	0.0144936	0.0210229	5.80287e-11	1.97952e-07	Chr1	3469967	3470263	+	AT1G10522.1;AT1G10522.2	exonic_part	2.79862e-07	-1.8321	-0.915958	98.1589	54.676	7.88526e-08
AT1G10522:E006	AT1G10522	E006	TRUE	OK	FALSE	44.256	272.29	0.0526334	0.016652	0.0462198	5.82876e-06	0.00243671	Chr1	3470339	3470435	+	AT1G10522.1;AT1G10522.2	exonic_part	0.00339505	-1.80578	-0.902838	56.1484	31.3736	7.88526e-08
AT1G10522:E007	AT1G10522	E007	TRUE	OK	FALSE	104.822	1690.31	0.0307525	0.013721	0.0281541	6.7142e-10	1.65971e-06	Chr1	3471102	3471483	+	AT1G10522.1;AT1G10522.2	exonic_part	2.34648e-06	-1.89982	-0.949781	134.488	72.5204	7.88526e-08
AT1G10522:J011	AT1G10522	J011	TRUE	OK	FALSE	24.6012	112.795	0.0409243	0.0237765	0.0384575	2.38781e-06	0.00124424	Chr1	3470263	3470339	+	AT1G10522.1;AT1G10522.2	splice_site	0.0017379	-1.92363	-0.961787	31.7641	16.229	7.88526e-08
AT1G10522:J012	AT1G10522	J012	TRUE	OK	FALSE	16.8073	32.9123	0.0447436	0.0269072	0.0420328	0.000224805	0.0340529	Chr1	3470435	3471102	+	AT1G10522.1;AT1G10522.2	splice_site	0.0470979	-1.66267	-0.831319	20.7902	12.6658	7.88526e-08
AT1G10760:E011	AT1G10760	E011	TRUE	OK	FALSE	216.087	3605.78	0.0092884	0.0126182	0.00963753	0.00392449	0.190002	Chr1	3583623	3583727	-	AT1G10760.1;AT1G10760.2;AT1G10760.3	exonic_part	0.246704	0.561396	0.280653	202.099	227.613	0.0150736
AT1G10760:E021	AT1G10760	E021	TRUE	OK	FALSE	106.727	1550.84	0.0124087	0.0136828	0.0125738	0.0184954	0.390275	Chr1	3585981	3586071	-	AT1G10760.1;AT1G10760.2;AT1G10760.3	exonic_part	0.473921	-0.548686	-0.274323	137.787	73.7312	0.0150736
AT1G10760:J044	AT1G10760	J044	TRUE	OK	FALSE	16.1984	42.9326	0.0111028	0.0272786	0.0136886	0.0335299	0.493808	Chr1	3582256	3582601	-	AT1G10760.1;AT1G10760.2;AT1G10760.3	splice_site	0.581637	0.737155	0.368573	14.0784	18.1908	0.0150736
AT1G10760:J048	AT1G10760	J048	TRUE	OK	FALSE	60.4612	498.687	0.0199699	0.0197723	0.019939	0.0369554	0.510849	Chr1	3583727	3583811	-	AT1G10760.1;AT1G10760.2;AT1G10760.3	splice_site	0.5976	0.633046	0.31651	54.2049	64.9338	0.0150736
AT1G10760:J050	AT1G10760	J050	TRUE	OK	FALSE	34.668	167.894	0.0210306	0.0218161	0.0211204	0.0774063	0.637778	Chr1	3584251	3584347	-	AT1G10760.1;AT1G10760.2;AT1G10760.3	splice_site	0.716591	0.567096	0.283541	32.188	36.9242	0.0150736
AT1G10760:J055	AT1G10760	J055	TRUE	OK	FALSE	49.6553	333.294	0.000300055	0.0203701	0.00305448	0.003747	0.185516	Chr1	3585444	3585522	-	AT1G10760.1;AT1G10760.2;AT1G10760.3	splice_site	0.241141	-0.588331	-0.294156	64.7293	33.5245	0.0150736
AT1G10760:J057	AT1G10760	J057	TRUE	OK	FALSE	17.4504	115.837	0.151726	0.026543	0.132077	0.49859	0.931656	Chr1	3585909	3585981	-	AT1G10760.1;AT1G10760.2;AT1G10760.3	splice_site	0.925645	-0.59564	-0.297817	22.6483	11.6593	0.0150736
AT1G10760:J060	AT1G10760	J060	TRUE	OK	FALSE	41.7373	218.829	0.0016661	0.0210046	0.00436619	0.0113533	0.321728	Chr1	3586821	3587071	-	AT1G10760.1;AT1G10760.2;AT1G10760.3	splice_site	0.39974	-0.575189	-0.287586	55.586	29.0408	0.0150736
AT1G10760:J065	AT1G10760	J065	TRUE	OK	FALSE	72.9135	681.829	0.0158344	0.0193031	0.0161889	0.0407649	0.528377	Chr1	3588310	3588729	-	AT1G10760.1;AT1G10760.2;AT1G10760.3	splice_site	0.614303	-0.552133	-0.276052	96.1168	51.1638	0.0150736
AT1G10760:J069	AT1G10760	J069	TRUE	OK	FALSE	15.86	55.5035	0.0269343	0.0274974	0.0270144	0.0416221	0.531678	Chr1	3589465	3589552	-	AT1G10760.1;AT1G10760.2;AT1G10760.3	splice_site	0.617912	0.864394	0.432192	12.6021	17.7872	0.0150736
AT1G11860:E004	AT1G11860	E004	TRUE	OK	FALSE	6.00222	9.496	0.133086	0.0489822	0.115683	0.0551298	0.579128	Chr1	4001452	4001526	+	AT1G11860.3	exonic_part	0.663649	1.15006	0.575031	5.13904	7.10612	2.36154e-06
AT1G11860:J015	AT1G11860	J015	TRUE	OK	FALSE	412.932	50097.7	0.0104772	0.0174274	0.0109564	0.000155814	0.0265181	Chr1	4002575	4002698	+	AT1G11860.1;AT1G11860.2;AT1G11860.3	splice_site	0.0367221	-0.79205	-0.395955	601.088	221.724	2.36154e-06
AT1G11910:E009	AT1G11910	E009	TRUE	OK	FALSE	157.028	2079.44	0.00693057	0.0130089	0.00762556	0.00438109	0.201614	Chr1	4018526	4018566	-	AT1G11910.1;AT1G11910.2	exonic_part	0.260648	-0.504767	-0.252358	191.974	119.218	0.000331196
AT1G11910:E016	AT1G11910	E016	TRUE	OK	FALSE	4.25287	6.70104	0.0326784	0.0643672	0.0407548	0.0225701	0.424529	Chr1	4020874	4021043	-	AT1G11910.1	exonic_part	0.508748	1.55391	0.776953	2.41194	6.17234	0.000331196
AT1G11910:J024	AT1G11910	J024	TRUE	OK	FALSE	117.547	1216.67	0.00234259	0.0184382	0.00365684	0.000150651	0.0259384	Chr1	4018566	4018652	-	AT1G11910.1;AT1G11910.2	splice_site	0.0359111	-0.583063	-0.291509	148.498	87.1723	0.000331196
AT1G11930:E002	AT1G11930	E002	TRUE	OK	FALSE	36.3624	824.369	0.00452713	0.0177532	0.00902166	7.63283e-05	0.0164669	Chr1	4028691	4029043	+	AT1G11930.1;AT1G11930.2	exonic_part	0.0228191	-1.33617	-0.667487	59.7714	11.7579	0.0251141
AT1G11930:E004	AT1G11930	E004	TRUE	OK	FALSE	23.3607	374.866	0.00301312	0.0211894	0.0111702	0.00249581	0.150688	Chr1	4029323	4029370	+	AT1G11930.1;AT1G11930.2	exonic_part	0.198759	1.01355	0.506424	25.1468	18.8782	0.0251141
AT1G11930:E005	AT1G11930	E005	TRUE	OK	FALSE	20.9525	373.858	0.0661925	0.022294	0.0545349	0.358059	0.890244	Chr1	4029627	4029715	+	AT1G11930.1;AT1G11930.2	exonic_part	0.887935	0.739655	0.369602	24.6538	16.7969	0.0251141
AT1G11930:J011	AT1G11930	J011	TRUE	OK	FALSE	8.86559	49.4722	0.0070973	0.0357593	0.0156864	0.348583	0.886475	Chr1	4029043	4029141	+	AT1G11930.1;AT1G11930.2	splice_site	0.886636	-0.627002	-0.313438	13.7344	3.88717	0.0251141
AT1G11930:J012	AT1G11930	J012	TRUE	OK	FALSE	10.124	59.8985	0.000306751	0.0334307	0.00935947	0.0598466	0.593347	Chr1	4029208	4029323	+	AT1G11930.1;AT1G11930.2	splice_site	0.677169	0.728551	0.364178	11.6723	7.78081	0.0251141
AT1G11930:J013	AT1G11930	J013	TRUE	OK	FALSE	9.55937	95.8915	0.0498785	0.0343997	0.0459008	0.0903804	0.665063	Chr1	4029370	4029627	+	AT1G11930.1;AT1G11930.2	splice_site	0.741189	1.09908	0.549404	9.34149	8.41696	0.0251141
AT1G12470:E001	AT1G12470	E001	TRUE	OK	FALSE	3.76477	4.23659	0.00439173	0.0712112	0.0263651	0.290554	0.860129	Chr1	4250944	4251086	+	AT1G12470.1	exonic_part	0.875812	0.713808	0.356897	2.75706	4.46987	0.00364642
AT1G12470:E002	AT1G12470	E002	TRUE	OK	FALSE	51.6235	235.875	0.00026147	0.0159281	0.00375395	0.000544568	0.0608117	Chr1	4251335	4251521	+	AT1G12470.1	exonic_part	0.0830962	-0.708395	-0.354096	62.5893	39.181	0.00364642
AT1G12470:E003	AT1G12470	E003	TRUE	OK	FALSE	37.3546	194.509	5.11971e-05	0.0175892	0.00331139	6.2857e-06	0.00256487	Chr1	4251639	4251852	+	AT1G12470.1	exonic_part	0.00357486	-1.02716	-0.513477	48.9968	24.6058	0.00364642
AT1G12470:E019	AT1G12470	E019	TRUE	OK	FALSE	39.2545	290.204	0.0234421	0.0172984	0.0223778	0.109941	0.698287	Chr1	4255565	4255754	+	AT1G12470.1	exonic_part	0.76888	0.535622	0.267753	32.4574	45.5521	0.00364642
AT1G12470:J026	AT1G12470	J026	TRUE	OK	FALSE	10.2332	29.1615	0.000338082	0.0332556	0.00805832	0.00162309	0.118547	Chr1	4251521	4251639	+	AT1G12470.1	splice_site	0.157741	-1.33526	-0.667598	14.1712	5.6289	0.00364642
AT1G12470:J027	AT1G12470	J027	TRUE	OK	FALSE	4.06652	13.7692	0.157725	0.0578683	0.137929	0.226027	0.821748	Chr1	4251852	4251946	+	AT1G12470.1	splice_site	0.860157	-1.24256	-0.621265	6.31819	2.6603	0.00364642
AT1G12470:J031	AT1G12470	J031	TRUE	OK	FALSE	7.12942	5.70856	0.00030346	0.0403215	0.00943907	0.284324	0.856629	Chr1	4252884	4252996	+	AT1G12470.1	splice_site	0.874742	-0.520656	-0.260318	8.58191	5.93634	0.00364642
AT1G12470:J035	AT1G12470	J035	TRUE	OK	FALSE	5.81346	8.8457	0.00177896	0.0455949	0.0142897	0.131831	0.730647	Chr1	4253826	4253906	+	AT1G12470.1	splice_site	0.794084	-0.843749	-0.421863	6.94818	3.85469	0.00364642
AT1G12520:E003	AT1G12520	E003	TRUE	OK	FALSE	212.416	15341.4	0.00977719	0.0126361	0.0101895	1.07748e-06	0.000693507	Chr1	4267105	4267543	-	AT1G12520.1;AT1G12520.2;AT1G12520.3	exonic_part	0.000976784	-0.946004	-0.472026	315.76	103.754	0.000900869
AT1G12520:E005	AT1G12520	E005	TRUE	OK	FALSE	109.263	2266.28	0.0212923	0.0136339	0.020017	0.00880607	0.285986	Chr1	4268142	4268277	-	AT1G12520.1;AT1G12520.2;AT1G12520.3	exonic_part	0.358882	0.705804	0.352565	123.192	90.8935	0.000900869
AT1G12520:E008	AT1G12520	E008	TRUE	OK	FALSE	13.7593	24.6169	0.021252	0.0278955	0.0227086	0.152452	0.755699	Chr1	4268447	4268528	-	AT1G12520.2	exonic_part	0.813376	0.551803	0.275876	15.1186	11.0324	0.000900869
AT1G12520:J013	AT1G12520	J013	TRUE	OK	FALSE	45.267	879.334	0.00272834	0.0206943	0.00614005	0.000200854	0.0312856	Chr1	4267543	4267616	-	AT1G12520.1;AT1G12520.2;AT1G12520.3	splice_site	0.0432448	-0.940065	-0.469899	69.9016	19.0672	0.000900869
AT1G12520:J014	AT1G12520	J014	TRUE	OK	FALSE	31.3104	179.956	0.000755786	0.0223298	0.00536982	0.0152949	0.364555	Chr1	4267840	4268142	-	AT1G12520.1;AT1G12520.2;AT1G12520.3	splice_site	0.446168	0.617372	0.308616	34.507	25.6952	0.000900869
AT1G12780:E007	AT1G12780	E007	TRUE	OK	FALSE	148.626	2147.36	0.0102886	0.0130898	0.0106362	0.00229937	0.144132	Chr1	4357639	4357689	-	AT1G12780.1	exonic_part	0.190934	-0.659733	-0.329738	188.321	108.67	0.000229338
AT1G12780:E008	AT1G12780	E008	TRUE	OK	FALSE	243.508	7693.13	0.0428418	0.0125012	0.038183	0.0221954	0.421714	Chr1	4357922	4358894	-	AT1G12780.1	exonic_part	0.505737	-0.84836	-0.42389	318.591	169.993	0.000229338
AT1G12780:J010	AT1G12780	J010	TRUE	OK	FALSE	91.4451	1399.38	0.00876303	0.0188415	0.00963787	0.00691625	0.255601	Chr1	4356383	4356465	-	AT1G12780.1	splice_site	0.324526	0.580149	0.290006	79.7368	101.246	0.000229338
AT1G12780:J015	AT1G12780	J015	TRUE	OK	FALSE	89.5119	1129.1	9.20973e-05	0.0188807	0.00220552	1.94965e-07	0.000173198	Chr1	4357689	4357922	-	AT1G12780.1	splice_site	0.000243596	-0.845133	-0.422472	121.197	60.1987	0.000229338
AT1G13160:E007	AT1G13160	E007	TRUE	OK	FALSE	14.3124	45.2032	0.000475617	0.027265	0.00876187	0.0497191	0.56154	Chr1	4486429	4486525	+	AT1G13160.1	exonic_part	0.646854	0.659671	0.329776	12.7694	14.9074	0.0248616
AT1G13160:E010	AT1G13160	E010	TRUE	OK	FALSE	8.56934	43.0355	0.000498739	0.0377774	0.0117308	0.00462534	0.207938	Chr1	4486905	4486959	+	AT1G13160.1	exonic_part	0.268051	1.24297	0.621421	6.16202	10.7614	0.0248616
AT1G13160:E011	AT1G13160	E011	TRUE	OK	FALSE	22.6847	162.257	0.00103169	0.0214758	0.00737723	0.00307132	0.169095	Chr1	4487061	4487163	+	AT1G13160.1	exonic_part	0.220949	0.875314	0.43753	18.3826	24.2841	0.0248616
AT1G13160:E012	AT1G13160	E012	TRUE	OK	FALSE	72.1346	1347.18	0.0033108	0.0146915	0.00632632	7.52683e-05	0.0163075	Chr1	4487245	4487860	+	AT1G13160.1	exonic_part	0.0225966	-0.861137	-0.430107	94.0756	44.6005	0.0248616
AT1G13160:E013	AT1G13160	E013	TRUE	OK	FALSE	16.7401	112.663	0.0180428	0.0249902	0.0198394	0.00336518	0.176175	Chr1	4487947	4488046	+	AT1G13160.1	exonic_part	0.229752	-1.17533	-0.587555	24.0575	8.44344	0.0248616
AT1G13160:E014	AT1G13160	E014	TRUE	OK	FALSE	36.5569	472.624	0.0372859	0.0177204	0.0329113	0.00693129	0.255749	Chr1	4488130	4488577	+	AT1G13160.1	exonic_part	0.324798	-0.896096	-0.44784	49.3157	21.7017	0.0248616
AT1G13160:J015	AT1G13160	J015	TRUE	OK	FALSE	4.59351	3.92819	0.00428514	0.0531825	0.0187399	0.140178	0.740386	Chr1	4485038	4485167	+	AT1G13160.1	splice_site	0.801656	0.815846	0.4079	3.80097	5.05561	0.0248616
AT1G13160:J017	AT1G13160	J017	TRUE	OK	FALSE	6.47678	3.37544	0.000797818	0.042669	0.0121412	0.202132	0.802637	Chr1	4485558	4485650	+	AT1G13160.1	splice_site	0.847995	0.55453	0.277242	6.17938	6.82649	0.0248616
AT1G13160:J019	AT1G13160	J019	TRUE	OK	FALSE	7.44597	14.847	0.0247879	0.0393311	0.0276978	0.240991	0.831236	Chr1	4486164	4486241	+	AT1G13160.1	splice_site	0.864765	-0.736717	-0.368326	10.2392	4.75078	0.0248616
AT1G13160:J020	AT1G13160	J020	TRUE	OK	FALSE	4.71821	9.80802	0.000537903	0.0522269	0.0143487	0.0184929	0.390275	Chr1	4486304	4486429	+	AT1G13160.1	splice_site	0.473921	1.35593	0.677925	3.10132	5.94804	0.0248616
AT1G13160:J024	AT1G13160	J024	TRUE	OK	FALSE	5.31278	31.5331	0.000522926	0.0482874	0.0129567	0.000162907	0.0272679	Chr1	4486959	4487061	+	AT1G13160.1	splice_site	0.0377363	2.18216	1.09101	2.40138	8.05552	0.0248616
AT1G13160:J026	AT1G13160	J026	TRUE	OK	FALSE	7.39371	34.1144	0.0189607	0.0394888	0.0238159	0.00268341	0.156401	Chr1	4487860	4487947	+	AT1G13160.1	splice_site	0.205409	-1.76756	-0.883715	11.6821	2.68496	0.0248616
AT1G13160:J027	AT1G13160	J027	TRUE	OK	FALSE	5.4601	12.0668	0.000739682	0.0474439	0.0137026	0.0389174	0.520506	Chr1	4488046	4488130	+	AT1G13160.1	splice_site	0.60715	-1.24431	-0.622115	8.23153	2.6767	0.0248616
AT1G13320:E015	AT1G13320	E015	TRUE	OK	FALSE	55.9504	573.151	0.0278511	0.0155917	0.025744	0.0124745	0.335018	Chr1	4566336	4566583	-	AT1G13320.1;AT1G13320.2;AT1G13320.3;AT1G13320.4	exonic_part	0.414283	-0.715247	-0.357492	65.2571	44.4274	0.000283111
AT1G13320:E017	AT1G13320	E017	TRUE	OK	FALSE	57.6295	534.203	0.0109533	0.0154748	0.0117743	2.48979e-07	0.000212334	Chr1	4566955	4567372	-	AT1G13320.1;AT1G13320.2;AT1G13320.3;AT1G13320.4	exonic_part	0.000298701	-1.312	-0.655752	78.2005	36.6255	0.000283111
AT1G13320:J034	AT1G13320	J034	TRUE	OK	FALSE	3.95419	7.75312	0.0247082	0.0590285	0.0330863	0.0858313	0.6558	Chr1	4566583	4566955	-	AT1G13320.1;AT1G13320.2;AT1G13320.3	splice_site	0.733144	-1.21437	-0.607173	5.15837	2.38855	0.000283111
AT1G13440:E001	AT1G13440	E001	TRUE	OK	FALSE	9.83612	14.6476	0.0558358	0.0344033	0.0509106	0.313076	0.871485	Chr1	4608076	4608195	-	AT1G13440.1	exonic_part	0.880692	0.51547	0.257735	7.89106	10.745	0.0444505
AT1G14650:E003	AT1G14650	E003	TRUE	OK	FALSE	19.7627	58.1809	0.0733916	0.0229391	0.0634408	0.12471	0.720248	Chr1	5027663	5027816	+	AT1G14650.1;AT1G14650.2;AT1G14650.3	exonic_part	0.786277	0.703871	0.3519	16.2318	23.7237	0.0309267
AT1G14650:E004	AT1G14650	E004	TRUE	OK	FALSE	600.513	2385.27	2.26104e-05	0.0119531	0.00167449	0.000103458	0.0203299	Chr1	5028072	5030176	+	AT1G14650.1;AT1G14650.2;AT1G14650.3	exonic_part	0.0281901	0.529705	0.26026	609.656	587.271	0.0309267
AT1G14650:E005	AT1G14650	E005	TRUE	OK	FALSE	81.8917	396.074	0.00213056	0.0143207	0.00446724	0.00535949	0.225657	Chr1	5030262	5030602	+	AT1G14650.1;AT1G14650.2;AT1G14650.3	exonic_part	0.289061	-0.502257	-0.251014	99.0855	65.9176	0.0309267
AT1G14650:E006	AT1G14650	E006	TRUE	OK	FALSE	24.3487	130.789	0.014411	0.0207995	0.01572	0.00660431	0.249935	Chr1	5030602	5030718	+	AT1G14650.1;AT1G14650.3	exonic_part	0.318189	-0.890324	-0.445111	30.9845	15.5101	0.0309267
AT1G14650:E008	AT1G14650	E008	TRUE	OK	FALSE	4.82706	7.07669	0.0130003	0.058088	0.0264913	0.250406	0.837012	Chr1	5030792	5030896	+	AT1G14650.1;AT1G14650.2	exonic_part	0.867529	-0.718253	-0.359119	5.88834	3.26538	0.0309267
AT1G14650:J011	AT1G14650	J011	TRUE	OK	FALSE	16.0257	38.0385	0.0671705	0.0273891	0.0610971	0.170145	0.775551	Chr1	5027816	5028072	+	AT1G14650.1;AT1G14650.2;AT1G14650.3	splice_site	0.826757	0.631713	0.315831	13.5048	18.8431	0.0309267
AT1G15240:E005	AT1G15240	E005	TRUE	OK	FALSE	38.3924	164.078	6.85836e-05	0.0174268	0.00358716	0.00770363	0.268192	Chr1	5244533	5244711	+	AT1G15240.1;AT1G15240.2;AT1G15240.5;AT1G15240.3;AT1G15240.4	exonic_part	0.338731	0.546285	0.273054	36.527	38.1699	0.000304621
AT1G15240:E011	AT1G15240	E011	TRUE	OK	FALSE	5.14115	7.23314	0.000881433	0.0552466	0.0180134	0.301919	0.865691	Chr1	5246928	5246950	+	AT1G15240.1;AT1G15240.2;AT1G15240.5;AT1G15240.3;AT1G15240.4	exonic_part	0.877708	-0.676619	-0.338297	6.88467	3.27308	0.000304621
AT1G15240:E015	AT1G15240	E015	TRUE	OK	FALSE	5.01463	15.1681	0.158632	0.0563484	0.133953	0.246343	0.834517	Chr1	5247583	5247663	+	AT1G15240.1;AT1G15240.2;AT1G15240.3;AT1G15240.4	exonic_part	0.866434	-0.716536	-0.358255	6.72121	3.12925	0.000304621
AT1G15240:E016	AT1G15240	E016	TRUE	OK	FALSE	7.18093	23.2285	0.000699668	0.0428427	0.0140235	0.00693413	0.255749	Chr1	5247764	5247900	+	AT1G15240.1;AT1G15240.2;AT1G15240.3;AT1G15240.4	exonic_part	0.324798	-1.50215	-0.751039	11.0235	2.97694	0.000304621
AT1G15240:E018	AT1G15240	E018	TRUE	OK	FALSE	10.8461	85.4601	0.000264194	0.0322779	0.00945515	2.80397e-07	0.000231042	Chr1	5248074	5248201	+	AT1G15240.1;AT1G15240.2;AT1G15240.3;AT1G15240.4	exonic_part	0.000325073	-2.52483	-1.26233	19.8289	2.66974	0.000304621
AT1G15240:E019	AT1G15240	E019	TRUE	OK	FALSE	10.5232	63.0419	0.3281	0.0329131	0.255037	0.128088	0.725819	Chr1	5248301	5248384	+	AT1G15240.1;AT1G15240.2;AT1G15240.3;AT1G15240.4	exonic_part	0.790433	-0.707441	-0.353693	14.0647	6.63095	0.000304621
AT1G15240:J024	AT1G15240	J024	TRUE	OK	FALSE	12.3559	21.2905	0.0442358	0.0304673	0.041917	0.209735	0.809904	Chr1	5243907	5244050	+	AT1G15240.1;AT1G15240.2;AT1G15240.5;AT1G15240.3;AT1G15240.4	splice_site	0.853271	0.518421	0.259185	11.944	12.863	0.000304621
AT1G15240:J027	AT1G15240	J027	TRUE	OK	FALSE	3.80584	17.6923	0.370955	0.0606658	0.312168	0.801173	0.981052	Chr1	5244952	5245026	+	AT1G15240.1;AT1G15240.2;AT1G15240.5;AT1G15240.3;AT1G15240.4	splice_site	0.982574	0.76394	0.38196	3.01846	3.89468	0.000304621
AT1G15240:J029	AT1G15240	J029	TRUE	OK	FALSE	5.81916	13.5628	0.00129351	0.045567	0.0138258	0.149299	0.752426	Chr1	5246248	5246323	+	AT1G15240.1;AT1G15240.2;AT1G15240.5;AT1G15240.3;AT1G15240.4	splice_site	0.810916	0.695895	0.347932	5.15453	6.25807	0.000304621
AT1G15280:E003	AT1G15280	E003	TRUE	OK	FALSE	34.0939	572.766	0.0295718	0.018164	0.027023	0.00136979	0.10737	Chr1	5252519	5252935	+	AT1G15280.1;AT1G15280.2	exonic_part	0.143614	-1.25514	-0.627346	54.3259	15.4345	0.00246802
AT1G15280:E004	AT1G15280	E004	TRUE	OK	FALSE	9.86075	97.3673	0.0176754	0.0343463	0.022934	3.8491e-06	0.00180362	Chr1	5253287	5253387	+	AT1G15280.1;AT1G15280.2	exonic_part	0.00251538	-2.81048	-1.40514	19.0075	1.77527	0.00246802
AT1G15280:E006	AT1G15280	E006	TRUE	OK	FALSE	23.456	213.522	0.0419871	0.0211504	0.0367609	0.0358226	0.506163	Chr1	5253548	5253751	+	AT1G15280.1;AT1G15280.2	exonic_part	0.593202	-0.918644	-0.459211	35.1892	12.2046	0.00246802
AT1G15280:E011	AT1G15280	E011	TRUE	OK	FALSE	27.6055	103.57	0.000105801	0.0197117	0.00488412	0.0344398	0.498954	Chr1	5255839	5255900	+	AT1G15280.1;AT1G15280.2	exonic_part	0.585966	0.514255	0.257046	28.9447	24.7376	0.00246802
AT1G15280:E012	AT1G15280	E012	TRUE	OK	FALSE	45.8298	277.014	0.0128472	0.0164778	0.0136249	0.0359444	0.506497	Chr1	5256186	5256332	+	AT1G15280.1;AT1G15280.2	exonic_part	0.593639	0.525613	0.262661	47.4292	40.7605	0.00246802
AT1G15280:J023	AT1G15280	J023	TRUE	OK	FALSE	12.6225	16.6757	0.00160858	0.0301833	0.00938421	0.0405753	0.527423	Chr1	5255525	5255839	+	AT1G15280.1;AT1G15280.2	splice_site	0.613481	0.681934	0.340918	12.7081	12.4825	0.00246802
AT1G15280:J024	AT1G15280	J024	TRUE	OK	FALSE	9.27462	34.1388	0.0216602	0.0349331	0.0243661	0.275104	0.852302	Chr1	5255900	5256186	+	AT1G15280.1;AT1G15280.2	splice_site	0.873321	0.526531	0.263241	9.04055	8.1363	0.00246802
AT1G15340:E002	AT1G15340	E002	TRUE	OK	FALSE	89.4292	3102.4	1e-08	0.0140896	0.00316456	9.44904e-05	0.0190055	Chr1	5275676	5276725	-	AT1G15340.1;AT1G15340.2	exonic_part	0.0263416	-0.843723	-0.420102	70.9743	96.9734	0.029012
AT1G15340:E003	AT1G15340	E003	TRUE	OK	FALSE	46.2338	2292.23	0.0180212	0.016435	0.0177084	0.0348203	0.500715	Chr1	5276725	5276881	-	AT1G15340.1	exonic_part	0.587666	0.842191	0.420603	23.3504	65.0663	0.029012
AT1G15340:E004	AT1G15340	E004	TRUE	OK	FALSE	39.3709	1539.42	0.0139031	0.0172815	0.0147741	0.0231818	0.429407	Chr1	5276881	5276986	-	AT1G15340.1;AT1G15340.2	exonic_part	0.514314	0.818122	0.408681	19.329	54.6358	0.029012
AT1G15780:E012	AT1G15780	E012	TRUE	OK	FALSE	45.579	341.169	0.0309408	0.0165048	0.0285355	0.140719	0.7412	Chr1	5435572	5435684	-	AT1G15780.1;AT1G15780.2;AT1G15780.3	exonic_part	0.802238	0.541357	0.27063	35.0726	55.3931	0.00930649
AT1G15780:E013	AT1G15780	E013	TRUE	OK	FALSE	41.1375	280.968	0.00904939	0.0170366	0.0104551	0.00349449	0.179765	Chr1	5435808	5435929	-	AT1G15780.1;AT1G15780.2;AT1G15780.3	exonic_part	0.234127	0.764848	0.382363	28.8434	52.9592	0.00930649
AT1G15780:E014	AT1G15780	E014	TRUE	OK	FALSE	5.00085	9.40088	0.012847	0.0564717	0.0250439	0.188386	0.792295	Chr1	5436155	5436352	-	AT1G15780.3	exonic_part	0.839731	0.79574	0.397862	3.42793	6.55981	0.00930649
AT1G15780:J020	AT1G15780	J020	TRUE	OK	FALSE	10.32	11.1004	0.00311213	0.0331191	0.0102066	0.189936	0.793346	Chr1	5433097	5433425	-	AT1G15780.1;AT1G15780.2;AT1G15780.3	splice_site	0.840373	-0.516927	-0.258453	11.4137	8.86898	0.00930649
AT1G15780:J021	AT1G15780	J021	TRUE	OK	FALSE	9.25414	31.6442	0.0292213	0.0349727	0.0302594	0.0312877	0.480955	Chr1	5433500	5433622	-	AT1G15780.1;AT1G15780.2;AT1G15780.3	splice_site	0.568549	1.14135	0.570655	5.20194	12.6011	0.00930649
AT1G15780:J022	AT1G15780	J022	TRUE	OK	FALSE	9.23281	23.8928	0.0748326	0.0350142	0.0682653	0.0978012	0.678022	Chr1	5433693	5433792	-	AT1G15780.1;AT1G15780.2;AT1G15780.3	splice_site	0.75151	-0.955681	-0.477823	11.8538	6.80186	0.00930649
AT1G15780:J025	AT1G15780	J025	TRUE	OK	FALSE	11.1658	26.2571	0.00280038	0.0319	0.00962991	0.0555276	0.579907	Chr1	5435684	5435808	-	AT1G15780.1;AT1G15780.2;AT1G15780.3	splice_site	0.664096	0.776762	0.388365	7.58047	14.2813	0.00930649
AT1G15780:J027	AT1G15780	J027	TRUE	OK	FALSE	8.65529	28.8745	0.0466708	0.0362145	0.0448547	0.10135	0.683614	Chr1	5435929	5436353	-	AT1G15780.1;AT1G15780.2	splice_site	0.756404	0.894069	0.44702	5.73994	11.721	0.00930649
AT1G15940:E001	AT1G15940	E001	TRUE	OK	FALSE	24.7974	131.321	0.013828	0.0206326	0.0153989	0.00114157	0.0958222	Chr1	5473358	5473785	+	AT1G15940.1	exonic_part	0.128575	1.07816	0.538931	15.9797	32.3607	1.15079e-06
AT1G15940:E002	AT1G15940	E002	TRUE	OK	FALSE	38.141	324.368	0.00349417	0.0174653	0.0070059	0.00029632	0.0412854	Chr1	5474094	5474298	+	AT1G15940.1	exonic_part	0.0567925	0.918037	0.458808	26.9001	47.6329	1.15079e-06
AT1G15940:E004	AT1G15940	E004	TRUE	OK	FALSE	24.4955	95.5419	0.000304659	0.0207442	0.00616982	0.0597359	0.592937	Chr1	5474687	5474814	+	AT1G15940.1	exonic_part	0.676805	0.525366	0.26261	19.3676	27.4102	1.15079e-06
AT1G15940:E008	AT1G15940	E008	TRUE	OK	FALSE	14.1261	54.2962	0.055362	0.0274719	0.0486783	0.27969	0.854085	Chr1	5476146	5476242	+	AT1G15940.1	exonic_part	0.873985	-0.614617	-0.307261	16.3631	11.0502	1.15079e-06
AT1G15940:E012	AT1G15940	E012	TRUE	OK	FALSE	5.78003	9.56804	0.0181261	0.05042	0.026952	0.241733	0.831482	Chr1	5476800	5476844	+	AT1G15940.1	exonic_part	0.864765	-0.708993	-0.354473	7.15436	4.46966	1.15079e-06
AT1G15940:E013	AT1G15940	E013	TRUE	OK	FALSE	15.1219	163.939	0.15895	0.0264253	0.13109	0.611916	0.954667	Chr1	5476932	5477007	+	AT1G15940.1	exonic_part	0.95157	0.587945	0.293921	12.202	18.2028	1.15079e-06
AT1G15940:E014	AT1G15940	E014	TRUE	OK	FALSE	81.0722	685.444	4.5423e-05	0.0143484	0.00282148	3.84578e-10	9.93867e-07	Chr1	5477089	5478405	+	AT1G15940.1	exonic_part	1.40511e-06	-1.11305	-0.555866	102.922	57.6959	1.15079e-06
AT1G15940:J016	AT1G15940	J016	TRUE	OK	FALSE	9.42619	44.0662	0.0334364	0.0346452	0.0336329	0.107739	0.694504	Chr1	5474298	5474413	+	AT1G15940.1	splice_site	0.765903	0.867533	0.433723	6.516	11.831	1.15079e-06
AT1G15940:J018	AT1G15940	J018	TRUE	OK	FALSE	4.63101	4.71982	0.000437689	0.0528898	0.0135768	0.0686305	0.616144	Chr1	5474814	5474898	+	AT1G15940.1	splice_site	0.697379	1.09673	0.54834	2.76553	5.93422	1.15079e-06
AT1G15940:J021	AT1G15940	J021	TRUE	OK	FALSE	5.84574	22.9086	0.0180818	0.0454372	0.025119	0.00811143	0.274671	Chr1	5476060	5476146	+	AT1G15940.1	splice_site	0.345949	-1.62648	-0.813196	8.01035	2.67922	1.15079e-06
AT1G15940:J022	AT1G15940	J022	TRUE	OK	FALSE	3.9454	3.927	0.0265831	0.0591221	0.0340453	0.424423	0.913034	Chr1	5476242	5476327	+	AT1G15940.1	splice_site	0.903823	-0.58645	-0.293212	4.78877	3.25007	1.15079e-06
AT1G15940:J026	AT1G15940	J026	TRUE	OK	FALSE	4.41443	6.30285	0.0406921	0.0546493	0.043397	0.524372	0.937653	Chr1	5476844	5476932	+	AT1G15940.1	splice_site	0.932394	-0.50135	-0.250662	5.38155	3.86851	1.15079e-06
AT1G15940:J027	AT1G15940	J027	TRUE	OK	FALSE	6.76945	65.3454	0.320106	0.0415603	0.267719	0.425002	0.913189	Chr1	5477007	5477089	+	AT1G15940.1	splice_site	0.903936	1.16596	0.582937	4.20545	9.40616	1.15079e-06
AT1G17145:E007	AT1G17145	E007	TRUE	OK	FALSE	45.5501	229.941	5.26606e-05	0.0165079	0.00329085	0.00858007	0.28192	Chr1	5861335	5861486	-	AT1G17145.1;AT1G17145.2	exonic_part	0.354069	-0.563529	-0.28159	59.6649	33.4293	0.0399074
AT1G17145:E008	AT1G17145	E008	TRUE	OK	FALSE	43.4703	246.086	4.35671e-05	0.0167437	0.00310413	0.00462103	0.207898	Chr1	5861584	5861666	-	AT1G17145.1;AT1G17145.2	exonic_part	0.267986	-0.611545	-0.305592	58.2121	31.6165	0.0399074
AT1G17145:E011	AT1G17145	E011	TRUE	OK	FALSE	69.3755	108.824	0.00898625	0.0148153	0.0101752	0.00692277	0.255722	Chr1	5862037	5862258	-	AT1G17145.1;AT1G17145.2	exonic_part	0.3247	0.599885	0.299615	67.56	73.0101	0.0399074
AT1G17145:J016	AT1G17145	J016	TRUE	OK	FALSE	6.08539	3.00511	0.00670306	0.0443183	0.0169609	0.312547	0.871287	Chr1	5860838	5861172	-	AT1G17145.1;AT1G17145.2	splice_site	0.880615	0.52263	0.261296	5.53398	6.23043	0.0399074
AT1G17145:J018	AT1G17145	J018	TRUE	OK	FALSE	19.5935	104.661	0.00012106	0.0255019	0.00493764	0.000151372	0.0260006	Chr1	5861486	5861584	-	AT1G17145.1;AT1G17145.2	splice_site	0.035998	-1.18656	-0.593145	29.5009	10.665	0.0399074
AT1G17145:J020	AT1G17145	J020	TRUE	OK	FALSE	8.05475	19.7869	0.0774031	0.0376452	0.0697683	0.238107	0.829745	Chr1	5861801	5861889	-	AT1G17145.1;AT1G17145.2	splice_site	0.864164	-0.779169	-0.389548	10.9008	5.09078	0.0399074
AT1G17210:E007	AT1G17210	E007	TRUE	OK	FALSE	72.7919	181.27	0.000116525	0.0146634	0.00288973	6.53507e-06	0.00265392	Chr1	5884505	5884773	-	AT1G17210.1	exonic_part	0.00369924	0.741588	0.370657	63.3768	81.1175	0.00377823
AT1G17220:E007	AT1G17220	E007	TRUE	OK	FALSE	191.826	5072.31	0.00225085	0.0127496	0.00335993	0.000136077	0.0241532	Chr1	5888296	5888452	+	AT1G17220.1	exonic_part	0.0334172	-0.513019	-0.256448	251.033	130.472	0.036909
AT1G17220:J016	AT1G17220	J016	TRUE	OK	FALSE	31.1793	180.501	0.000753289	0.0223521	0.00440051	0.00751254	0.264894	Chr1	5887693	5887763	+	AT1G17220.1	splice_site	0.335143	-0.680035	-0.340005	42.3315	19.2934	0.036909
AT1G17220:J018	AT1G17220	J018	TRUE	OK	FALSE	14.6583	38.4667	0.000216861	0.0283559	0.005812	0.0819153	0.647685	Chr1	5888014	5888296	+	AT1G17220.1	splice_site	0.72556	-0.611322	-0.305656	19.9289	9.50212	0.036909
AT1G17220:J019	AT1G17220	J019	TRUE	OK	FALSE	58.9471	661.285	0.0178726	0.0198428	0.018071	0.0438714	0.539336	Chr1	5888452	5888552	+	AT1G17220.1	splice_site	0.625698	-0.577825	-0.288892	78.9725	38.775	0.036909
AT1G17745:E007	AT1G17745	E007	TRUE	OK	FALSE	70.869	819.244	0.00710669	0.0147471	0.00916169	0.000120646	0.0224405	Chr1	6104211	6105241	+	AT1G17745.1;AT1G17745.2	exonic_part	0.031082	-0.849507	-0.424058	82.6857	54.7057	0.034313
AT1G17745:J009	AT1G17745	J009	TRUE	OK	FALSE	8.94472	21.4625	0.0887293	0.0355936	0.0788042	0.24795	0.835567	Chr1	6101775	6103632	+	AT1G17745.1	splice_site	0.866982	-0.570902	-0.28541	10.5531	7.03055	0.034313
AT1G17745:J012	AT1G17745	J012	TRUE	OK	FALSE	5.5957	24.9739	0.185585	0.0467068	0.159523	0.178429	0.782831	Chr1	6104120	6104211	+	AT1G17745.1;AT1G17745.2	splice_site	0.832858	-1.18448	-0.592193	7.29914	3.18779	0.034313
AT1G18070:E003	AT1G18070	E003	TRUE	OK	FALSE	245.62	11652.4	0.0113105	0.0124933	0.0114586	0.00132872	0.105208	Chr1	6213776	6214110	-	AT1G18070.1;AT1G18070.2;AT1G18070.3	exonic_part	0.140834	0.660321	0.32979	225.91	259.717	3.55079e-05
AT1G18070:E014	AT1G18070	E014	TRUE	OK	FALSE	67.1311	1133.76	2.43958e-05	0.0149235	0.00213935	2.08179e-08	2.7959e-05	Chr1	6215978	6216133	-	AT1G18070.1;AT1G18070.2;AT1G18070.3	exonic_part	3.9528e-05	-1.03523	-0.517497	94.6186	38.3974	3.55079e-05
AT1G18070:E015	AT1G18070	E015	TRUE	OK	FALSE	49.0276	605.098	0.0163196	0.0161583	0.0162881	0.00354127	0.18091	Chr1	6216226	6216289	-	AT1G18070.1;AT1G18070.2;AT1G18070.3	exonic_part	0.235646	-0.894601	-0.447225	67.2829	30.2821	3.55079e-05
AT1G18070:E016	AT1G18070	E016	TRUE	OK	FALSE	36.655	372.603	0.032989	0.0177039	0.0300548	0.00592352	0.237113	Chr1	6216414	6216486	-	AT1G18070.1;AT1G18070.2;AT1G18070.3	exonic_part	0.30282	-1.10695	-0.553406	52.5559	20.4342	3.55079e-05
AT1G18070:E017	AT1G18070	E017	TRUE	OK	FALSE	44.2724	419.154	0.0121654	0.0166501	0.0130154	0.00657307	0.249306	Chr1	6216628	6216674	-	AT1G18070.1;AT1G18070.2;AT1G18070.3	exonic_part	0.317388	-0.826287	-0.413081	60.2377	28.2703	3.55079e-05
AT1G18070:E018	AT1G18070	E018	TRUE	OK	FALSE	94.6137	1458.63	0.00405423	0.0139521	0.00541296	0.00373676	0.185171	Chr1	6216757	6216869	-	AT1G18070.1;AT1G18070.2;AT1G18070.3	exonic_part	0.240681	-0.575069	-0.287434	120.669	67.5563	3.55079e-05
AT1G18070:J027	AT1G18070	J027	TRUE	OK	FALSE	36.3472	376.247	0.00110985	0.0215947	0.00465524	0.00943266	0.296402	Chr1	6214110	6214213	-	AT1G18070.1	splice_site	0.370396	0.534132	0.267031	33.3134	38.3382	3.55079e-05
AT1G18070:J037	AT1G18070	J037	TRUE	OK	FALSE	14.2718	63.8939	0.00614017	0.0286628	0.0108441	0.0382815	0.517286	Chr1	6215891	6215978	-	AT1G18070.1;AT1G18070.2;AT1G18070.3	splice_site	0.603942	-0.842762	-0.421361	19.576	8.94073	3.55079e-05
AT1G18070:J038	AT1G18070	J038	TRUE	OK	FALSE	20.8249	100.784	0.000526317	0.0250007	0.00570537	0.00860861	0.282315	Chr1	6216133	6216226	-	AT1G18070.1;AT1G18070.2;AT1G18070.3	splice_site	0.354489	-0.874679	-0.43731	27.9867	12.4904	3.55079e-05
AT1G18070:J039	AT1G18070	J039	TRUE	OK	FALSE	13.1327	69.8898	0.00153118	0.0296722	0.00834915	0.00366417	0.183492	Chr1	6216289	6216414	-	AT1G18070.1;AT1G18070.2;AT1G18070.3	splice_site	0.238677	-1.19072	-0.595335	19.8719	7.13218	3.55079e-05
AT1G18070:J040	AT1G18070	J040	TRUE	OK	FALSE	20.1814	114.189	0.0906221	0.025255	0.0806209	0.107339	0.69348	Chr1	6216486	6216628	-	AT1G18070.1;AT1G18070.2;AT1G18070.3	splice_site	0.764908	-0.961429	-0.480682	28.2865	12.0331	3.55079e-05
AT1G18070:J041	AT1G18070	J041	TRUE	OK	FALSE	26.7829	178.998	9.03791e-05	0.0232265	0.0037867	0.00121576	0.0999032	Chr1	6216674	6216757	-	AT1G18070.1;AT1G18070.2;AT1G18070.3	splice_site	0.133889	-0.918592	-0.459255	37.1542	16.0579	3.55079e-05
AT1G18150:E011	AT1G18150	E011	TRUE	OK	FALSE	30.4172	289.943	0.000216935	0.01896	0.00498402	0.0134049	0.344865	Chr1	6246465	6246593	-	AT1G18150.1;AT1G18150.2;AT1G18150.3	exonic_part	0.424784	0.599093	0.299473	25.4126	34.1037	1.66861e-06
AT1G18150:E013	AT1G18150	E013	TRUE	OK	FALSE	44.0555	888.36	0.0178328	0.0166751	0.0175959	5.77192e-10	1.44777e-06	Chr1	6247315	6247588	-	AT1G18150.1;AT1G18150.2;AT1G18150.3	exonic_part	2.04683e-06	-1.91192	-0.955648	68.8438	18.797	1.66861e-06
AT1G18150:J026	AT1G18150	J026	TRUE	OK	FALSE	7.73546	27.4759	0.000297247	0.0384963	0.0093199	0.0236869	0.433352	Chr1	6246363	6246465	-	AT1G18150.1;AT1G18150.2;AT1G18150.3	splice_site	0.518335	1.0211	0.510524	5.17009	9.53713	1.66861e-06
AT1G18150:J028	AT1G18150	J028	TRUE	OK	FALSE	9.68787	27.6543	0.00526829	0.0341692	0.0127056	0.210949	0.811171	Chr1	6247088	6247315	-	AT1G18150.1;AT1G18150.2;AT1G18150.3	splice_site	0.854073	-0.595642	-0.2978	11.1172	6.84366	1.66861e-06
AT1G18260:E001	AT1G18260	E001	TRUE	OK	FALSE	100.956	627.819	6.48365e-05	0.013803	0.00291517	2.26443e-05	0.00644792	Chr1	6278787	6279286	-	AT1G18260.1	exonic_part	0.00895159	0.656003	0.327652	99.5942	98.3504	0.0096778
AT1G18260:E003	AT1G18260	E003	TRUE	OK	FALSE	71.4255	1281.01	0.00933722	0.0147224	0.0104221	4.87707e-05	0.0118125	Chr1	6279771	6280095	-	AT1G18260.1	exonic_part	0.0163298	-1.0076	-0.503477	103.741	40.4561	0.0096778
AT1G18260:E004	AT1G18260	E004	TRUE	OK	FALSE	42.4306	401.988	9.559e-05	0.0168703	0.00397084	0.000438086	0.0528442	Chr1	6280602	6280818	-	AT1G18260.1	exonic_part	0.072406	-0.824876	-0.412294	59.444	24.7133	0.0096778
AT1G18260:E005	AT1G18260	E005	TRUE	OK	FALSE	100.394	1618.05	0.00884483	0.0138155	0.00955645	0.0224915	0.423754	Chr1	6280907	6281399	-	AT1G18260.1	exonic_part	0.507878	-0.534861	-0.267162	131.492	69.356	0.0096778
AT1G18260:E006	AT1G18260	E006	TRUE	OK	FALSE	124.378	1352.28	0.0056197	0.0133842	0.00680497	8.87002e-05	0.0181927	Chr1	6281486	6282144	-	AT1G18260.1	exonic_part	0.0252061	0.725628	0.3623	122.102	123.029	0.0096778
AT1G18260:J008	AT1G18260	J008	TRUE	OK	FALSE	10.3978	27.4999	0.000444842	0.0329987	0.00842557	0.189099	0.792865	Chr1	6279633	6279771	-	AT1G18260.1	splice_site	0.840128	-0.586529	-0.29324	14.3866	6.83713	0.0096778
AT1G18260:J009	AT1G18260	J009	TRUE	OK	FALSE	11.3937	39.0671	0.00179328	0.0316024	0.00957389	0.0177437	0.384667	Chr1	6280095	6280602	-	AT1G18260.1	splice_site	0.467996	-1.03407	-0.516993	16.8526	5.93331	0.0096778
AT1G18260:J010	AT1G18260	J010	TRUE	OK	FALSE	9.14867	25.7332	0.0253615	0.0351797	0.0270711	0.254023	0.838886	Chr1	6280818	6280907	-	AT1G18260.1	splice_site	0.868232	-0.666085	-0.333018	13.1195	5.94994	0.0096778
AT1G18270:E025	AT1G18270	E025	TRUE	OK	FALSE	105.335	1069.71	0.0157867	0.0137106	0.0154635	0.0260658	0.448252	Chr1	6287910	6288122	-	AT1G18270.1;AT1G18270.2;AT1G18270.3;AT1G18270.4	exonic_part	0.53416	0.505786	0.25282	89.5133	123.626	0.0297936
AT1G18270:E041	AT1G18270	E041	TRUE	OK	FALSE	28.9848	74.3147	6.40981e-05	0.0193247	0.00378387	0.00185369	0.128102	Chr1	6292305	6292354	-	AT1G18270.1;AT1G18270.2;AT1G18270.3;AT1G18270.4	exonic_part	0.169957	-0.781839	-0.390891	37.3685	21.9175	0.0297936
AT1G18270:E048	AT1G18270	E048	TRUE	OK	FALSE	18.5547	143.483	0.334932	0.0236787	0.260155	0.298464	0.863717	Chr1	6293676	6293871	-	AT1G18270.1;AT1G18270.2;AT1G18270.3;AT1G18270.4	exonic_part	0.876798	-0.886533	-0.443245	24.5048	13.3868	0.0297936
AT1G18270:J052	AT1G18270	J052	TRUE	OK	FALSE	15.1194	35.2892	0.0509761	0.0280104	0.0471645	0.2159	0.814748	Chr1	6284239	6284334	-	AT1G18270.1;AT1G18270.2;AT1G18270.3;AT1G18270.4	splice_site	0.856392	0.562225	0.281102	12.123	17.8688	0.0297936
AT1G18270:J071	AT1G18270	J071	TRUE	OK	FALSE	12.8655	16.5713	0.00683341	0.0299348	0.0113956	0.156264	0.760409	Chr1	6288351	6288614	-	AT1G18270.1;AT1G18270.2;AT1G18270.3;AT1G18270.4	splice_site	0.816241	0.526045	0.263014	10.0838	14.4981	0.0297936
AT1G18270:J072	AT1G18270	J072	TRUE	OK	FALSE	11.9123	55.8823	0.0659005	0.0309679	0.0607626	0.177477	0.78235	Chr1	6288693	6288767	-	AT1G18270.1;AT1G18270.2;AT1G18270.3;AT1G18270.4	splice_site	0.832536	0.819359	0.409668	8.34571	14.6871	0.0297936
AT1G18270:J078	AT1G18270	J078	TRUE	OK	FALSE	5.17862	12.4945	0.134075	0.0490973	0.119788	0.417451	0.910301	Chr1	6289945	6290020	-	AT1G18270.1;AT1G18270.2;AT1G18270.3;AT1G18270.4	splice_site	0.901308	0.713534	0.356762	4.06949	6.67448	0.0297936
AT1G18270:J083	AT1G18270	J083	TRUE	OK	FALSE	23.05	37.3031	0.000104814	0.0242308	0.0040383	0.0396128	0.523577	Chr1	6291286	6291465	-	AT1G18270.1;AT1G18270.2;AT1G18270.3;AT1G18270.4	splice_site	0.610069	-0.580553	-0.290259	27.805	18.6744	0.0297936
AT1G18270:J085	AT1G18270	J085	TRUE	OK	FALSE	12.3918	74.5903	0.0218957	0.0304283	0.0234185	9.80883e-05	0.0195403	Chr1	6292062	6292305	-	AT1G18270.1;AT1G18270.2;AT1G18270.3;AT1G18270.4	splice_site	0.0270885	-1.79486	-0.897403	19.3746	5.64476	0.0297936
AT1G18270:J087	AT1G18270	J087	TRUE	OK	FALSE	13.6969	25.677	0.000972184	0.0291513	0.00747485	0.0315608	0.482532	Chr1	6292502	6292629	-	AT1G18270.1;AT1G18270.2;AT1G18270.3;AT1G18270.4	splice_site	0.570245	-0.790719	-0.395346	16.881	9.80617	0.0297936
AT1G18270:J092	AT1G18270	J092	TRUE	OK	FALSE	15.6023	94.7716	0.297389	0.0276704	0.24662	0.360331	0.890704	Chr1	6293371	6293676	-	AT1G18270.1;AT1G18270.2;AT1G18270.3;AT1G18270.4	splice_site	0.88797	-0.786583	-0.393276	20.1845	11.7943	0.0297936
AT1G18640:E002	AT1G18640	E002	TRUE	OK	FALSE	89.4686	186.874	0.00896945	0.0140885	0.00987332	0.000193722	0.0306512	Chr1	6416178	6416649	-	AT1G18640.2;AT1G18640.3	exonic_part	0.0423905	-0.783736	-0.391525	97.226	82.4825	0.0478652
AT1G18640:J012	AT1G18640	J012	TRUE	OK	FALSE	25.5678	71.7432	0.0036664	0.0235212	0.00744629	0.000436259	0.0527607	Chr1	6416649	6416732	-	AT1G18640.2;AT1G18640.3	splice_site	0.072287	-0.969351	-0.484576	29.2617	20.3963	0.0478652
AT1G18640:J013	AT1G18640	J013	TRUE	OK	FALSE	31.8969	160.619	0.0186973	0.0222323	0.0191865	0.0954831	0.674117	Chr1	6416786	6416871	-	AT1G18640.2	splice_site	0.748884	0.563302	0.281581	21.7019	40.8997	0.0478652
AT1G18700:E007	AT1G18700	E007	TRUE	OK	FALSE	33.9205	214.748	0.0572612	0.0181977	0.0500328	0.0509214	0.564863	Chr1	6437843	6437913	+	AT1G18700.1;AT1G18700.4;AT1G18700.5;AT1G18700.6;AT1G18700.2;AT1G18700.3	exonic_part	0.649484	-0.809465	-0.404657	40.9476	25.7752	0.0444969
AT1G18700:E012	AT1G18700	E012	TRUE	OK	FALSE	35.9811	154.035	4.98201e-05	0.0178187	0.00328251	0.000175615	0.0285817	Chr1	6439114	6439172	+	AT1G18700.1;AT1G18700.4;AT1G18700.5;AT1G18700.6;AT1G18700.2;AT1G18700.3	exonic_part	0.0395775	0.843329	0.42158	25.4591	47.2851	0.0444969
AT1G18700:E029	AT1G18700	E029	TRUE	OK	FALSE	4.54542	9.26699	0.0736381	0.0609697	0.0705664	0.164188	0.768536	Chr1	6443171	6443261	+	AT1G18700.1;AT1G18700.5	exonic_part	0.821668	-1.02979	-0.514882	6.11061	3.21893	0.0444969
AT1G18700:J035	AT1G18700	J035	TRUE	OK	FALSE	18.5044	67.4519	0.0309224	0.0260009	0.0301775	0.0121251	0.330991	Chr1	6437913	6438164	+	AT1G18700.1;AT1G18700.4;AT1G18700.5;AT1G18700.6;AT1G18700.2;AT1G18700.3	splice_site	0.410013	-1.0108	-0.50535	23.3867	12.6708	0.0444969
AT1G18700:J039	AT1G18700	J039	TRUE	OK	FALSE	14.8803	42.4088	0.000131869	0.0281869	0.00529075	0.00220313	0.141322	Chr1	6438758	6439114	+	AT1G18700.1;AT1G18700.4;AT1G18700.5;AT1G18700.6;AT1G18700.2;AT1G18700.3	splice_site	0.187263	1.03021	0.515063	9.63492	20.6962	0.0444969
AT1G18700:J040	AT1G18700	J040	TRUE	OK	FALSE	16.5885	28.0784	0.00191723	0.0270375	0.00756566	0.0810055	0.645365	Chr1	6439172	6439529	+	AT1G18700.1;AT1G18700.4;AT1G18700.5;AT1G18700.6;AT1G18700.2;AT1G18700.3	splice_site	0.723633	0.571837	0.285893	12.7609	20.0941	0.0444969
AT1G18700:J049	AT1G18700	J049	TRUE	OK	FALSE	11.5873	16.0456	0.0247785	0.031359	0.0259125	0.142072	0.742871	Chr1	6441418	6441566	+	AT1G18700.1;AT1G18700.4;AT1G18700.5;AT1G18700.6;AT1G18700.2;AT1G18700.3	splice_site	0.803327	-0.660475	-0.330217	13.9583	9.51589	0.0444969
AT1G18700:J050	AT1G18700	J050	TRUE	OK	FALSE	12.5167	27.5686	0.000540944	0.0302946	0.00774781	0.0129741	0.340764	Chr1	6441709	6441802	+	AT1G18700.1;AT1G18700.4;AT1G18700.5;AT1G18700.6;AT1G18700.2;AT1G18700.3	splice_site	0.420623	-0.92339	-0.461665	15.5476	8.87106	0.0444969
AT1G19670:E001	AT1G19670	E001	TRUE	OK	FALSE	524.411	11893.7	0.000221156	0.0120074	0.00237432	6.76839e-05	0.0151701	Chr1	6803485	6804500	-	AT1G19670.1	exonic_part	0.0210056	-0.534064	-0.263633	585.359	459.874	0.0230735
AT1G20190:E002	AT1G20190	E002	TRUE	OK	FALSE	298.687	11234.2	0.0300312	0.0123309	0.0270996	2.43757e-05	0.00684944	Chr1	6998431	6999068	-	AT1G20190.1;AT1G20190.2	exonic_part	0.00951128	1.13503	0.564228	343.448	251.048	0.00518555
AT1G20190:E003	AT1G20190	E003	TRUE	OK	FALSE	236.026	20009.7	1.00001e-08	0.0125304	0.0402979	0.000795713	0.0771137	Chr1	6999174	6999496	-	AT1G20190.1;AT1G20190.2	exonic_part	0.104548	-1.00049	-0.498849	344.872	126.13	0.00518555
AT1G20190:E005	AT1G20190	E005	TRUE	OK	FALSE	48.0382	915.839	8.21359e-05	0.0162526	0.00372113	9.69929e-06	0.00356411	Chr1	6999580	6999839	-	AT1G20190.1	exonic_part	0.00495367	-1.06717	-0.533412	75.5862	20.2281	0.00518555
AT1G20190:J007	AT1G20190	J007	TRUE	OK	FALSE	29.2997	513.459	0.0424214	0.0226938	0.0387277	0.000269768	0.0389805	Chr1	6999496	6999580	-	AT1G20190.1	splice_site	0.0536562	-1.7227	-0.861201	50.0358	8.68667	0.00518555
AT1G20550:E001	AT1G20550	E001	TRUE	OK	FALSE	32.5706	90.4545	1e-08	0.018472	0.0143792	0.0753441	0.632347	Chr1	7115240	7115908	-	AT1G20550.1	exonic_part	0.712227	-0.554457	-0.27676	36.5108	27.9614	0.0231682
AT1G20550:E005	AT1G20550	E005	TRUE	OK	FALSE	6.27346	23.8204	0.0111668	0.047365	0.0241235	6.8098e-05	0.0152429	Chr1	7117083	7117172	-	AT1G20550.1	exonic_part	0.021107	2.47728	1.23839	2.06351	10.3989	0.0231682
AT1G20550:E006	AT1G20550	E006	TRUE	OK	FALSE	4.98213	7.04879	0.00158148	0.0566404	0.0209222	0.0479458	0.554692	Chr1	7117265	7117342	-	AT1G20550.1	exonic_part	0.640573	1.21048	0.605134	3.0957	6.8205	0.0231682
AT1G20760:E005	AT1G20760	E005	TRUE	OK	FALSE	33.8602	286.541	0.00394928	0.0182095	0.00717562	0.0164762	0.374241	Chr1	7211937	7212012	+	AT1G20760.1	exonic_part	0.456516	-0.658939	-0.329424	43.9556	21.2885	0.0288513
AT1G20760:E007	AT1G20760	E007	TRUE	OK	FALSE	35.5474	233.139	0.00392635	0.0178948	0.00709847	0.0194593	0.398399	Chr1	7212643	7212742	+	AT1G20760.1	exonic_part	0.48213	-0.688897	-0.344396	48.8774	23.2208	0.0288513
AT1G20760:E008	AT1G20760	E008	TRUE	OK	FALSE	21.6707	136.243	0.0534161	0.0219389	0.0466695	0.0405178	0.527194	Chr1	7213029	7213101	+	AT1G20760.1	exonic_part	0.613253	-1.05158	-0.525747	31.1727	11.6262	0.0288513
AT1G20760:E009	AT1G20760	E009	TRUE	OK	FALSE	28.1147	407.873	0.159672	0.0195644	0.126127	0.0106023	0.312488	Chr1	7213191	7213306	+	AT1G20760.1	exonic_part	0.38908	-1.85306	-0.926437	46.2448	10.0957	0.0288513
AT1G20760:E010	AT1G20760	E010	TRUE	OK	FALSE	18.2319	127.112	0.0445664	0.0238929	0.0397758	0.017792	0.384734	Chr1	7213418	7213487	+	AT1G20760.1	exonic_part	0.468144	-1.2594	-0.629655	28.4207	9.16778	0.0288513
AT1G20760:J019	AT1G20760	J019	TRUE	OK	FALSE	10.6014	44.0541	0.06465	0.0326919	0.0587888	0.0753848	0.632364	Chr1	7212742	7213029	+	AT1G20760.1	splice_site	0.712259	-1.11994	-0.559945	15.2167	5.37047	0.0288513
AT1G20760:J020	AT1G20760	J020	TRUE	OK	FALSE	7.86055	30.3365	0.000953212	0.0381546	0.0108696	0.00203112	0.1348	Chr1	7213101	7213191	+	AT1G20760.1	splice_site	0.178754	-1.67969	-0.83982	12.4347	2.96004	0.0288513
AT1G20760:J021	AT1G20760	J021	TRUE	OK	FALSE	6.17278	19.9696	0.246137	0.0439319	0.201178	0.135035	0.734604	Chr1	7213306	7213418	+	AT1G20760.1	splice_site	0.796617	-1.54903	-0.774498	9.83127	2.57535	0.0288513
AT1G20760:J022	AT1G20760	J022	TRUE	OK	FALSE	4.75413	13.1317	0.00120916	0.051961	0.0154407	0.0171248	0.381181	Chr1	7213487	7213585	+	AT1G20760.1	splice_site	0.464229	-1.58781	-0.793888	8.19157	2.07363	0.0288513
AT1G20770:E002	AT1G20770	E002	TRUE	OK	FALSE	70.7504	551.173	1e-08	0.0147524	0.00624736	0.00114018	0.0958222	Chr1	7215014	7215421	-	AT1G20770.1;AT1G20770.2	exonic_part	0.128575	0.76797	0.382632	66.9568	71.0637	0.00667173
AT1G20770:E007	AT1G20770	E007	TRUE	OK	FALSE	19.7985	118.165	0.000172275	0.0229185	0.00684579	1.36141e-05	0.00455308	Chr1	7216084	7216202	-	AT1G20770.1;AT1G20770.2	exonic_part	0.00633767	-1.48765	-0.743436	29.5826	9.80151	0.00667173
AT1G20770:E008	AT1G20770	E008	TRUE	OK	FALSE	15.9403	74.2409	0.0756156	0.0256631	0.0631067	0.0253473	0.443995	Chr1	7216480	7216742	-	AT1G20770.1;AT1G20770.2	exonic_part	0.53011	-1.35532	-0.677382	23.6728	8.50297	0.00667173
AT1G20770:J010	AT1G20770	J010	TRUE	OK	FALSE	16.4327	26.9155	0.0110219	0.0271324	0.0147099	0.0778485	0.638741	Chr1	7215421	7215504	-	AT1G20770.1;AT1G20770.2	splice_site	0.717629	0.579586	0.289655	15.3259	17.9123	0.00667173
AT1G20770:J014	AT1G20770	J014	TRUE	OK	FALSE	8.48019	39.2616	0.00267553	0.0366107	0.0138405	0.000551434	0.061294	Chr1	7216202	7216480	-	AT1G20770.1;AT1G20770.2	splice_site	0.0837118	-1.83237	-0.916014	13.1584	3.25269	0.00667173
AT1G20840:E005	AT1G20840	E005	TRUE	OK	FALSE	116.745	2591.67	0.0102489	0.0135023	0.0106609	0.00213229	0.13897	Chr1	7247595	7247687	-	AT1G20840.1;AT1G20840.2	exonic_part	0.184097	0.577167	0.288538	109.587	121.383	0.00924174
AT1G20840:E006	AT1G20840	E006	TRUE	OK	FALSE	45.1932	486.42	0.00447686	0.0165468	0.00666869	2.09191e-05	0.00617566	Chr1	7248030	7248214	-	AT1G20840.1;AT1G20840.2	exonic_part	0.00856801	0.854901	0.427425	38.0849	51.4305	0.00924174
AT1G20840:E007	AT1G20840	E007	TRUE	OK	FALSE	16.181	62.8707	0.0220791	0.0254536	0.0227657	0.0650877	0.608029	Chr1	7248214	7248333	-	AT1G20840.2	exonic_part	0.689595	0.614401	0.307194	14.5976	16.8781	0.00924174
AT1G20840:J013	AT1G20840	J013	TRUE	OK	FALSE	61.9729	1120.86	0.0121618	0.0197052	0.012966	0.000148652	0.0256627	Chr1	7247487	7247595	-	AT1G20840.1;AT1G20840.2	splice_site	0.0355264	0.879521	0.439725	51.6173	70.7883	0.00924174
AT1G20840:J014	AT1G20840	J014	TRUE	OK	FALSE	10.4522	32.197	0.0023161	0.0329155	0.00943967	0.0425347	0.534154	Chr1	7247687	7248030	-	AT1G20840.1;AT1G20840.2	splice_site	0.620499	0.684784	0.342387	9.58539	11.6184	0.00924174
AT1G20970:E006	AT1G20970	E006	TRUE	OK	FALSE	84.2006	939.115	0.0084675	0.0142455	0.00929294	0.0308063	0.478439	Chr1	7317659	7317854	+	AT1G20970.1	exonic_part	0.565986	-0.525966	-0.26294	102.638	63.5576	0.00202417
AT1G20970:E008	AT1G20970	E008	TRUE	OK	FALSE	238.828	6076.23	0.00230113	0.0125193	0.00350235	0.00025835	0.0376948	Chr1	7318128	7318749	+	AT1G20970.1	exonic_part	0.051959	-0.52107	-0.260398	292.2	185.434	0.00202417
AT1G20970:J014	AT1G20970	J014	TRUE	OK	FALSE	16.1155	45.6953	0.000582657	0.0273314	0.00636085	0.165745	0.770268	Chr1	7317441	7317659	+	AT1G20970.1	splice_site	0.823331	-0.519782	-0.259883	19.8954	12.1979	0.00202417
AT1G20970:J016	AT1G20970	J016	TRUE	OK	FALSE	19.583	70.5099	0.0406424	0.0255065	0.0383975	0.0816133	0.646797	Chr1	7318050	7318128	+	AT1G20970.1	splice_site	0.724771	-0.823843	-0.411906	26.2806	13.142	0.00202417
AT1G20970:J017	AT1G20970	J017	TRUE	OK	FALSE	15.8148	82.1898	0.00248784	0.0275274	0.00784622	0.000141719	0.0247159	Chr1	7318749	7318886	+	AT1G20970.1	splice_site	0.0342085	-1.43234	-0.71615	23.4802	7.69552	0.00202417
AT1G20980:E001	AT1G20980	E001	TRUE	OK	FALSE	305.415	2645.97	0.00119071	0.0123143	0.0024346	2.18177e-06	0.00116655	Chr1	7324470	7325538	+	AT1G20980.1	exonic_part	0.00162883	-0.525527	-0.262571	350.996	261.385	0.00156354
AT1G20980:E002	AT1G20980	E002	TRUE	OK	FALSE	74.872	328.717	0.022385	0.0145777	0.0211282	0.0605583	0.595627	Chr1	7325625	7325831	+	AT1G20980.1	exonic_part	0.679112	-0.525745	-0.262832	87.9787	62.572	0.00156354
AT1G20980:J012	AT1G20980	J012	TRUE	OK	FALSE	10.2289	12.4116	0.00535159	0.0332625	0.0113367	0.209731	0.809904	Chr1	7325831	7325928	+	AT1G20980.1	splice_site	0.853271	0.515101	0.257545	8.25481	11.8748	0.00156354
AT1G22300:E003	AT1G22300	E003	TRUE	OK	FALSE	312.752	25344	0.00279668	0.0122971	0.00429329	1.476e-06	0.000868115	Chr1	7878866	7879151	-	AT1G22300.1;AT1G22300.2;AT1G22300.3	exonic_part	0.00121892	0.670462	0.334487	296.285	316.457	0.000312608
AT1G22300:E006	AT1G22300	E006	TRUE	OK	FALSE	13.8673	23.5362	0.0518054	0.0277685	0.0469939	0.0826541	0.649409	Chr1	7879287	7879635	-	AT1G22300.3	exonic_part	0.72736	0.606147	0.303054	12.5202	15.5776	0.000312608
AT1G22300:E010	AT1G22300	E010	TRUE	OK	FALSE	238.378	11288.1	0.00320572	0.012521	0.00432962	2.93247e-07	0.000238178	Chr1	7880377	7880684	-	AT1G22300.1;AT1G22300.2;AT1G22300.3	exonic_part	0.000335137	-0.807889	-0.403381	305.15	163.665	0.000312608
AT1G22300:E011	AT1G22300	E011	TRUE	OK	FALSE	26.6682	184.173	0.0479074	0.0199976	0.0422025	0.0446486	0.542396	Chr1	7881036	7881219	-	AT1G22300.1;AT1G22300.2;AT1G22300.3	exonic_part	0.628738	-1.0884	-0.544138	38.6385	15.2981	0.000312608
AT1G22300:J017	AT1G22300	J017	TRUE	OK	FALSE	28.3086	523.922	0.00437785	0.0228923	0.00768015	9.334e-05	0.0188855	Chr1	7879975	7880082	-	AT1G22300.1;AT1G22300.2;AT1G22300.3	splice_site	0.0261722	1.06049	0.530181	20.3062	33.6178	0.000312608
AT1G22300:J019	AT1G22300	J019	TRUE	OK	FALSE	18.8052	88.3655	0.00380512	0.0258573	0.00835246	0.00248399	0.150294	Chr1	7880684	7881036	-	AT1G22300.1;AT1G22300.2;AT1G22300.3	splice_site	0.19821	-1.1295	-0.564704	27.4409	10.4036	0.000312608
AT1G22360:E002	AT1G22360	E002	TRUE	OK	FALSE	35.0109	654.355	0.0478651	0.0179916	0.0411236	1.47731e-05	0.00480871	Chr1	7894857	7895211	-	AT1G22360.1;AT1G22360.2	exonic_part	0.00668369	-2.07437	-1.03697	57.2288	13.4422	9.34701e-10
AT1G22360:E003	AT1G22360	E003	TRUE	OK	FALSE	6.10238	30.9901	0.431528	0.0483683	0.331096	0.0184021	0.389953	Chr1	7895211	7895247	-	AT1G22360.1	exonic_part	0.473616	-2.79506	-1.39749	10.9131	1.47145	9.34701e-10
AT1G22360:E004	AT1G22360	E004	TRUE	OK	FALSE	246.78	15063	0.00311618	0.012489	0.00498799	1.16296e-09	2.44887e-06	Chr1	7895247	7896005	-	AT1G22360.1;AT1G22360.2	exonic_part	3.46218e-06	-0.93675	-0.467061	304.508	185.105	9.34701e-10
AT1G22360:E005	AT1G22360	E005	TRUE	OK	FALSE	297.292	31178.2	0.00627827	0.0123344	0.00738243	1.36969e-13	8.06194e-10	Chr1	7897019	7897591	-	AT1G22360.1;AT1G22360.2	exonic_part	1.13979e-09	1.34184	0.668003	250.04	339.721	9.34701e-10
AT1G22540:E003	AT1G22540	E003	TRUE	OK	FALSE	59.3913	609.825	5.61172e-05	0.0153593	0.00332396	0.000161574	0.0271834	Chr1	7964804	7965337	+	AT1G22540.1	exonic_part	0.0376162	-0.776319	-0.387768	78.1374	37.7314	0.0419436
AT1G22540:J005	AT1G22540	J005	TRUE	OK	FALSE	14.8734	147.87	0.203561	0.028192	0.176744	0.795043	0.980326	Chr1	7964325	7964441	+	AT1G22540.1	splice_site	0.981882	0.675342	0.337596	13.5821	15.6541	0.0419436
AT1G22540:J006	AT1G22540	J006	TRUE	OK	FALSE	4.53254	13.704	0.13435	0.0536689	0.116412	0.0289548	0.467744	Chr1	7964659	7964804	+	AT1G22540.1	splice_site	0.554744	-1.79729	-0.898601	7.03408	1.52891	0.0419436
AT1G23080:E012	AT1G23080	E012	TRUE	OK	FALSE	151.302	7801.79	0.027216	0.013063	0.0250319	0.000489464	0.0567153	Chr1	8181857	8182128	-	AT1G23080.1;AT1G23080.2;AT1G23080.3;AT1G23080.4	exonic_part	0.0777023	-1.17473	-0.587099	229.765	72.6072	0.005458
AT1G23080:J019	AT1G23080	J019	TRUE	OK	FALSE	26.5475	215.623	0.00377921	0.0232815	0.00716532	0.00604295	0.239724	Chr1	8181002	8181082	-	AT1G23080.1;AT1G23080.3;AT1G23080.4	splice_site	0.305916	0.648543	0.324245	25.7978	25.8279	0.005458
AT1G23080:J021	AT1G23080	J021	TRUE	OK	FALSE	16.3289	61.359	0.00418059	0.0271967	0.00895771	0.142438	0.743594	Chr1	8181767	8181857	-	AT1G23080.1;AT1G23080.2;AT1G23080.3;AT1G23080.4	splice_site	0.804013	-0.676576	-0.338272	23.3357	9.51088	0.005458
AT1G23080:J022	AT1G23080	J022	TRUE	OK	FALSE	8.6937	51.1576	0.152688	0.0361297	0.128844	0.443431	0.917798	Chr1	8182128	8182205	-	AT1G23080.1	splice_site	0.909587	-0.586931	-0.293458	12.1374	5.30396	0.005458
AT1G23080:J023	AT1G23080	J023	TRUE	OK	FALSE	24.6401	304.793	0.00229433	0.0237658	0.00638796	1.0561e-05	0.00376847	Chr1	8182128	8182217	-	AT1G23080.2;AT1G23080.3;AT1G23080.4	splice_site	0.0052401	-1.50887	-0.754386	41.2187	9.50466	0.005458
AT1G23490:E006	AT1G23490	E006	TRUE	OK	FALSE	232.706	10699.6	0.00650042	0.012544	0.00712502	2.70025e-05	0.00739272	Chr1	8338191	8338273	+	AT1G23490.1	exonic_part	0.0102704	-0.69484	-0.347198	307.984	154.35	0.00158351
AT1G23490:E007	AT1G23490	E007	TRUE	OK	FALSE	354.979	19636.1	0.0101829	0.0122117	0.0104091	0.00156737	0.116002	Chr1	8338367	8338827	+	AT1G23490.1	exonic_part	0.154552	-0.682334	-0.340796	463.475	244.142	0.00158351
AT1G23490:J012	AT1G23490	J012	TRUE	OK	FALSE	124.705	3318.81	0.0118561	0.0183571	0.012414	0.00250434	0.150839	Chr1	8338058	8338191	+	AT1G23490.1	splice_site	0.198991	-0.647912	-0.323854	164.659	82.5661	0.00158351
AT1G23490:J013	AT1G23490	J013	TRUE	OK	FALSE	73.5551	1226.67	2.46852e-05	0.0192832	0.00177123	2.21892e-06	0.00118271	Chr1	8338273	8338367	+	AT1G23490.1	splice_site	0.00165146	-0.82426	-0.412057	101.809	44.0449	0.00158351
AT1G23740:E001	AT1G23740	E001	TRUE	OK	FALSE	331.574	17576.5	0.00648754	0.0122563	0.00729795	8.02127e-05	0.0171042	Chr1	8398114	8398510	-	AT1G23740.1	exonic_part	0.0236785	0.645691	0.322114	350.107	306.5	0.000146838
AT1G23740:E003	AT1G23740	E003	TRUE	OK	FALSE	239.468	13996.2	0.00188674	0.0125168	0.00382052	1.11916e-07	0.000111631	Chr1	8398838	8399162	-	AT1G23740.1	exonic_part	0.000156905	-0.756841	-0.377943	325.723	145.82	0.000146838
AT1G23740:J005	AT1G23740	J005	TRUE	OK	FALSE	36.8759	271.607	7.12264e-05	0.0215292	0.00317124	0.0476126	0.553465	Chr1	8398510	8398599	-	AT1G23740.1	splice_site	0.639284	-0.51111	-0.255517	49.2162	23.2139	0.000146838
AT1G24160:E007	AT1G24160	E007	TRUE	OK	FALSE	189.087	5699.43	0.00294049	0.0127665	0.00434457	1.34788e-08	1.99487e-05	Chr1	8554888	8555689	-	AT1G24160.1;AT1G24160.2	exonic_part	2.82032e-05	-0.915579	-0.457241	247.544	133.933	2.49892e-05
AT1G24160:J013	AT1G24160	J013	TRUE	OK	FALSE	18.1506	82.9236	0.0102654	0.0261758	0.0130967	0.0225497	0.424304	Chr1	8553914	8554000	-	AT1G24160.1;AT1G24160.2	splice_site	0.508545	0.720738	0.360338	14.4549	20.9446	2.49892e-05
AT1G24160:J017	AT1G24160	J017	TRUE	OK	FALSE	20.2111	61.4289	0.000138696	0.0252429	0.00475969	0.0510243	0.565356	Chr1	8555689	8555788	-	AT1G24160.1;AT1G24160.2	splice_site	0.64999	-0.654559	-0.327248	25.7379	14.5612	2.49892e-05
AT1G24160:J019	AT1G24160	J019	TRUE	OK	FALSE	15.0277	173.351	0.110838	0.0280774	0.0982184	0.552152	0.943388	Chr1	8555849	8556144	-	AT1G24160.1	splice_site	0.939324	0.573585	0.286771	12.8257	16.9484	2.49892e-05
AT1G24180:E002	AT1G24180	E002	TRUE	OK	FALSE	46.8985	76.8304	0.000230801	0.0163662	0.00421895	0.00301463	0.16755	Chr1	8560938	8561004	-	AT1G24180.1	exonic_part	0.219103	0.601276	0.300512	50.6742	42.1887	0.0385094
AT1G24180:E003	AT1G24180	E003	TRUE	OK	FALSE	35.2613	51.8437	0.0153497	0.017946	0.0158673	0.00491868	0.21495	Chr1	8561086	8561140	-	AT1G24180.1	exonic_part	0.27635	0.778259	0.389008	36.1593	34.3665	0.0385094
AT1G24180:E004	AT1G24180	E004	TRUE	OK	FALSE	47.8555	469.431	0.0714245	0.0162705	0.061381	0.0983394	0.678995	Chr1	8561247	8561319	-	AT1G24180.1	exonic_part	0.752302	0.779304	0.389481	49.5822	46.5634	0.0385094
AT1G24180:E006	AT1G24180	E006	TRUE	OK	FALSE	37.1767	311.941	0.00375116	0.017618	0.0071785	0.0519297	0.568146	Chr1	8562053	8562131	-	AT1G24180.1	exonic_part	0.652865	-0.537016	-0.268428	53.2659	21.7266	0.0385094
AT1G24180:E007	AT1G24180	E007	TRUE	OK	FALSE	27.5795	185.383	0.00103405	0.0197194	0.00639547	0.0799243	0.642853	Chr1	8562528	8562608	-	AT1G24180.1	exonic_part	0.72106	-0.528794	-0.264339	40.0671	16.3146	0.0385094
AT1G24180:E008	AT1G24180	E008	TRUE	OK	FALSE	218.147	8600.77	1e-08	0.0126084	0.00481925	0.000144703	0.0251591	Chr1	8562691	8563502	-	AT1G24180.1	exonic_part	0.0348241	-0.621668	-0.309895	299.767	135.543	0.0385094
AT1G24180:J009	AT1G24180	J009	TRUE	OK	FALSE	23.5011	37.9684	0.00577126	0.0240925	0.0090698	0.00687479	0.254911	Chr1	8560821	8560938	-	AT1G24180.1	splice_site	0.323725	0.76642	0.383133	24.012	22.9121	0.0385094
AT1G24180:J011	AT1G24180	J011	TRUE	OK	FALSE	13.2899	45.0424	0.0927422	0.0295226	0.0826956	0.0556073	0.580362	Chr1	8561140	8561247	-	AT1G24180.1	splice_site	0.664629	1.01724	0.508563	12.6227	14.5355	0.0385094
AT1G24180:J015	AT1G24180	J015	TRUE	OK	FALSE	9.91736	45.7782	0.0499856	0.0337725	0.0471913	0.18652	0.790715	Chr1	8562608	8562691	-	AT1G24180.1	splice_site	0.83847	-0.809858	-0.4049	14.9313	5.01504	0.0385094
AT1G24560:E001	AT1G24560	E001	TRUE	OK	FALSE	225.568	2544.18	0.00403068	0.0125745	0.00567155	0.000466669	0.0549543	Chr1	8702360	8704023	+	AT1G24560.1	exonic_part	0.0752576	0.685679	0.339939	258.865	197.815	0.00964198
AT1G24560:E004	AT1G24560	E004	TRUE	OK	FALSE	22.1637	174.465	0.0153469	0.0217084	0.0167581	0.00182977	0.127229	Chr1	8704840	8704957	+	AT1G24560.1	exonic_part	0.168732	-1.14999	-0.574856	34.2492	10.966	0.00964198
AT1G24560:E005	AT1G24560	E005	TRUE	OK	FALSE	57.2949	798.062	6.7435e-05	0.0154976	0.00337595	2.21646e-05	0.00642939	Chr1	8705289	8705879	+	AT1G24560.1	exonic_part	0.00892286	-0.877791	-0.438577	84.6543	33.7211	0.00964198
AT1G24560:J006	AT1G24560	J006	TRUE	OK	FALSE	5.56882	34.7247	0.603086	0.04685	0.457621	0.605561	0.953122	Chr1	8704023	8704105	+	AT1G24560.1	splice_site	0.950667	-0.895369	-0.447658	8.421	3.12812	0.00964198
AT1G24560:J008	AT1G24560	J008	TRUE	OK	FALSE	10.5261	70.7841	0.0843419	0.0328041	0.0763487	0.218333	0.817065	Chr1	8704712	8704840	+	AT1G24560.1	splice_site	0.857674	-0.920941	-0.460417	16.2405	5.96223	0.00964198
AT1G24560:J009	AT1G24560	J009	TRUE	OK	FALSE	4.1167	11.7682	0.000717802	0.0573704	0.016508	0.00607394	0.23997	Chr1	8704957	8705289	+	AT1G24560.1	splice_site	0.306237	-2.06563	-1.03278	7.2196	1.1852	0.00964198
AT1G24706:E018	AT1G24706	E018	TRUE	OK	FALSE	32.2584	45.9956	0.0144311	0.0185387	0.0151717	0.0466996	0.549789	Chr1	8744986	8745120	+	AT1G24706.4;AT1G24706.9;AT1G24706.2;AT1G24706.3;AT1G24706.5;AT1G24706.1;AT1G24706.8;AT1G24706.6;AT1G24706.7	exonic_part	0.636067	0.507306	0.253621	28.6369	36.3537	0.00380396
AT1G24706:E024	AT1G24706	E024	TRUE	OK	FALSE	22.4167	126.587	0.02176	0.0215942	0.0217218	0.0165797	0.375347	Chr1	8747606	8747687	+	AT1G24706.4;AT1G24706.9;AT1G24706.2;AT1G24706.3;AT1G24706.5;AT1G24706.1;AT1G24706.8;AT1G24706.6;AT1G24706.7	exonic_part	0.457862	-0.935904	-0.467916	29.0301	13.9504	0.00380396
AT1G24706:E043	AT1G24706	E043	TRUE	OK	FALSE	26.8637	244.665	0.0100655	0.0199363	0.0122744	6.6019e-06	0.00267469	Chr1	8754715	8755026	+	AT1G24706.4;AT1G24706.9;AT1G24706.2;AT1G24706.3;AT1G24706.5;AT1G24706.1;AT1G24706.8;AT1G24706.6;AT1G24706.7	exonic_part	0.00372831	-1.43563	-0.717745	40.955	14.0188	0.00380396
AT1G24706:E046	AT1G24706	E046	TRUE	OK	FALSE	31.7001	208.295	0.0118069	0.0186613	0.0130912	0.00530546	0.22457	Chr1	8755176	8755557	+	AT1G24706.4;AT1G24706.9;AT1G24706.2;AT1G24706.3;AT1G24706.5;AT1G24706.1;AT1G24706.8;AT1G24706.6;AT1G24706.7	exonic_part	0.28793	-0.820752	-0.410329	41.0331	21.3593	0.00380396
AT1G24706:J058	AT1G24706	J058	TRUE	OK	FALSE	5.71721	16.3991	0.000528967	0.0460759	0.0119111	0.00433921	0.200627	Chr1	8744184	8744537	+	AT1G24706.4;AT1G24706.2;AT1G24706.3;AT1G24706.5;AT1G24706.1;AT1G24706.8;AT1G24706.6;AT1G24706.7	splice_site	0.25945	1.53095	0.765462	3.09318	8.03294	0.00380396
AT1G24706:J062	AT1G24706	J062	TRUE	OK	FALSE	8.50974	11.5566	0.0131792	0.0365427	0.017956	0.0215791	0.41735	Chr1	8744899	8744986	+	AT1G24706.4;AT1G24706.9;AT1G24706.2;AT1G24706.3;AT1G24706.5;AT1G24706.1;AT1G24706.8;AT1G24706.6;AT1G24706.7	splice_site	0.501455	1.01731	0.508638	5.86742	10.6881	0.00380396
AT1G24706:J068	AT1G24706	J068	TRUE	OK	FALSE	6.77712	16.9154	0.0132541	0.0415325	0.0197444	0.0863059	0.657064	Chr1	8747524	8747606	+	AT1G24706.4;AT1G24706.9;AT1G24706.2;AT1G24706.3;AT1G24706.5;AT1G24706.1;AT1G24706.8;AT1G24706.6;AT1G24706.7	splice_site	0.734075	-0.968287	-0.484132	8.95219	4.1604	0.00380396
AT1G24706:J069	AT1G24706	J069	TRUE	OK	FALSE	6.14331	8.73652	0.00740614	0.044061	0.0167084	0.246153	0.834398	Chr1	8747687	8747776	+	AT1G24706.4;AT1G24706.9;AT1G24706.2;AT1G24706.3;AT1G24706.5;AT1G24706.1;AT1G24706.8;AT1G24706.6;AT1G24706.7	splice_site	0.866306	-0.675556	-0.337771	7.30713	4.15378	0.00380396
AT1G24706:J072	AT1G24706	J072	TRUE	OK	FALSE	6.12076	19.7283	0.313151	0.0441606	0.268977	0.342713	0.884365	Chr1	8748648	8749297	+	AT1G24706.4;AT1G24706.9;AT1G24706.2;AT1G24706.3;AT1G24706.5;AT1G24706.1;AT1G24706.8;AT1G24706.6;AT1G24706.7	splice_site	0.885739	-0.796083	-0.398033	7.82099	4.09966	0.00380396
AT1G24706:J075	AT1G24706	J075	TRUE	OK	FALSE	4.92241	18.7556	0.302586	0.0507666	0.24886	0.467491	0.92445	Chr1	8750113	8750416	+	AT1G24706.4;AT1G24706.9;AT1G24706.2;AT1G24706.3;AT1G24706.5;AT1G24706.1;AT1G24706.8;AT1G24706.6;AT1G24706.7	splice_site	0.916575	-0.569241	-0.284615	6.24798	3.82324	0.00380396
AT1G24706:J080	AT1G24706	J080	TRUE	OK	FALSE	5.03095	4.51961	0.000348492	0.0500386	0.0123155	0.281881	0.855244	Chr1	8752251	8752374	+	AT1G24706.4;AT1G24706.9;AT1G24706.3;AT1G24706.5;AT1G24706.8;AT1G24706.6;AT1G24706.7	splice_site	0.874183	-0.656499	-0.328244	6.19802	3.56345	0.00380396
AT1G24706:J088	AT1G24706	J088	TRUE	OK	FALSE	4.68562	8.39983	0.00672639	0.0524718	0.0184811	0.258382	0.841291	Chr1	8755026	8755176	+	AT1G24706.4;AT1G24706.9;AT1G24706.5;AT1G24706.1;AT1G24706.8;AT1G24706.6;AT1G24706.7	splice_site	0.86894	-0.714322	-0.357155	6.45839	3.56832	0.00380396
AT1G25280:E003	AT1G25280	E003	TRUE	OK	FALSE	83.6174	564.452	0.0562248	0.0142641	0.0489496	0.187106	0.790715	Chr1	8863918	8864263	+	AT1G25280.1;AT1G25280.2;AT1G25280.3	exonic_part	0.838561	0.536704	0.26819	68.8567	96.8223	0.00299247
AT1G25280:E004	AT1G25280	E004	TRUE	OK	FALSE	154.834	903.215	0.000536484	0.0130292	0.00305862	4.87763e-06	0.0021553	Chr1	8864870	8865326	+	AT1G25280.1;AT1G25280.2;AT1G25280.3	exonic_part	0.00300817	0.65941	0.329271	128.001	181.067	0.00299247
AT1G25280:E005	AT1G25280	E005	TRUE	OK	FALSE	19.7847	24.4819	0.00120873	0.0229264	0.00745376	0.0813805	0.64639	Chr1	8865424	8865428	+	AT1G25280.1;AT1G25280.3	exonic_part	0.72452	0.518455	0.259195	15.8758	22.8553	0.00299247
AT1G25280:E006	AT1G25280	E006	TRUE	OK	FALSE	37.2841	92.0063	0.0166363	0.0176006	0.0168142	0.0727081	0.626301	Chr1	8865428	8865512	+	AT1G25280.1;AT1G25280.2;AT1G25280.3	exonic_part	0.706705	0.527224	0.263547	30.3956	43.6351	0.00299247
AT1G25280:E009	AT1G25280	E009	TRUE	OK	FALSE	258.892	3999.86	0.0352612	0.0124464	0.0316421	0.01847	0.390222	Chr1	8865857	8866608	+	AT1G25280.1;AT1G25280.2;AT1G25280.3	exonic_part	0.473866	-0.745835	-0.371788	293.945	226.364	0.00299247
AT1G25280:J012	AT1G25280	J012	TRUE	OK	FALSE	8.01129	8.06832	0.000615899	0.0377571	0.01007	0.0765309	0.635574	Chr1	8864263	8864870	+	AT1G25280.1;AT1G25280.2;AT1G25280.3	splice_site	0.714746	0.806268	0.403115	5.53281	9.7857	0.00299247
AT1G25280:J013	AT1G25280	J013	TRUE	OK	FALSE	17.3789	23.6191	0.00126053	0.0265821	0.00704796	0.0552969	0.579392	Chr1	8865326	8865424	+	AT1G25280.1;AT1G25280.3	splice_site	0.663684	0.60008	0.300007	13.4571	20.49	0.00299247
AT1G25280:J015	AT1G25280	J015	TRUE	OK	FALSE	7.92548	10.0452	0.000882137	0.0379815	0.0104725	0.0460346	0.547002	Chr1	8865512	8865595	+	AT1G25280.1	splice_site	0.63332	0.895555	0.447756	5.50723	10.3494	0.00299247
AT1G26150:E002	AT1G26150	E002	TRUE	OK	FALSE	49.659	720.66	0.0150606	0.0161001	0.0152894	0.00876501	0.285362	Chr1	9040056	9040218	-	AT1G26150.1	exonic_part	0.358188	0.707609	0.35362	28.2105	66.608	0.0494173
AT1G26150:E004	AT1G26150	E004	TRUE	OK	FALSE	42.5989	660.642	0.000158273	0.0168494	0.00430728	0.000202634	0.0314901	Chr1	9040295	9040443	-	AT1G26150.1;AT1G26150.2	exonic_part	0.0435292	0.878684	0.439149	22.4848	59.4651	0.0494173
AT1G26150:E009	AT1G26150	E009	TRUE	OK	FALSE	133.452	2563.96	0.00546315	0.0132615	0.00711953	0.00199104	0.13302	Chr1	9041735	9043288	-	AT1G26150.1;AT1G26150.2	exonic_part	0.176515	-0.572626	-0.285679	118.175	142.233	0.0494173
AT1G26150:J011	AT1G26150	J011	TRUE	OK	FALSE	7.05111	27.8573	0.170522	0.0405802	0.146265	0.334472	0.880982	Chr1	9039984	9040056	-	AT1G26150.1	splice_site	0.88472	0.622718	0.31134	3.87294	9.02251	0.0494173
AT1G26150:J012	AT1G26150	J012	TRUE	OK	FALSE	9.05296	62.658	0.000253994	0.0353716	0.00832193	0.00349626	0.179765	Chr1	9040218	9040295	-	AT1G26150.1	splice_site	0.234127	1.43845	0.719167	3.44238	13.997	0.0494173
AT1G26150:J013	AT1G26150	J013	TRUE	OK	FALSE	12.6467	58.2926	0.0383583	0.0301582	0.0367277	0.0593017	0.591539	Chr1	9040443	9040538	-	AT1G26150.1;AT1G26150.2	splice_site	0.67535	0.920482	0.460188	6.34981	17.9724	0.0494173
AT1G26150:J017	AT1G26150	J017	TRUE	OK	FALSE	7.63473	149.676	0.515138	0.0387796	0.441716	0.913983	0.992978	Chr1	9041470	9041735	-	AT1G26150.1;AT1G26150.2	splice_site	0.99435	1.0711	0.535514	3.59622	11.3055	0.0494173
AT1G27000:E001	AT1G27000	E001	TRUE	OK	FALSE	12.6763	72.8485	0.14596	0.0292895	0.122524	0.400654	0.904807	Chr1	9373884	9374122	+	AT1G27000.1	exonic_part	0.896499	-0.659136	-0.329544	17.2247	8.58642	0.000457584
AT1G27000:E002	AT1G27000	E002	TRUE	OK	FALSE	54.4603	638.791	0.0311121	0.0157015	0.028555	0.0227026	0.425308	Chr1	9374227	9374289	+	AT1G27000.1	exonic_part	0.509662	-0.796711	-0.398228	73.1575	34.4234	0.000457584
AT1G27000:E004	AT1G27000	E004	TRUE	OK	FALSE	59.6123	437.349	0.0103544	0.0153453	0.0112578	0.0130469	0.341918	Chr1	9374531	9374607	+	AT1G27000.1	exonic_part	0.42184	-0.620976	-0.310373	79.025	41.6402	0.000457584
AT1G27000:E013	AT1G27000	E013	TRUE	OK	FALSE	189.279	837.993	1e-08	0.0127653	0.00216032	4.74853e-07	0.000352143	Chr1	9376400	9376828	+	AT1G27000.1	exonic_part	0.000495699	0.644814	0.321895	182.507	192.661	0.000457584
AT1G27000:J014	AT1G27000	J014	TRUE	OK	FALSE	9.48054	48.0631	0.219824	0.0345441	0.19115	0.401811	0.905324	Chr1	9374122	9374227	+	AT1G27000.1	splice_site	0.896924	-0.692626	-0.346295	12.8351	6.24159	0.000457584
AT1G27000:J015	AT1G27000	J015	TRUE	OK	FALSE	34.5371	230.757	0.0103775	0.0218342	0.0119366	0.0107723	0.314725	Chr1	9374289	9374374	+	AT1G27000.1	splice_site	0.391683	-0.736888	-0.368372	45.5404	21.9082	0.000457584
AT1G27000:J017	AT1G27000	J017	TRUE	OK	FALSE	17.6889	67.0468	0.0373657	0.0264147	0.035539	0.136555	0.736404	Chr1	9374607	9374704	+	AT1G27000.1	splice_site	0.798393	-0.678626	-0.339278	24.3867	12.0362	0.000457584
AT1G27000:J019	AT1G27000	J019	TRUE	OK	FALSE	19.2593	77.5346	0.0254646	0.025649	0.0254867	0.182839	0.787316	Chr1	9374989	9375079	+	AT1G27000.1	splice_site	0.836273	-0.51665	-0.258297	23.9935	13.2198	0.000457584
AT1G27000:J025	AT1G27000	J025	TRUE	OK	FALSE	24.1284	16.8648	0.00010888	0.0239088	0.00413189	0.0465923	0.549441	Chr1	9376314	9376400	+	AT1G27000.1	splice_site	0.635709	0.516829	0.258378	22.4259	24.6188	0.000457584
AT1G27090:E001	AT1G27090	E001	TRUE	OK	FALSE	88.6305	2792.47	0.0138293	0.0141122	0.0138759	2.86986e-10	7.89509e-07	Chr1	9403752	9404397	-	AT1G27090.1	exonic_part	1.1162e-06	-1.52526	-0.762321	114.666	61.5477	9.23576e-07
AT1G27090:E004	AT1G27090	E004	TRUE	OK	FALSE	699.177	218318	0.018506	0.0119003	0.0175416	0.00221692	0.141727	Chr1	9405428	9406369	-	AT1G27090.1	exonic_part	0.187773	0.616908	0.304382	553.05	841.414	9.23576e-07
AT1G27090:J005	AT1G27090	J005	TRUE	OK	FALSE	11.8368	109.548	0.180833	0.0310567	0.151139	0.182835	0.787316	Chr1	9404397	9404480	-	AT1G27090.1	splice_site	0.836273	-0.817668	-0.408813	13.2514	10.6381	9.23576e-07
AT1G27090:J006	AT1G27090	J006	TRUE	OK	FALSE	20.8119	468.644	0.022027	0.0250057	0.0224744	0.215706	0.814498	Chr1	9404555	9405181	-	AT1G27090.1	splice_site	0.856155	0.542679	0.271318	12.9024	26.0804	9.23576e-07
AT1G27090:J007	AT1G27090	J007	TRUE	OK	FALSE	45.0167	2037.64	0.0178172	0.0207147	0.0181718	0.152978	0.756216	Chr1	9405342	9405428	-	AT1G27090.1	splice_site	0.813491	0.518916	0.259411	29.3034	57.5646	9.23576e-07
AT1G27100:E002	AT1G27100	E002	TRUE	OK	FALSE	545.562	10944.3	1e-08	0.0119908	0.00138758	9.50685e-11	3.11729e-07	Chr1	9407943	9408594	-	AT1G27100.1	exonic_part	4.40718e-07	0.630773	0.314032	547.453	554.703	3.60339e-07
AT1G27100:J005	AT1G27100	J005	TRUE	OK	FALSE	6.18841	9.59261	0.000750948	0.0438639	0.0117426	0.0990442	0.680721	Chr1	9408594	9410450	-	AT1G27100.1	splice_site	0.753686	0.749135	0.374559	5.15326	7.42119	3.60339e-07
AT1G27400:E002	AT1G27400	E002	TRUE	OK	FALSE	16.9397	15.6476	0.0801896	0.0248321	0.0693995	0.00629841	0.244155	Chr1	9515328	9515365	+	AT1G27400.1	exonic_part	0.311231	1.14403	0.57198	17.1891	17.3298	1.10012e-05
AT1G27400:E003	AT1G27400	E003	TRUE	OK	FALSE	107.512	1660.42	0.040746	0.0136674	0.0364	0.0111042	0.318799	Chr1	9515483	9515524	+	AT1G27400.1	exonic_part	0.396166	0.645025	0.32238	128.06	88.112	1.10012e-05
AT1G27400:E004	AT1G27400	E004	TRUE	OK	FALSE	474.529	44818.4	0.0206296	0.0120524	0.0195198	0.00344283	0.178262	Chr1	9516003	9516234	+	AT1G27400.1	exonic_part	0.232351	0.579508	0.288931	602.444	345.577	1.10012e-05
AT1G27400:E006	AT1G27400	E006	TRUE	OK	FALSE	280.9	34574.7	0.00630881	0.0123785	0.00704424	5.3534e-09	8.86503e-06	Chr1	9516511	9516579	+	AT1G27400.1	exonic_part	1.25333e-05	-0.998362	-0.498662	440.556	116.621	1.10012e-05
AT1G27400:E007	AT1G27400	E007	TRUE	OK	FALSE	335.558	44576.8	0.0170518	0.0122483	0.0164172	0.00031624	0.0427749	Chr1	9516677	9517070	+	AT1G27400.1	exonic_part	0.0587961	-0.722416	-0.360708	505.016	161.037	1.10012e-05
AT1G27400:J009	AT1G27400	J009	TRUE	OK	FALSE	11.8532	18.2048	0.00390061	0.0310374	0.00994173	0.0348601	0.500874	Chr1	9515365	9515483	+	AT1G27400.1	splice_site	0.587887	0.664311	0.332142	14.0168	10.1199	1.10012e-05
AT1G27400:J010	AT1G27400	J010	TRUE	OK	FALSE	96.821	1504.71	0.0351919	0.0187406	0.0333487	0.0163706	0.373495	Chr1	9515524	9516003	+	AT1G27400.1	splice_site	0.455573	0.591651	0.295718	116.792	78.0306	1.10012e-05
AT1G27400:J011	AT1G27400	J011	TRUE	OK	FALSE	51.109	1621	0.0840125	0.0202749	0.0754964	0.188671	0.792629	Chr1	9516234	9516318	+	AT1G27400.1	splice_site	0.839924	1.11385	0.556821	51.5698	49.6013	1.10012e-05
AT1G27400:J012	AT1G27400	J012	TRUE	OK	FALSE	69.8463	2779.9	0.0152145	0.0194031	0.0157997	1.97112e-05	0.00589829	Chr1	9516421	9516511	+	AT1G27400.1	splice_site	0.00819515	-1.38493	-0.692336	116.651	21.5589	1.10012e-05
AT1G27400:J013	AT1G27400	J013	TRUE	OK	FALSE	171.941	14079.6	0.0316592	0.0179912	0.0301081	0.000476822	0.0556284	Chr1	9516579	9516677	+	AT1G27400.1	splice_site	0.0761971	-0.907712	-0.453598	269.599	72.027	1.10012e-05
AT1G30400:E001	AT1G30400	E001	TRUE	OK	FALSE	10.4395	34.0669	0.0972731	0.0330842	0.083959	0.367592	0.893637	Chr1	10727316	10727648	+	AT1G30400.1	exonic_part	0.889579	-0.621949	-0.310966	12.0203	7.95925	8.8788e-07
AT1G30400:E002	AT1G30400	E002	TRUE	OK	FALSE	11.9657	23.5344	0.000502746	0.0303412	0.00901297	0.141901	0.742435	Chr1	10727648	10727672	+	AT1G30400.1;AT1G30400.2	exonic_part	0.802891	-0.585198	-0.29259	13.5172	9.18619	8.8788e-07
AT1G30400:E006	AT1G30400	E006	TRUE	OK	FALSE	14.8975	56.1829	0.034825	0.0266489	0.0330726	0.066034	0.611237	Chr1	10728835	10728875	+	AT1G30400.1;AT1G30400.2	exonic_part	0.692461	-0.738864	-0.369418	18.3722	11.2272	8.8788e-07
AT1G30400:E008	AT1G30400	E008	TRUE	OK	FALSE	23.6561	254.849	0.162426	0.0210694	0.133947	0.105815	0.691003	Chr1	10729577	10729692	+	AT1G30400.1;AT1G30400.2	exonic_part	0.762491	-0.587864	-0.293913	27.832	18.9164	8.8788e-07
AT1G30400:E009	AT1G30400	E009	TRUE	OK	FALSE	17.0109	91.0407	0.0683791	0.0247767	0.0591943	0.0437554	0.538702	Chr1	10729774	10729855	+	AT1G30400.1;AT1G30400.2	exonic_part	0.625182	-0.887105	-0.443533	21.8042	12.0468	8.8788e-07
AT1G30400:E010	AT1G30400	E010	TRUE	OK	FALSE	5.7588	17.5811	0.0648995	0.0505632	0.0612283	0.0161766	0.37205	Chr1	10730112	10730137	+	AT1G30400.1;AT1G30400.2	exonic_part	0.454507	-1.60497	-0.802471	8.99255	3.01214	8.8788e-07
AT1G30400:E011	AT1G30400	E011	TRUE	OK	FALSE	7.44871	38.075	0.112968	0.0417188	0.0952479	0.00181317	0.126695	Chr1	10730294	10730351	+	AT1G30400.1;AT1G30400.2	exonic_part	0.168036	-2.21403	-1.107	12.4787	2.74818	8.8788e-07
AT1G30400:E012	AT1G30400	E012	TRUE	OK	FALSE	10.238	82.66	0.000166854	0.0335073	0.00895533	2.70689e-10	7.56881e-07	Chr1	10730570	10730636	+	AT1G30400.1;AT1G30400.2	exonic_part	1.07007e-06	-3.15135	-1.57565	17.9315	2.07447	8.8788e-07
AT1G30400:E013	AT1G30400	E013	TRUE	OK	FALSE	17.6887	165.184	0.0105571	0.024271	0.0137754	1.41072e-08	2.05656e-05	Chr1	10730992	10731067	+	AT1G30400.1;AT1G30400.2	exonic_part	2.90754e-05	-2.16983	-1.08487	28.5019	6.53899	8.8788e-07
AT1G30400:E014	AT1G30400	E014	TRUE	OK	FALSE	21.5351	188.479	0.145135	0.0220041	0.114203	0.00323316	0.172904	Chr1	10731226	10731334	+	AT1G30400.1;AT1G30400.2	exonic_part	0.225527	-1.59388	-0.796897	31.7357	10.8377	8.8788e-07
AT1G30400:E015	AT1G30400	E015	TRUE	OK	FALSE	27.4324	236.912	0.0849082	0.019763	0.0719663	0.0437665	0.538702	Chr1	10731720	10731855	+	AT1G30400.1;AT1G30400.2	exonic_part	0.625193	-0.764739	-0.382342	33.6692	20.3114	8.8788e-07
AT1G30400:E016	AT1G30400	E016	TRUE	OK	FALSE	20.6152	113.559	0.0452529	0.0224693	0.0406326	0.0613112	0.598144	Chr1	10731986	10732093	+	AT1G30400.1;AT1G30400.2	exonic_part	0.681032	-0.701118	-0.35054	24.9001	15.648	8.8788e-07
AT1G30400:E022	AT1G30400	E022	TRUE	OK	FALSE	30.8039	140.717	0.189199	0.0188673	0.153415	0.29125	0.860453	Chr1	10733859	10734012	+	AT1G30400.1;AT1G30400.2	exonic_part	0.875812	-0.751627	-0.375782	38.6006	23.5439	8.8788e-07
AT1G30400:E028	AT1G30400	E028	TRUE	OK	FALSE	112.923	1190.44	0.011596	0.0135673	0.0118555	0.00568934	0.232041	Chr1	10736751	10736997	+	AT1G30400.1;AT1G30400.2	exonic_part	0.296698	0.570206	0.285013	89.6399	131.06	8.8788e-07
AT1G30400:J035	AT1G30400	J035	TRUE	OK	FALSE	6.94595	20.2499	0.0595857	0.0409368	0.0558014	0.0524017	0.569403	Chr1	10728875	10729001	+	AT1G30400.1;AT1G30400.2	splice_site	0.653998	-1.178	-0.588988	9.99771	4.50045	8.8788e-07
AT1G30400:J037	AT1G30400	J037	TRUE	OK	FALSE	4.99048	13.5081	0.170039	0.0503064	0.146667	0.0646151	0.60645	Chr1	10729692	10729774	+	AT1G30400.1;AT1G30400.2	splice_site	0.688161	-1.31704	-0.658511	6.85807	2.80177	8.8788e-07
AT1G30400:J038	AT1G30400	J038	TRUE	OK	FALSE	3.88618	9.93144	0.0258801	0.0597635	0.0338924	0.00313791	0.170739	Chr1	10729855	10730112	+	AT1G30400.1;AT1G30400.2	splice_site	0.222837	-2.14763	-1.07381	6.48567	1.49079	8.8788e-07
AT1G30400:J041	AT1G30400	J041	TRUE	OK	FALSE	4.80487	24.7348	0.00281031	0.051592	0.0171724	7.12555e-07	0.000484208	Chr1	10730636	10730992	+	AT1G30400.1;AT1G30400.2	splice_site	0.00068185	-3.94798	-1.97398	8.944	0.592109	8.8788e-07
AT1G30400:J042	AT1G30400	J042	TRUE	OK	FALSE	7.6657	41.8458	0.0118224	0.0386917	0.0180939	2.01172e-06	0.00110686	Chr1	10731067	10731226	+	AT1G30400.1;AT1G30400.2	splice_site	0.00154493	-2.67809	-1.33902	13.0331	2.08405	8.8788e-07
AT1G30400:J043	AT1G30400	J043	TRUE	OK	FALSE	3.94551	8.04561	0.0190286	0.0591209	0.0286332	0.0126816	0.337658	Chr1	10731334	10731720	+	AT1G30400.1;AT1G30400.2	splice_site	0.417353	-1.7363	-0.868143	5.85859	1.79016	8.8788e-07
AT1G30400:J044	AT1G30400	J044	TRUE	OK	FALSE	6.93348	17.9101	0.0132618	0.0409798	0.0193877	0.0236346	0.432998	Chr1	10731855	10731986	+	AT1G30400.1;AT1G30400.2	splice_site	0.517974	-1.17718	-0.588578	9.27384	4.17847	8.8788e-07
AT1G30400:J047	AT1G30400	J047	TRUE	OK	FALSE	5.13604	13.4544	0.0976202	0.0493632	0.0888317	0.347919	0.886288	Chr1	10732784	10732960	+	AT1G30400.1;AT1G30400.2	splice_site	0.886523	-0.509276	-0.254635	5.60754	4.00343	8.8788e-07
AT1G30400:J050	AT1G30400	J050	TRUE	OK	FALSE	4.86697	2.59154	0.00703993	0.051151	0.0179883	0.320167	0.874542	Chr1	10733670	10733859	+	AT1G30400.1;AT1G30400.2	splice_site	0.881766	-0.595998	-0.297995	6.1553	4.13956	8.8788e-07
AT1G30400:J051	AT1G30400	J051	TRUE	OK	FALSE	10.5099	11.4678	0.0364325	0.0328284	0.0357854	0.135994	0.735882	Chr1	10734012	10734206	+	AT1G30400.1;AT1G30400.2	splice_site	0.797767	-0.774526	-0.387252	13.3586	7.96005	8.8788e-07
AT1G30400:J055	AT1G30400	J055	TRUE	OK	FALSE	24.5232	31.5488	0.0394054	0.023798	0.0373045	0.127557	0.724929	Chr1	10736452	10736557	+	AT1G30400.1;AT1G30400.2	splice_site	0.789566	0.568545	0.284254	19.5206	29.1931	8.8788e-07
AT1G30755:E006	AT1G30755	E006	TRUE	OK	FALSE	7.23799	10.543	0.000761984	0.0425962	0.0147248	0.286619	0.857563	Chr1	10906683	10906760	-	AT1G30755.1;AT1G30755.6;AT1G30755.4;AT1G30755.5;AT1G30755.3;AT1G30755.2	exonic_part	0.875133	-0.527376	-0.263638	9.02649	4.74047	0.0483016
AT1G30755:E010	AT1G30755	E010	TRUE	OK	FALSE	9.05021	21.3218	0.000738262	0.0363854	0.0132659	0.14123	0.74194	Chr1	10907385	10907483	-	AT1G30755.1;AT1G30755.6;AT1G30755.4;AT1G30755.5;AT1G30755.3;AT1G30755.2	exonic_part	0.802638	-0.67271	-0.336275	11.7545	5.63703	0.0483016
AT1G30755:E011	AT1G30755	E011	TRUE	OK	FALSE	6.08236	28.1385	0.00316097	0.0484894	0.0201655	0.000195776	0.0308744	Chr1	10907559	10907653	-	AT1G30755.1;AT1G30755.6;AT1G30755.4;AT1G30755.5;AT1G30755.3;AT1G30755.2	exonic_part	0.0426679	-2.30805	-1.15386	11.2134	1.77542	0.0483016
AT1G30755:E015	AT1G30755	E015	TRUE	OK	FALSE	19.3639	11.2101	0.0155321	0.023173	0.0175911	0.135713	0.735384	Chr1	10908524	10908866	-	AT1G30755.1;AT1G30755.6;AT1G30755.4;AT1G30755.5;AT1G30755.3;AT1G30755.2	exonic_part	0.797282	0.559188	0.279423	18.737	19.3447	0.0483016
AT1G30880:E003	AT1G30880	E003	TRUE	OK	FALSE	3.88087	4.53265	0.000755171	0.0694272	0.0207437	0.427361	0.913696	Chr1	10993506	10993697	-	AT1G30880.2	exonic_part	0.904466	0.563564	0.281778	2.7539	5.3047	0.0039853
AT1G30880:J006	AT1G30880	J006	TRUE	OK	FALSE	69.2889	1313.69	0.00577328	0.0194223	0.00719152	6.98674e-06	0.00280508	Chr1	10993506	10993821	-	AT1G30880.1	splice_site	0.00391058	0.99489	0.497311	39.7542	98.9547	0.0039853
AT1G31860:E002	AT1G31860	E002	TRUE	OK	FALSE	136.732	325.694	0.00224174	0.0132212	0.00356952	2.39272e-06	0.00124424	Chr1	11434107	11434448	-	AT1G31860.1;AT1G31860.2;AT1G31860.3	exonic_part	0.0017379	-0.661492	-0.330723	124.249	148.022	0.00166572
AT1G31860:E004	AT1G31860	E004	TRUE	OK	FALSE	75.1093	19.9323	0.00981125	0.0145682	0.010482	2.38462e-05	0.00673395	Chr1	11434524	11434676	-	AT1G31860.1;AT1G31860.2;AT1G31860.3	exonic_part	0.00935008	-0.908931	-0.454448	75.1134	75.2319	0.00166572
AT1G31860:E005	AT1G31860	E005	TRUE	OK	FALSE	61.5394	64.5947	0.0288012	0.0152273	0.0265727	0.0199822	0.40363	Chr1	11434770	11434866	-	AT1G31860.1;AT1G31860.2;AT1G31860.3	exonic_part	0.487607	-0.711285	-0.355632	56.7945	65.0933	0.00166572
AT1G31860:E006	AT1G31860	E006	TRUE	OK	FALSE	102.568	296.9	0.0187115	0.013768	0.0179674	0.0150441	0.36226	Chr1	11434942	11435188	-	AT1G31860.1;AT1G31860.2;AT1G31860.3	exonic_part	0.44333	-0.59478	-0.297375	90.5953	112.768	0.00166572
AT1G31860:J010	AT1G31860	J010	TRUE	OK	FALSE	19.7012	15.2015	0.000129323	0.0254556	0.00439336	0.0274482	0.45846	Chr1	11434448	11434524	-	AT1G31860.1;AT1G31860.2	splice_site	0.544764	-0.619332	-0.309663	18.2172	22.171	0.00166572
AT1G31860:J012	AT1G31860	J012	TRUE	OK	FALSE	22.8625	22.1787	0.0456639	0.0242899	0.0425359	0.056866	0.584302	Chr1	11434866	11434942	-	AT1G31860.1;AT1G31860.2;AT1G31860.3	splice_site	0.668356	-0.790626	-0.395308	21.6464	23.4237	0.00166572
AT1G32130:E011	AT1G32130	E011	TRUE	OK	FALSE	14.9024	77.3486	0.0036435	0.026644	0.0107762	0.000129873	0.0234552	Chr1	11560871	11560991	-	AT1G32130.1;AT1G32130.2	exonic_part	0.0324398	-1.4806	-0.740217	22.3651	8.92898	0.035973
AT1G32130:E013	AT1G32130	E013	TRUE	OK	FALSE	10.7524	74.1295	0.0132284	0.0324583	0.0180561	0.224402	0.820949	Chr1	11561766	11561899	-	AT1G32130.1;AT1G32130.2	exonic_part	0.859734	0.515281	0.25762	8.22887	12.6698	0.035973
AT1G32130:J022	AT1G32130	J022	TRUE	OK	FALSE	9.19522	15.2968	0.000229631	0.0350877	0.00799616	0.18176	0.786283	Chr1	11560486	11560567	-	AT1G32130.1;AT1G32130.2	splice_site	0.835495	-0.64011	-0.320033	10.6506	7.43351	0.035973
AT1G32130:J023	AT1G32130	J023	TRUE	OK	FALSE	6.13812	26.303	0.0989165	0.0440838	0.0895289	0.113677	0.704181	Chr1	11560788	11560871	-	AT1G32130.1;AT1G32130.2	splice_site	0.773577	-1.3358	-0.667867	8.99304	3.93899	0.035973
AT1G32230:E009	AT1G32230	E009	TRUE	OK	FALSE	8.98811	22.703	0.0450204	0.0365567	0.0430959	0.0771912	0.637303	Chr1	11613091	11613177	+	AT1G32230.4;AT1G32230.6	exonic_part	0.716362	0.921666	0.460827	7.12956	11.0306	0.0143738
AT1G32230:E017	AT1G32230	E017	TRUE	OK	FALSE	4.94607	1.39834	0.000933535	0.0569689	0.0177743	0.176802	0.781634	Chr1	11615739	11615831	+	AT1G32230.3	exonic_part	0.831837	0.729989	0.364992	4.14306	5.61907	0.0143738
AT1G32230:J025	AT1G32230	J025	TRUE	OK	FALSE	42.2915	514.274	0.0473404	0.0209525	0.0441575	0.144933	0.747336	Chr1	11614550	11614658	+	AT1G32230.4;AT1G32230.3;AT1G32230.2;AT1G32230.6;AT1G32230.1;AT1G32230.5	splice_site	0.806668	-0.689037	-0.344497	57.1663	29.2499	0.0143738
AT1G32360:E002	AT1G32360	E002	TRUE	OK	FALSE	49.9296	554.59	6.9059e-05	0.0160756	0.00389979	0.0027588	0.158649	Chr1	11674872	11675387	+	AT1G32360.1	exonic_part	0.208219	-0.696177	-0.347538	57.5858	41.0421	0.00605665
AT1G32360:J003	AT1G32360	J003	TRUE	OK	FALSE	3.96337	15.141	1e-08	0.0589312	0.0198327	1.22168e-05	0.00417583	Chr1	11674189	11674872	+	AT1G32360.1	splice_site	0.00581057	-3.80582	-1.90279	7.54304	0.592097	0.00605665
AT1G32490:E005	AT1G32490	E005	TRUE	OK	FALSE	38.509	73.2081	5.10031e-05	0.0174091	0.00319982	0.00276081	0.158711	Chr1	11742869	11742970	-	AT1G32490.1;AT1G32490.2	exonic_part	0.208281	0.648014	0.323937	31.3219	45.3453	0.00365337
AT1G32490:E006	AT1G32490	E006	TRUE	OK	FALSE	35.6731	98.2839	0.00581418	0.0178725	0.00833519	0.0148902	0.36086	Chr1	11743065	11743189	-	AT1G32490.1;AT1G32490.2	exonic_part	0.441544	0.613596	0.306736	30.0309	42.4632	0.00365337
AT1G32490:E007	AT1G32490	E007	TRUE	OK	FALSE	24.0144	38.4753	0.000392461	0.0209279	0.00579198	0.0478178	0.554415	Chr1	11743268	11743331	-	AT1G32490.1;AT1G32490.2	exonic_part	0.640353	0.544578	0.272253	20.2803	27.6255	0.00365337
AT1G32490:E009	AT1G32490	E009	TRUE	OK	FALSE	17.4576	48.2369	0.034747	0.024439	0.032789	0.26933	0.848455	Chr1	11744560	11744627	-	AT1G32490.1;AT1G32490.2	exonic_part	0.871884	0.500568	0.250261	14.5775	19.3454	0.00365337
AT1G32490:E010	AT1G32490	E010	TRUE	OK	FALSE	21.8225	145.809	0.0861682	0.0218668	0.0737769	0.130397	0.728548	Chr1	11744709	11744825	-	AT1G32490.1;AT1G32490.2	exonic_part	0.792496	0.902804	0.45135	15.4912	26.9	0.00365337
AT1G32490:E012	AT1G32490	E012	TRUE	OK	FALSE	32.3718	97.0472	0.00518302	0.0185143	0.00799866	0.00722162	0.259754	Chr1	11745305	11745395	-	AT1G32490.1;AT1G32490.2	exonic_part	0.328979	-0.693398	-0.346638	40.0834	24.0224	0.00365337
AT1G32490:E013	AT1G32490	E013	TRUE	OK	FALSE	25.2904	107.39	0.000276054	0.0204561	0.00539854	0.000243536	0.0361764	Chr1	11745712	11745781	-	AT1G32490.1;AT1G32490.2	exonic_part	0.0499724	-1.0029	-0.501383	34.2878	16.6091	0.00365337
AT1G32490:E014	AT1G32490	E014	TRUE	OK	FALSE	16.8862	20.8908	0.00022562	0.0248742	0.00650606	0.104584	0.689303	Chr1	11745960	11746032	-	AT1G32490.1;AT1G32490.2	exonic_part	0.761155	-0.517585	-0.258768	20.872	13.9224	0.00365337
AT1G32490:E018	AT1G32490	E018	TRUE	OK	FALSE	16.4281	20.5933	0.000372309	0.0252449	0.00717431	0.104265	0.688978	Chr1	11746683	11746733	-	AT1G32490.1;AT1G32490.2	exonic_part	0.76086	-0.521294	-0.260624	19.9605	13.2955	0.00365337
AT1G32490:E019	AT1G32490	E019	TRUE	OK	FALSE	10.5176	24.1824	0.000145115	0.0329245	0.00811134	0.00330078	0.174527	Chr1	11746733	11746763	-	AT1G32490.1	exonic_part	0.227718	-1.19147	-0.595702	14.8029	6.21547	0.00365337
AT1G32490:E020	AT1G32490	E020	TRUE	OK	FALSE	20.5745	97.8711	0.00124192	0.0224909	0.0071425	0.0002163	0.0330879	Chr1	11746862	11746926	-	AT1G32490.1;AT1G32490.2	exonic_part	0.0457533	-1.13343	-0.566652	28.809	12.7262	0.00365337
AT1G32490:E023	AT1G32490	E023	TRUE	OK	FALSE	14.0506	55.8891	0.0185036	0.0275572	0.020578	0.0142618	0.354956	Chr1	11747679	11747734	-	AT1G32490.1;AT1G32490.2	exonic_part	0.435639	-0.98311	-0.49152	18.2191	8.85682	0.00365337
AT1G32490:E024	AT1G32490	E024	TRUE	OK	FALSE	12.4624	45.3705	0.0238122	0.0295935	0.0251313	0.0156303	0.36772	Chr1	11747856	11747890	-	AT1G32490.1;AT1G32490.2	exonic_part	0.449471	-1.04152	-0.520725	16.4603	7.67509	0.00365337
AT1G32490:E025	AT1G32490	E025	TRUE	OK	FALSE	24.8438	149.635	0.00222029	0.0206157	0.00721538	8.4514e-05	0.0177744	Chr1	11748223	11748310	-	AT1G32490.1;AT1G32490.2	exonic_part	0.0246133	-1.11822	-0.559035	34.1611	15.3383	0.00365337
AT1G32490:E026	AT1G32490	E026	TRUE	OK	FALSE	22.8333	73.4781	0.0264458	0.0214114	0.0254254	0.0925036	0.668749	Chr1	11748452	11748518	-	AT1G32490.1;AT1G32490.2	exonic_part	0.744359	-0.603612	-0.301768	28.1774	17.8189	0.00365337
AT1G32490:E028	AT1G32490	E028	TRUE	OK	FALSE	36.445	156.207	0.0322929	0.0177392	0.0297456	0.160549	0.764913	Chr1	11748972	11749103	-	AT1G32490.1;AT1G32490.2	exonic_part	0.81926	0.528358	0.264125	31.0684	41.5229	0.00365337
AT1G32490:J032	AT1G32490	J032	TRUE	OK	FALSE	17.593	23.485	0.000453928	0.0264658	0.0060663	0.0817243	0.647282	Chr1	11742402	11742502	-	AT1G32490.1;AT1G32490.2	splice_site	0.725199	-0.537178	-0.268564	21.0615	13.8948	0.00365337
AT1G32490:J035	AT1G32490	J035	TRUE	OK	FALSE	12.8598	12.3799	0.00152976	0.0299406	0.00824924	0.152884	0.756216	Chr1	11742970	11743065	-	AT1G32490.1;AT1G32490.2	splice_site	0.813491	0.526688	0.263326	10.7019	14.5129	0.00365337
AT1G32490:J039	AT1G32490	J039	TRUE	OK	FALSE	8.87862	30.9721	0.113962	0.0357318	0.101762	0.533196	0.939684	Chr1	11744627	11744709	-	AT1G32490.1;AT1G32490.2	splice_site	0.934894	0.558519	0.279247	7.10268	9.85185	0.00365337
AT1G32490:J042	AT1G32490	J042	TRUE	OK	FALSE	13.4623	71.3333	0.000198377	0.0293626	0.00633078	6.27626e-06	0.00256487	Chr1	11745395	11745712	-	AT1G32490.1;AT1G32490.2	splice_site	0.00357486	-1.68347	-0.841681	20.6423	6.21746	0.00365337
AT1G32490:J049	AT1G32490	J049	TRUE	OK	FALSE	8.76945	19.5146	0.000204413	0.0359647	0.00793023	0.00493551	0.215276	Chr1	11746763	11746862	-	AT1G32490.1	splice_site	0.276698	-1.23765	-0.618799	12.3962	5.03256	0.00365337
AT1G32490:J050	AT1G32490	J050	TRUE	OK	FALSE	6.72886	11.7127	0.0124559	0.0417083	0.0190577	0.0594025	0.591574	Chr1	11746926	11747154	-	AT1G32490.1;AT1G32490.2	splice_site	0.675396	-0.983395	-0.49168	9.23363	4.4489	0.00365337
AT1G32490:J052	AT1G32490	J052	TRUE	OK	FALSE	5.61087	9.78547	0.000442496	0.0466265	0.0120908	0.0359362	0.506497	Chr1	11747377	11747679	-	AT1G32490.1;AT1G32490.2	splice_site	0.593639	-1.15447	-0.577218	7.59944	3.25468	0.00365337
AT1G32490:J053	AT1G32490	J053	TRUE	OK	FALSE	8.01899	15.282	0.0172783	0.0377372	0.0214505	0.12975	0.727688	Chr1	11747734	11747856	-	AT1G32490.1;AT1G32490.2	splice_site	0.7918	-0.729581	-0.364776	9.76717	5.61452	0.00365337
AT1G32490:J054	AT1G32490	J054	TRUE	OK	FALSE	6.07389	9.03664	0.000604238	0.0443699	0.011996	0.0604908	0.595627	Chr1	11747890	11748223	-	AT1G32490.1;AT1G32490.2	splice_site	0.679112	-0.980645	-0.490308	7.95562	3.84272	0.00365337
AT1G32490:J055	AT1G32490	J055	TRUE	OK	FALSE	9.96017	57.5962	0.00415029	0.0337005	0.0117851	6.32367e-05	0.0144004	Chr1	11748310	11748452	-	AT1G32490.1;AT1G32490.2	splice_site	0.0199333	-1.82006	-0.909986	15.1921	4.14323	0.00365337
AT1G32490:J058	AT1G32490	J058	TRUE	OK	FALSE	7.16315	7.82846	0.00230273	0.0402118	0.0124393	0.056473	0.583166	Chr1	11749103	11749189	-	AT1G32490.1;AT1G32490.2	splice_site	0.667187	0.954719	0.477342	4.85621	8.86476	0.00365337
AT1G33040:E001	AT1G33040	E001	TRUE	OK	FALSE	4.10443	9.39383	0.0719733	0.0662764	0.0704901	0.0266297	0.452122	Chr1	11966422	11966615	+	AT1G33040.1	exonic_part	0.538212	-1.83566	-0.917769	6.48714	1.77704	0.0259817
AT1G33040:E002	AT1G33040	E002	TRUE	OK	FALSE	16.5398	87.9108	0.0249067	0.0251526	0.0249503	8.03405e-05	0.0171076	Chr1	11966704	11966783	+	AT1G33040.1	exonic_part	0.0236838	-1.73149	-0.865482	25.3395	8.00311	0.0259817
AT1G33040:E003	AT1G33040	E003	TRUE	OK	FALSE	31.2347	260.369	0.0188496	0.0187668	0.0188283	0.000169507	0.0279928	Chr1	11967120	11967251	+	AT1G33040.1	exonic_part	0.0387506	-1.33426	-0.666702	42.4115	18.5167	0.0259817
AT1G33040:E004	AT1G33040	E004	TRUE	OK	FALSE	168.4	5398	0.0563001	0.0129124	0.0453547	0.00207098	0.136204	Chr1	11967345	11967843	+	AT1G33040.1	exonic_part	0.180524	1.47978	0.722716	159.026	174.885	0.0259817
AT1G33040:J005	AT1G33040	J005	TRUE	OK	FALSE	4.10443	9.39383	0.0719733	0.057491	0.0688367	0.02591	0.447252	Chr1	11966615	11966704	+	AT1G33040.1	splice_site	0.533216	-1.83586	-0.917867	6.48789	1.77704	0.0259817
AT1G33040:J006	AT1G33040	J006	TRUE	OK	FALSE	8.45596	29.7341	0.000319742	0.0366669	0.00950519	0.000104436	0.0204277	Chr1	11966783	11967120	+	AT1G33040.1	splice_site	0.0283282	-1.88263	-0.94118	13.0772	3.56117	0.0259817
AT1G33040:J007	AT1G33040	J007	TRUE	OK	FALSE	11.0244	39.1178	0.000384188	0.0320908	0.00871985	0.0168524	0.378212	Chr1	11967251	11967345	+	AT1G33040.1	splice_site	0.461063	-1.0066	-0.503199	13.8396	6.83417	0.0259817
AT1G33170:E001	AT1G33170	E001	TRUE	OK	FALSE	163.643	284.576	1.00001e-08	0.0129511	0.0104386	0.00299094	0.166878	Chr1	12026935	12027984	+	AT1G33170.1	exonic_part	0.218358	0.603422	0.30081	161.302	163.532	0.00327878
AT1G33170:E004	AT1G33170	E004	TRUE	OK	FALSE	77.8208	792.478	3.05757e-05	0.0144641	0.00236378	5.44045e-06	0.00234923	Chr1	12029225	12029693	+	AT1G33170.1	exonic_part	0.00327161	-0.788853	-0.394057	101.019	52.6215	0.00327878
AT1G33170:J009	AT1G33170	J009	TRUE	OK	FALSE	7.37689	13.9077	0.00232693	0.03954	0.0127114	0.062675	0.601186	Chr1	12029693	12030180	+	AT1G33170.1	splice_site	0.683735	-0.917024	-0.45848	10.2991	4.45712	0.00327878
AT1G33680:E002	AT1G33680	E002	TRUE	OK	FALSE	85.9294	1711.82	0.0106759	0.0141919	0.0113079	1.90072e-05	0.00573794	Chr1	12204356	12204880	+	AT1G33680.1	exonic_part	0.00797114	-1.00136	-0.500293	122.204	51.1337	2.68544e-05
AT1G33680:E003	AT1G33680	E003	TRUE	OK	FALSE	25.8954	203.014	0.0221818	0.0202488	0.0217127	0.00168083	0.120813	Chr1	12204971	12205157	+	AT1G33680.1	exonic_part	0.160387	-1.16498	-0.582376	39.1102	13.5762	2.68544e-05
AT1G33680:E004	AT1G33680	E004	TRUE	OK	FALSE	11.0739	32.6002	0.000387066	0.0318521	0.00965534	0.0806065	0.644198	Chr1	12205258	12205336	+	AT1G33680.1	exonic_part	0.722641	-0.742875	-0.371408	14.5224	6.54016	2.68544e-05
AT1G33680:E005	AT1G33680	E005	TRUE	OK	FALSE	16.1128	74.8704	0.000399358	0.0255123	0.007668	0.00704324	0.256583	Chr1	12205402	12205474	+	AT1G33680.1	exonic_part	0.325741	-0.969127	-0.484508	22.1743	8.61349	2.68544e-05
AT1G33680:E006	AT1G33680	E006	TRUE	OK	FALSE	21.6168	128.964	0.0210084	0.0219647	0.0212067	0.0178633	0.38574	Chr1	12205577	12205688	+	AT1G33680.1	exonic_part	0.469365	-0.938213	-0.469028	31.6893	12.701	2.68544e-05
AT1G33680:E007	AT1G33680	E007	TRUE	OK	FALSE	291.312	2448.71	0.00317573	0.0123499	0.00485476	1.47998e-08	2.12127e-05	Chr1	12207163	12208698	+	AT1G33680.1	exonic_part	2.99902e-05	0.928746	0.461418	298.423	278.321	2.68544e-05
AT1G33680:J009	AT1G33680	J009	TRUE	OK	FALSE	5.33809	16.7531	0.113795	0.0481391	0.0998483	0.0622493	0.60076	Chr1	12204880	12204971	+	AT1G33680.1	splice_site	0.683048	-1.49067	-0.745308	8.71919	2.34739	2.68544e-05
AT1G33680:J011	AT1G33680	J011	TRUE	OK	FALSE	6.82154	13.7435	0.000541623	0.0413729	0.0112561	0.128689	0.726497	Chr1	12205336	12205402	+	AT1G33680.1	splice_site	0.790957	-0.807104	-0.403533	8.99062	3.86089	2.68544e-05
AT1G33680:J012	AT1G33680	J012	TRUE	OK	FALSE	5.43383	14.1408	0.000886545	0.0475909	0.0139352	0.0121353	0.330991	Chr1	12205474	12205577	+	AT1G33680.1	splice_site	0.410013	-1.50247	-0.751208	8.91502	2.37181	2.68544e-05
AT1G34430:E001	AT1G34430	E001	TRUE	OK	FALSE	126.259	1596.88	0.0267587	0.0133574	0.024561	1.46824e-05	0.00479611	Chr1	12587725	12588131	-	AT1G34430.1	exonic_part	0.00666597	1.10436	0.551196	130.172	120.382	6.19525e-06
AT1G34430:E002	AT1G34430	E002	TRUE	OK	FALSE	48.4949	756.512	0.0359933	0.0162086	0.0323247	0.0266418	0.452122	Chr1	12588251	12588335	-	AT1G34430.1	exonic_part	0.538212	0.850044	0.42481	48.3497	45.161	6.19525e-06
AT1G34430:E006	AT1G34430	E006	TRUE	OK	FALSE	187.088	13676.4	0.0141515	0.0127792	0.0139214	2.68784e-09	5.09387e-06	Chr1	12589226	12590223	-	AT1G34430.1	exonic_part	7.20165e-06	-1.33447	-0.665424	282.419	90.6881	6.19525e-06
AT1G34430:J007	AT1G34430	J007	TRUE	OK	FALSE	23.1539	271.426	0.0322529	0.0241985	0.0310365	0.029251	0.469398	Chr1	12588131	12588251	-	AT1G34430.1	splice_site	0.556389	0.993518	0.496649	21.3556	22.719	6.19525e-06
AT1G34430:J008	AT1G34430	J008	TRUE	OK	FALSE	15.9185	108.062	0.160905	0.0274589	0.138277	0.382708	0.899242	Chr1	12588335	12588451	-	AT1G34430.1	splice_site	0.892915	0.606344	0.303128	16.549	13.9239	6.19525e-06
AT1G34430:J010	AT1G34430	J010	TRUE	OK	FALSE	12.9269	34.2365	0.000801749	0.0298735	0.00832011	0.0350297	0.501908	Chr1	12588712	12588803	-	AT1G34430.1	splice_site	0.588788	0.710583	0.35525	12.8251	11.3227	6.19525e-06
AT1G34430:J011	AT1G34430	J011	TRUE	OK	FALSE	12.8828	84.9634	0.00343195	0.0299176	0.0103046	0.0342111	0.497686	Chr1	12588995	12589226	-	AT1G34430.1	splice_site	0.584756	-0.972213	-0.486054	20.8303	5.94328	6.19525e-06
AT1G35580:E004	AT1G35580	E004	TRUE	OK	FALSE	11.8231	3.63587	0.00119254	0.0305675	0.00948092	0.141381	0.741996	Chr1	13122758	13123208	-	AT1G35580.3	exonic_part	0.802638	-0.548828	-0.274407	13.0593	10.9377	0.036001
AT1G35580:E009	AT1G35580	E009	TRUE	OK	FALSE	17.1365	41.3115	0.000545414	0.02468	0.00704502	0.000130609	0.023524	Chr1	13124815	13124827	-	AT1G35580.2;AT1G35580.3	exonic_part	0.0325364	-1.22046	-0.61021	22.3806	11.8341	0.036001
AT1G35580:J018	AT1G35580	J018	TRUE	OK	FALSE	11.5105	43.5655	0.0188819	0.0314545	0.0211406	0.00149153	0.112917	Chr1	13124827	13125117	-	AT1G35580.2;AT1G35580.3	splice_site	0.150363	-1.37691	-0.688439	14.9927	7.09768	0.036001
AT1G36050:E002	AT1G36050	E002	TRUE	OK	FALSE	111.799	5905.42	0.0894318	0.0135873	0.0757962	0.25809	0.841013	Chr1	13450203	13450608	+	AT1G36050.1;AT1G36050.2	exonic_part	0.868751	0.862841	0.430741	97.5299	124.913	0.0102779
AT1G36050:E006	AT1G36050	E006	TRUE	OK	FALSE	16.4218	59.6466	0.0301134	0.0252501	0.0289564	0.204568	0.804838	Chr1	13451273	13451354	+	AT1G36050.1;AT1G36050.2	exonic_part	0.850004	-0.677205	-0.338546	22.1599	11.8903	0.0102779
AT1G36050:E007	AT1G36050	E007	TRUE	OK	FALSE	21.0759	185.147	0.0204948	0.0222313	0.0209346	2.429e-05	0.00684794	Chr1	13451597	13451690	+	AT1G36050.1;AT1G36050.2	exonic_part	0.00950863	-1.75214	-0.875902	33.4333	8.86625	0.0102779
AT1G36050:E008	AT1G36050	E008	TRUE	OK	FALSE	31.5614	236.735	0.0869078	0.0186924	0.0728886	0.0612125	0.597736	Chr1	13451942	13452122	+	AT1G36050.1;AT1G36050.2	exonic_part	0.680662	-1.0978	-0.54873	44.4325	18.6759	0.0102779
AT1G36050:E011	AT1G36050	E011	TRUE	OK	FALSE	29.7117	192.323	0.0736714	0.0191352	0.0620274	0.0514812	0.567188	Chr1	13452496	13452550	+	AT1G36050.1;AT1G36050.2	exonic_part	0.651939	-1.10518	-0.552425	42.2505	17.6032	0.0102779
AT1G36050:J019	AT1G36050	J019	TRUE	OK	FALSE	4.61072	16.6128	0.0195149	0.0530476	0.027726	0.238407	0.829937	Chr1	13450767	13450850	+	AT1G36050.1;AT1G36050.2	splice_site	0.864274	0.662249	0.331109	4.07749	5.39292	0.0102779
AT1G36050:J022	AT1G36050	J022	TRUE	OK	FALSE	4.32145	10.0825	0.00147258	0.0554588	0.0172018	0.0135552	0.346728	Chr1	13451354	13451597	+	AT1G36050.1;AT1G36050.2	splice_site	0.426724	-1.7062	-0.853068	6.8622	1.78487	0.0102779
AT1G36050:J023	AT1G36050	J023	TRUE	OK	FALSE	7.60197	28.3882	0.215548	0.0388734	0.170464	0.0648601	0.607399	Chr1	13451690	13451942	+	AT1G36050.1;AT1G36050.2	splice_site	0.689103	-1.72986	-0.864876	12.1438	3.17346	0.0102779
AT1G36050:J026	AT1G36050	J026	TRUE	OK	FALSE	11.2765	19.7672	0.128435	0.031754	0.112473	0.447531	0.918991	Chr1	13452404	13452496	+	AT1G36050.1;AT1G36050.2	splice_site	0.910754	-0.636345	-0.318137	14.6857	8.11474	0.0102779
AT1G36050:J027	AT1G36050	J027	TRUE	OK	FALSE	16.0353	70.8584	0.0008984	0.0273829	0.00752498	0.00109227	0.0934388	Chr1	13452550	13452635	+	AT1G36050.1;AT1G36050.2	splice_site	0.125734	-1.22816	-0.613991	23.435	8.59584	0.0102779
AT1G36160:E001	AT1G36160	E001	TRUE	OK	FALSE	21.206	130.105	0.0312759	0.0221659	0.0292707	0.0132304	0.343387	Chr1	13533167	13533535	+	AT1G36160.2	exonic_part	0.423354	-1.15676	-0.57836	30.8867	10.9883	0.00139703
AT1G36160:E005	AT1G36160	E005	TRUE	OK	FALSE	78.19	2510.08	0.00160972	0.0144505	0.00363824	1.8675e-06	0.00105125	Chr1	13534688	13534895	+	AT1G36160.1;AT1G36160.2	exonic_part	0.00147167	0.833396	0.416634	63.2489	85.9671	0.00139703
AT1G36160:E031	AT1G36160	E031	TRUE	OK	FALSE	65.4779	1537.14	0.011088	0.0150079	0.0116891	0.00774173	0.268823	Chr1	13540890	13541104	+	AT1G36160.1;AT1G36160.2	exonic_part	0.33955	-0.682879	-0.341399	82.5625	41.0739	0.00139703
AT1G36160:J038	AT1G36160	J038	TRUE	OK	FALSE	13.9688	76.9952	0.000556743	0.0289152	0.00681103	0.00617698	0.242173	Chr1	13534537	13534688	+	AT1G36160.1;AT1G36160.2	splice_site	0.308838	0.895249	0.447612	11.3058	16.4114	0.00139703
AT1G36160:J042	AT1G36160	J042	TRUE	OK	FALSE	12.2707	30.177	0.018872	0.0305607	0.0208817	0.189978	0.793346	Chr1	13535546	13535726	+	AT1G36160.1;AT1G36160.2	splice_site	0.840393	-0.658373	-0.329179	16.1322	8.05862	0.00139703
AT1G36160:J046	AT1G36160	J046	TRUE	OK	FALSE	6.75225	23.409	0.128126	0.0416228	0.111028	0.25869	0.841394	Chr1	13536503	13536577	+	AT1G36160.1;AT1G36160.2	splice_site	0.86894	0.88862	0.444304	5.43955	7.90518	0.00139703
AT1G36160:J050	AT1G36160	J050	TRUE	OK	FALSE	9.06483	36.9572	0.00294447	0.0353476	0.0111396	0.218493	0.817146	Chr1	13537173	13537249	+	AT1G36160.1;AT1G36160.2	splice_site	0.857701	0.526134	0.263062	7.94898	8.97558	0.00139703
AT1G36160:J052	AT1G36160	J052	TRUE	OK	FALSE	17.3165	112.557	0.0546609	0.0266166	0.0501197	0.347145	0.885992	Chr1	13537528	13537639	+	AT1G36160.1;AT1G36160.2	splice_site	0.88643	-0.590022	-0.295002	21.8491	11.4626	0.00139703
AT1G36160:J053	AT1G36160	J053	TRUE	OK	FALSE	20.9076	180.698	0.000531871	0.0249692	0.0055089	0.0188673	0.393081	Chr1	13537726	13537823	+	AT1G36160.1;AT1G36160.2	splice_site	0.476816	0.669562	0.334768	17.6088	21.8435	0.00139703
AT1G36160:J054	AT1G36160	J054	TRUE	OK	FALSE	10.1855	35.7902	0.0355408	0.0333316	0.0351349	0.0905038	0.665176	Chr1	13538015	13538089	+	AT1G36160.1;AT1G36160.2	splice_site	0.741363	0.813461	0.406723	8.0738	11.1286	0.00139703
AT1G36160:J057	AT1G36160	J057	TRUE	OK	FALSE	7.15749	46.6232	0.153494	0.0402301	0.129793	0.148559	0.751382	Chr1	13538657	13538739	+	AT1G36160.1;AT1G36160.2	splice_site	0.810142	1.12368	0.561834	5.32313	9.09514	0.00139703
AT1G36160:J058	AT1G36160	J058	TRUE	OK	FALSE	10.507	22.3889	0.000170104	0.0328326	0.00691134	0.229298	0.823806	Chr1	13538916	13539006	+	AT1G36160.1;AT1G36160.2	splice_site	0.861336	-0.531031	-0.265511	13.1057	7.13254	0.00139703
AT1G36160:J064	AT1G36160	J064	TRUE	OK	FALSE	15.2542	62.6016	0.00226155	0.0279133	0.00785423	0.0118252	0.327662	Chr1	13540810	13540890	+	AT1G36160.1;AT1G36160.2	splice_site	0.406404	-0.96804	-0.484007	21.3406	8.60922	0.00139703
AT1G36990:E002	AT1G36990	E002	TRUE	OK	FALSE	76.5351	137.367	1e-08	0.0145126	0.00491451	2.48537e-05	0.00694942	Chr1	14027763	14028489	-	AT1G36990.1	exonic_part	0.00965096	0.89209	0.444798	78.1672	73.6515	5.31001e-05
AT1G36990:E005	AT1G36990	E005	TRUE	OK	FALSE	32.2938	434.92	0.000364872	0.0185311	0.00661001	3.3934e-08	4.09147e-05	Chr1	14029602	14030500	-	AT1G36990.1	exonic_part	5.78446e-05	-1.60486	-0.801895	51.1597	13.3611	5.31001e-05
AT1G36990:J006	AT1G36990	J006	TRUE	OK	FALSE	4.49208	5.25312	0.055396	0.0539989	0.0551133	0.174208	0.77952	Chr1	14027665	14027763	-	AT1G36990.1	splice_site	0.830204	0.891245	0.44558	4.10037	5.06647	5.31001e-05
AT1G36990:J008	AT1G36990	J008	TRUE	OK	FALSE	5.96959	9.99368	0.00193222	0.0448477	0.015132	0.136873	0.736589	Chr1	14028659	14028740	-	AT1G36990.1	splice_site	0.798455	0.798436	0.399171	5.18453	5.96456	5.31001e-05
AT1G42470:E012	AT1G42470	E012	TRUE	OK	FALSE	23.9714	69.7039	0.00416744	0.0209446	0.00825571	0.0524166	0.569403	Chr1	15929425	15929494	+	AT1G42470.1	exonic_part	0.653998	0.557433	0.27868	18.9355	27.9983	0.0206472
AT1G42470:E015	AT1G42470	E015	TRUE	OK	FALSE	30.9043	60.4278	4.46069e-05	0.0188436	0.00340495	0.0211071	0.413328	Chr1	15930004	15930118	+	AT1G42470.1	exonic_part	0.497519	0.543978	0.271942	24.8134	36.1821	0.0206472
AT1G42470:E017	AT1G42470	E017	TRUE	OK	FALSE	24.647	40.2953	9.28243e-05	0.0206879	0.00455639	0.0474679	0.552644	Chr1	15930423	15930552	+	AT1G42470.1	exonic_part	0.63861	-0.532321	-0.266124	28.2748	20.1764	0.0206472
AT1G42470:E020	AT1G42470	E020	TRUE	OK	FALSE	18.8058	192.746	0.101017	0.0235171	0.086146	0.255017	0.839533	Chr1	15931193	15931237	+	AT1G42470.1	exonic_part	0.868232	0.801798	0.400858	13.5897	23.7669	0.0206472
AT1G42470:E021	AT1G42470	E021	TRUE	OK	FALSE	15.8475	115.519	0.0580897	0.0257455	0.0516979	0.0705732	0.620737	Chr1	15931350	15931434	+	AT1G42470.1	exonic_part	0.701753	0.963323	0.481621	10.6207	20.776	0.0206472
AT1G42470:E025	AT1G42470	E025	TRUE	OK	FALSE	28.5909	136.054	0.0185906	0.0194314	0.0187524	0.0370283	0.511108	Chr1	15932100	15932250	+	AT1G42470.1	exonic_part	0.597846	0.668541	0.334217	22.0468	34.993	0.0206472
AT1G42470:E026	AT1G42470	E026	TRUE	OK	FALSE	23.4745	218.422	0.0754322	0.0211429	0.0651548	0.345275	0.885266	Chr1	15932998	15933064	+	AT1G42470.1	exonic_part	0.886167	0.591403	0.295663	18.6783	28.2436	0.0206472
AT1G42470:E033	AT1G42470	E033	TRUE	OK	FALSE	24.4866	63.898	0.0160852	0.0207476	0.0169957	0.120914	0.714882	Chr1	15934238	15934349	+	AT1G42470.1	exonic_part	0.781889	-0.530211	-0.265068	29.2637	20.8932	0.0206472
AT1G42470:E034	AT1G42470	E034	TRUE	OK	FALSE	12.5576	43.8805	0.000199623	0.0294569	0.00776344	5.87443e-05	0.0135768	Chr1	15934427	15934495	+	AT1G42470.1	exonic_part	0.0187874	-1.52781	-0.763856	18.8925	6.80327	0.0206472
AT1G42470:E037	AT1G42470	E037	TRUE	OK	FALSE	29.9244	74.4603	0.000164378	0.0190815	0.004746	0.00457164	0.206509	Chr1	15935003	15935529	+	AT1G42470.1	exonic_part	0.266353	-0.7104	-0.355139	37.3463	23.7283	0.0206472
AT1G42470:J042	AT1G42470	J042	TRUE	OK	FALSE	5.97004	7.01089	0.00393963	0.0448456	0.0149767	0.136744	0.736525	Chr1	15928098	15928185	+	AT1G42470.1	splice_site	0.79843	-0.792986	-0.39648	7.53922	4.45547	0.0206472
AT1G42470:J045	AT1G42470	J045	TRUE	OK	FALSE	3.81087	18.9482	0.173085	0.0606081	0.151909	0.0581139	0.588006	Chr1	15928723	15928816	+	AT1G42470.1	splice_site	0.672204	-1.87642	-0.938195	5.29172	1.48097	0.0206472
AT1G42470:J046	AT1G42470	J046	TRUE	OK	FALSE	6.75609	14.8215	0.0400951	0.0416088	0.0403728	0.0777399	0.638397	Chr1	15928900	15929044	+	AT1G42470.1	splice_site	0.717266	1.06807	0.534017	3.91851	8.3371	0.0206472
AT1G42470:J047	AT1G42470	J047	TRUE	OK	FALSE	9.2448	14.2807	0.0351211	0.0349909	0.0350973	0.17475	0.779809	Chr1	15929140	15929225	+	AT1G42470.1	splice_site	0.830451	-0.703086	-0.351525	11.1917	7.06461	0.0206472
AT1G42470:J048	AT1G42470	J048	TRUE	OK	FALSE	10.2131	16.1355	0.000357124	0.0332875	0.0078994	0.0780342	0.639072	Chr1	15929327	15929425	+	AT1G42470.1	splice_site	0.717829	0.70394	0.351951	7.57019	12.4703	0.0206472
AT1G42470:J049	AT1G42470	J049	TRUE	OK	FALSE	11.2303	18.5916	0.000503929	0.0318146	0.00788944	0.0649046	0.607399	Chr1	15929494	15929631	+	AT1G42470.1	splice_site	0.689103	0.70965	0.354804	8.26382	13.6589	0.0206472
AT1G42470:J051	AT1G42470	J051	TRUE	OK	FALSE	6.79452	10.9514	0.000318264	0.0414698	0.0098291	0.00697034	0.25614	Chr1	15929921	15930004	+	AT1G42470.1	splice_site	0.325365	1.35094	0.675448	3.79105	9.76935	0.0206472
AT1G42470:J053	AT1G42470	J053	TRUE	OK	FALSE	6.89909	10.4816	0.000429238	0.0410992	0.0104087	0.0181202	0.387738	Chr1	15930316	15930423	+	AT1G42470.1	splice_site	0.471312	-1.15504	-0.577498	9.62856	4.44189	0.0206472
AT1G42470:J054	AT1G42470	J054	TRUE	OK	FALSE	8.32921	33.1255	0.0564878	0.0369658	0.0530614	0.0947514	0.672709	Chr1	15930552	15930673	+	AT1G42470.1	splice_site	0.747781	-0.963956	-0.481958	10.0947	5.32856	0.0206472
AT1G42470:J055	AT1G42470	J055	TRUE	OK	FALSE	12.3553	41.0795	0.0224306	0.0304679	0.0238331	0.2475	0.835224	Chr1	15930872	15930950	+	AT1G42470.1	splice_site	0.866761	0.50302	0.251493	10.2311	14.6682	0.0206472
AT1G42470:J057	AT1G42470	J057	TRUE	OK	FALSE	9.77741	75.6413	0.113696	0.0340122	0.101086	0.0832494	0.65072	Chr1	15931237	15931350	+	AT1G42470.1	splice_site	0.72859	1.30005	0.649992	5.51952	13.6844	0.0206472
AT1G42470:J062	AT1G42470	J062	TRUE	OK	FALSE	7.89961	27.5295	0.0266911	0.0380502	0.0287303	0.0697695	0.618617	Chr1	15932250	15932998	+	AT1G42470.1	splice_site	0.69987	0.970739	0.48535	5.15143	10.2118	0.0206472
AT1G42470:J063	AT1G42470	J063	TRUE	OK	FALSE	9.26848	33.5892	0.0446757	0.034945	0.0430164	0.294404	0.861939	Chr1	15933064	15933158	+	AT1G42470.1	splice_site	0.876403	0.573639	0.286805	7.43204	11.2024	0.0206472
AT1G42470:J065	AT1G42470	J065	TRUE	OK	FALSE	5.12483	5.23804	0.00194882	0.0494339	0.0152155	0.0544608	0.577138	Chr1	15933472	15933566	+	AT1G42470.1	splice_site	0.661581	-1.11549	-0.55773	6.8902	3.26097	0.0206472
AT1G42470:J069	AT1G42470	J069	TRUE	OK	FALSE	9.78972	27.8297	0.0256311	0.0339909	0.027119	0.189526	0.793105	Chr1	15934135	15934238	+	AT1G42470.1	splice_site	0.840199	0.605201	0.302584	7.80243	12.0098	0.0206472
AT1G42470:J070	AT1G42470	J070	TRUE	OK	FALSE	7.43809	18.1261	0.000528094	0.0393547	0.0103877	0.00101541	0.0895209	Chr1	15934349	15934427	+	AT1G42470.1	splice_site	0.12029	-1.60086	-0.800397	11.3237	3.8488	0.0206472
AT1G43710:E003	AT1G43710	E003	TRUE	OK	FALSE	49.8399	1547.27	5.91886e-05	0.0160837	0.00336019	5.16203e-25	2.20114e-20	Chr1	16487398	16487592	-	AT1G43710.1	exonic_part	3.11194e-20	-2.46255	-1.23088	86.1063	13.9829	0
AT1G43710:J008	AT1G43710	J008	TRUE	OK	FALSE	7.52384	41.592	0.00669341	0.0391003	0.0151648	0.000107308	0.0207046	Chr1	16487592	16487675	-	AT1G43710.1	splice_site	0.0287195	-2.22937	-1.11463	13.582	2.37818	0
AT1G44910:E001	AT1G44910	E001	TRUE	OK	FALSE	5.51773	10.823	0.0566875	0.0522664	0.0556182	0.317289	0.873478	Chr1	16975603	16975750	+	AT1G44910.1;AT1G44910.2	exonic_part	0.881558	-0.712652	-0.356292	6.85591	4.20999	0.0248695
AT1G44910:E005	AT1G44910	E005	TRUE	OK	FALSE	11.9968	23.3562	0.00521566	0.0302926	0.0133185	0.014694	0.3585	Chr1	16977383	16977445	+	AT1G44910.1;AT1G44910.2	exonic_part	0.439129	0.916992	0.458401	8.29093	14.8722	0.0248695
AT1G44910:E014	AT1G44910	E014	TRUE	OK	FALSE	6.55492	3.6865	0.00155891	0.0458284	0.0163743	0.299173	0.864095	Chr1	16979778	16979865	+	AT1G44910.1;AT1G44910.2	exonic_part	0.876922	-0.621518	-0.310722	8.21932	5.33266	0.0248695
AT1G44910:E016	AT1G44910	E016	TRUE	OK	FALSE	5.02498	6.67582	0.0218757	0.0562561	0.0317073	0.453897	0.921342	Chr1	16980075	16980181	+	AT1G44910.1;AT1G44910.2	exonic_part	0.912807	-0.556884	-0.278417	6.12037	4.15965	0.0248695
AT1G44910:E017	AT1G44910	E017	TRUE	OK	FALSE	6.08176	11.1411	0.193905	0.048493	0.158293	0.30454	0.86704	Chr1	16980551	16980632	+	AT1G44910.1;AT1G44910.2	exonic_part	0.878107	-1.00068	-0.50029	7.93154	4.0455	0.0248695
AT1G44910:E018	AT1G44910	E018	TRUE	OK	FALSE	5.70161	7.50557	0.0900133	0.0509542	0.0812619	0.382193	0.899025	Chr1	16980719	16980812	+	AT1G44910.1;AT1G44910.2	exonic_part	0.892788	-0.713478	-0.356705	6.75842	4.16953	0.0248695
AT1G44910:E019	AT1G44910	E019	TRUE	OK	FALSE	3.9956	3.45728	0.00121353	0.0677661	0.0228362	0.140406	0.740715	Chr1	16980878	16980932	+	AT1G44910.1;AT1G44910.2	exonic_part	0.801947	-1.04375	-0.521839	5.49332	2.67009	0.0248695
AT1G44910:E021	AT1G44910	E021	TRUE	OK	FALSE	5.39265	16.2731	0.0177181	0.0532101	0.0286923	0.315747	0.87279	Chr1	16981211	16981310	+	AT1G44910.1;AT1G44910.2	exonic_part	0.88123	0.504804	0.252377	4.73477	6.57049	0.0248695
AT1G44910:E022	AT1G44910	E022	TRUE	OK	FALSE	3.89039	10.6207	0.229692	0.0692857	0.186645	0.408437	0.907697	Chr1	16981419	16981467	+	AT1G44910.1;AT1G44910.2	exonic_part	0.899159	0.933321	0.466629	2.70959	5.10566	0.0248695
AT1G44910:E023	AT1G44910	E023	TRUE	OK	FALSE	5.53452	14.3424	0.0181276	0.052143	0.0290021	0.256963	0.840249	Chr1	16981540	16981633	+	AT1G44910.1;AT1G44910.2	exonic_part	0.868621	0.627666	0.313805	4.14382	6.27922	0.0248695
AT1G44910:E024	AT1G44910	E024	TRUE	OK	FALSE	6.43415	29.9595	0.0030995	0.0464713	0.0179727	0.0376442	0.514366	Chr1	16981775	16981883	+	AT1G44910.1;AT1G44910.2	exonic_part	0.601131	1.08421	0.542045	4.10985	8.38846	0.0248695
AT1G44910:E027	AT1G44910	E027	TRUE	OK	FALSE	5.59802	20.4459	0.00065731	0.0516828	0.0169108	7.51463e-05	0.0163075	Chr1	16982317	16982632	+	AT1G44910.1;AT1G44910.2	exonic_part	0.0225966	-2.51228	-1.25603	9.90593	1.77845	0.0248695
AT1G44910:J030	AT1G44910	J030	TRUE	OK	FALSE	5.0293	8.52879	0.0251246	0.0500495	0.0309129	0.186851	0.790715	Chr1	16975750	16975887	+	AT1G44910.1;AT1G44910.2	splice_site	0.838476	-0.871808	-0.435866	6.52516	3.58136	0.0248695
AT1G44910:J034	AT1G44910	J034	TRUE	OK	FALSE	4.43931	4.52858	0.0292448	0.0544384	0.0349116	0.0279813	0.461478	Chr1	16977445	16977706	+	AT1G44910.1;AT1G44910.2	splice_site	0.547955	1.39101	0.695456	2.42854	6.21431	0.0248695
AT1G47128:E001	AT1G47128	E001	TRUE	OK	FALSE	627.131	54305.4	0.0527621	0.0119372	0.0466297	0.00258958	0.153475	Chr1	17282748	17283225	-	AT1G47128.1	exonic_part	0.202095	0.799734	0.399357	657.782	594.277	1.26243e-12
AT1G47128:E002	AT1G47128	E002	TRUE	OK	FALSE	997.262	244556	3.10776e-06	0.0118044	0.000564966	1.56693e-16	1.57213e-12	Chr1	17283321	17283771	-	AT1G47128.1	exonic_part	2.22265e-12	0.524431	0.261564	1150.73	802.557	1.26243e-12
AT1G47128:E004	AT1G47128	E004	TRUE	OK	FALSE	337.35	51311.9	0.0383814	0.0122447	0.0344114	3.74814e-05	0.00959908	Chr1	17284357	17284593	-	AT1G47128.1	exonic_part	0.0133112	-1.00501	-0.502252	507.505	164.878	1.26243e-12
AT1G47128:E005	AT1G47128	E005	TRUE	OK	FALSE	581.835	147153	0.0494951	0.0119651	0.0437591	0.000743602	0.0737823	Chr1	17285134	17285749	-	AT1G47128.1	exonic_part	0.100063	-0.837116	-0.418139	841.802	320.332	1.26243e-12
AT1G47128:J006	AT1G47128	J006	TRUE	OK	FALSE	116.347	4438.44	0.00741189	0.0184527	0.00839309	2.61197e-08	3.40082e-05	Chr1	17283225	17283321	-	AT1G47128.1	splice_site	4.80803e-05	0.995941	0.497881	104.378	120.148	1.26243e-12
AT1G47128:J008	AT1G47128	J008	TRUE	OK	FALSE	95.1277	4125.67	0.0347981	0.0187712	0.0329786	0.00926013	0.293894	Chr1	17284259	17284357	-	AT1G47128.1	splice_site	0.367808	-0.742463	-0.371183	139.084	50.6946	1.26243e-12
AT1G47128:J009	AT1G47128	J009	TRUE	OK	FALSE	34.2885	941.775	0.0216284	0.0218691	0.0216551	3.64588e-09	6.54586e-06	Chr1	17284593	17285134	-	AT1G47128.1	splice_site	9.25444e-06	-2.30112	-1.15052	61.2212	7.55848	1.26243e-12
AT1G48090:E008	AT1G48090	E008	TRUE	OK	FALSE	44.6579	142.269	0.00979515	0.0166064	0.0109064	0.007828	0.27038	Chr1	17734599	17734726	-	AT1G48090.6;AT1G48090.2;AT1G48090.5;AT1G48090.3;AT1G48090.4;AT1G48090.1	exonic_part	0.341347	0.65868	0.329324	34.5215	52.7832	0.00535057
AT1G48090:E016	AT1G48090	E016	TRUE	OK	FALSE	31.8255	66.3596	0.0387093	0.0186334	0.0351882	0.0985124	0.679527	Chr1	17738205	17738282	-	AT1G48090.6;AT1G48090.2;AT1G48090.5;AT1G48090.3;AT1G48090.4;AT1G48090.1	exonic_part	0.752801	0.620555	0.310267	25.3414	37.7896	0.00535057
AT1G48090:E018	AT1G48090	E018	TRUE	OK	FALSE	46.1691	184.811	0.000102001	0.0164418	0.00318697	0.00894584	0.288438	Chr1	17739389	17739520	-	AT1G48090.6;AT1G48090.2;AT1G48090.5;AT1G48090.3;AT1G48090.4;AT1G48090.1	exonic_part	0.361584	0.533004	0.266489	37.3143	52.3727	0.00535057
AT1G48090:E019	AT1G48090	E019	TRUE	OK	FALSE	22.9296	202.94	0.0075857	0.0213701	0.0102999	0.000192711	0.0305764	Chr1	17739750	17739805	-	AT1G48090.6;AT1G48090.2;AT1G48090.5;AT1G48090.3;AT1G48090.4;AT1G48090.1	exonic_part	0.0422845	1.19591	0.597941	13.7896	30.5936	0.00535057
AT1G48090:E040	AT1G48090	E040	TRUE	OK	FALSE	59.97	345.018	0.000203352	0.0153228	0.00299875	0.00153854	0.114864	Chr1	17747756	17748077	-	AT1G48090.6;AT1G48090.2;AT1G48090.5;AT1G48090.3;AT1G48090.4;AT1G48090.1	exonic_part	0.152954	-0.5669	-0.283432	69.4176	46.052	0.00535057
AT1G48090:E041	AT1G48090	E041	TRUE	OK	FALSE	117.069	2685.75	0.0119189	0.0134969	0.0121363	1.02276e-05	0.00368808	Chr1	17748165	17748648	-	AT1G48090.6;AT1G48090.2;AT1G48090.5;AT1G48090.3;AT1G48090.4;AT1G48090.1	exonic_part	0.00512743	-0.929073	-0.464476	150.639	78.8143	0.00535057
AT1G48090:E045	AT1G48090	E045	TRUE	OK	FALSE	25.7505	76.0852	0.00550951	0.0202976	0.00858061	0.0228233	0.426067	Chr1	17750026	17750123	-	AT1G48090.6;AT1G48090.2;AT1G48090.5;AT1G48090.3;AT1G48090.4;AT1G48090.1	exonic_part	0.510538	-0.632176	-0.316079	31.2297	19.6909	0.00535057
AT1G48090:E049	AT1G48090	E049	TRUE	OK	FALSE	32.4318	110.628	0.00352026	0.0185015	0.00649632	0.0245174	0.438776	Chr1	17751067	17751188	-	AT1G48090.6;AT1G48090.2;AT1G48090.5;AT1G48090.3;AT1G48090.4;AT1G48090.1	exonic_part	0.524252	-0.550378	-0.275179	38.4347	25.6587	0.00535057
AT1G48090:E053	AT1G48090	E053	TRUE	OK	FALSE	85.722	743.492	9.02064e-05	0.0141982	0.00228959	1.39075e-05	0.00462124	Chr1	17752699	17753054	-	AT1G48090.6;AT1G48090.2;AT1G48090.5;AT1G48090.3;AT1G48090.4;AT1G48090.1	exonic_part	0.0064335	-0.660322	-0.330129	103.4	64.581	0.00535057
AT1G48090:E054	AT1G48090	E054	TRUE	OK	FALSE	27.7052	219.747	0.0161823	0.0196824	0.016832	0.0267166	0.452732	Chr1	17753193	17753286	-	AT1G48090.6;AT1G48090.2;AT1G48090.5;AT1G48090.3;AT1G48090.4;AT1G48090.1	exonic_part	0.538885	-0.699129	-0.349555	32.3604	19.4984	0.00535057
AT1G48090:E055	AT1G48090	E055	TRUE	OK	FALSE	40.7718	357.048	0.0174424	0.0170855	0.017379	0.0199535	0.403454	Chr1	17753895	17754054	-	AT1G48090.6;AT1G48090.2;AT1G48090.5;AT1G48090.3;AT1G48090.4;AT1G48090.1	exonic_part	0.487563	-0.661982	-0.330976	48.3003	29.9031	0.00535057
AT1G48090:E060	AT1G48090	E060	TRUE	OK	FALSE	31.7459	61.9983	0.000161692	0.0186511	0.00414843	0.0215296	0.416772	Chr1	17755659	17755777	-	AT1G48090.6;AT1G48090.2;AT1G48090.5;AT1G48090.3;AT1G48090.4;AT1G48090.1	exonic_part	0.500933	-0.54253	-0.271256	37.5438	25.2185	0.00535057
AT1G48090:E066	AT1G48090	E066	TRUE	OK	FALSE	41.0762	243.269	0.000288703	0.0170447	0.00393328	0.0115533	0.325017	Chr1	17757658	17757740	-	AT1G48090.6;AT1G48090.2;AT1G48090.5;AT1G48090.3;AT1G48090.4;AT1G48090.1	exonic_part	0.403472	-0.543389	-0.271683	46.8293	31.4883	0.00535057
AT1G48090:J074	AT1G48090	J074	TRUE	OK	FALSE	12.4918	42.0937	0.0691854	0.0303211	0.0625773	0.223561	0.820665	Chr1	17732722	17732868	-	AT1G48090.6;AT1G48090.2;AT1G48090.5;AT1G48090.3;AT1G48090.4;AT1G48090.1	splice_site	0.859693	0.601163	0.300578	10.0656	14.8392	0.00535057
AT1G48090:J078	AT1G48090	J078	TRUE	OK	FALSE	14.1792	19.7682	0.017053	0.0287388	0.0189243	0.0661349	0.611472	Chr1	17734410	17734599	-	AT1G48090.6;AT1G48090.2;AT1G48090.5;AT1G48090.3;AT1G48090.4;AT1G48090.1	splice_site	0.692631	0.723082	0.361535	10.4933	16.8388	0.00535057
AT1G48090:J080	AT1G48090	J080	TRUE	OK	FALSE	17.6639	25.1507	0.0242757	0.026428	0.024583	0.0963326	0.675334	Chr1	17734965	17735051	-	AT1G48090.6;AT1G48090.2;AT1G48090.5;AT1G48090.3;AT1G48090.4;AT1G48090.1	splice_site	0.749612	0.630228	0.315108	14.3435	21.5631	0.00535057
AT1G48090:J082	AT1G48090	J082	TRUE	OK	FALSE	10.2264	19.5486	0.00100533	0.0332664	0.00860555	0.160758	0.765146	Chr1	17736066	17736394	-	AT1G48090.6;AT1G48090.2;AT1G48090.5;AT1G48090.3;AT1G48090.4;AT1G48090.1	splice_site	0.819281	0.56772	0.283857	8.24616	11.89	0.00535057
AT1G48090:J086	AT1G48090	J086	TRUE	OK	FALSE	13.0964	34.9981	0.142919	0.0297072	0.124829	0.343642	0.884639	Chr1	17737918	17738205	-	AT1G48090.6;AT1G48090.2;AT1G48090.5;AT1G48090.3;AT1G48090.4;AT1G48090.1	splice_site	0.886045	0.670309	0.335149	10.1866	15.7567	0.00535057
AT1G48090:J087	AT1G48090	J087	TRUE	OK	FALSE	10.155	10.2133	0.00708663	0.0333806	0.0123017	0.115579	0.707291	Chr1	17738282	17738355	-	AT1G48090.6;AT1G48090.2;AT1G48090.5;AT1G48090.3;AT1G48090.4;AT1G48090.1	splice_site	0.775964	0.637316	0.318654	8.2247	12.4412	0.00535057
AT1G48090:J088	AT1G48090	J088	TRUE	OK	FALSE	9.69222	15.8854	0.000804826	0.0341615	0.00859931	0.0525132	0.569403	Chr1	17739294	17739389	-	AT1G48090.6;AT1G48090.2;AT1G48090.5;AT1G48090.3;AT1G48090.4;AT1G48090.1	splice_site	0.654048	0.795885	0.397938	7.20901	12.1708	0.00535057
AT1G48090:J089	AT1G48090	J089	TRUE	OK	FALSE	13.6515	151.276	0.0474321	0.0291916	0.0445821	0.000989197	0.0881716	Chr1	17739520	17739750	-	AT1G48090.6;AT1G48090.2;AT1G48090.5;AT1G48090.3;AT1G48090.4;AT1G48090.1	splice_site	0.118584	1.81612	0.908048	5.93933	20.2662	0.00535057
AT1G48090:J090	AT1G48090	J090	TRUE	OK	FALSE	5.58254	12.5064	0.0924273	0.0467767	0.0841582	0.379778	0.898264	Chr1	17739805	17740061	-	AT1G48090.6;AT1G48090.2;AT1G48090.5;AT1G48090.3;AT1G48090.4;AT1G48090.1	splice_site	0.892231	0.556162	0.278079	4.65347	6.65567	0.00535057
AT1G48090:J095	AT1G48090	J095	TRUE	OK	FALSE	13.1825	35.1837	0.000621004	0.0296244	0.00715693	0.0111712	0.319449	Chr1	17741386	17741566	-	AT1G48090.6;AT1G48090.2;AT1G48090.5;AT1G48090.3;AT1G48090.4;AT1G48090.1	splice_site	0.397015	-0.921025	-0.460506	16.637	8.58478	0.00535057
AT1G48090:J100	AT1G48090	J100	TRUE	OK	FALSE	22.1138	137.065	0.0323043	0.0245359	0.0312273	0.218845	0.817424	Chr1	17743641	17743944	-	AT1G48090.6;AT1G48090.2;AT1G48090.5;AT1G48090.3;AT1G48090.4;AT1G48090.1	splice_site	0.857794	0.54398	0.271983	18.0609	25.5656	0.00535057
AT1G48090:J103	AT1G48090	J103	TRUE	OK	FALSE	5.86691	17.3392	0.100498	0.0453347	0.0904573	0.403245	0.906158	Chr1	17745471	17745566	-	AT1G48090.6;AT1G48090.2;AT1G48090.5;AT1G48090.3;AT1G48090.4;AT1G48090.1	splice_site	0.897793	0.631323	0.315659	4.67456	7.04242	0.00535057
AT1G48090:J105	AT1G48090	J105	TRUE	OK	FALSE	3.77182	3.54064	0.000489861	0.0610593	0.0157561	0.132612	0.731493	Chr1	17746353	17746452	-	AT1G48090.6;AT1G48090.2;AT1G48090.5;AT1G48090.3;AT1G48090.4;AT1G48090.1	splice_site	0.79451	-0.993704	-0.49685	4.83835	2.36834	0.00535057
AT1G48090:J107	AT1G48090	J107	TRUE	OK	FALSE	10.4523	24.3508	0.000199623	0.0329155	0.00704687	0.00557872	0.229782	Chr1	17747054	17747174	-	AT1G48090.6;AT1G48090.2;AT1G48090.5;AT1G48090.3;AT1G48090.4;AT1G48090.1	splice_site	0.29411	-1.11751	-0.558748	13.8276	6.22477	0.00535057
AT1G48090:J110	AT1G48090	J110	TRUE	OK	FALSE	12.5709	58.1197	0.00913636	0.0302374	0.0131797	0.00542503	0.226743	Chr1	17748077	17748165	-	AT1G48090.6;AT1G48090.2;AT1G48090.5;AT1G48090.3;AT1G48090.4;AT1G48090.1	splice_site	0.290396	-1.11798	-0.558983	16.4062	7.38607	0.00535057
AT1G48090:J111	AT1G48090	J111	TRUE	OK	FALSE	12.6783	55.1838	0.0607842	0.0301255	0.0558363	0.105933	0.691238	Chr1	17748648	17749157	-	AT1G48090.6;AT1G48090.2;AT1G48090.5;AT1G48090.3;AT1G48090.4;AT1G48090.1	splice_site	0.762735	-0.756915	-0.378452	15.3779	8.877	0.00535057
AT1G48090:J115	AT1G48090	J115	TRUE	OK	FALSE	7.4872	11.0893	0.00795616	0.0392083	0.0149813	0.18355	0.787984	Chr1	17750123	17750256	-	AT1G48090.6;AT1G48090.2;AT1G48090.5;AT1G48090.3;AT1G48090.4;AT1G48090.1	splice_site	0.836462	-0.620378	-0.310186	8.93813	5.66709	0.00535057
AT1G48090:J117	AT1G48090	J117	TRUE	OK	FALSE	20.6387	55.2685	0.000198091	0.0250727	0.00472649	0.025977	0.447685	Chr1	17750683	17750770	-	AT1G48090.6;AT1G48090.2;AT1G48090.5;AT1G48090.3;AT1G48090.4;AT1G48090.1	splice_site	0.533551	-0.629788	-0.314887	24.4799	15.46	0.00535057
AT1G48090:J118	AT1G48090	J118	TRUE	OK	FALSE	14.8024	60.6955	0.00410215	0.0282456	0.00894465	0.0393821	0.522507	Chr1	17750992	17751067	-	AT1G48090.6;AT1G48090.2;AT1G48090.5;AT1G48090.3;AT1G48090.4;AT1G48090.1	splice_site	0.608793	-0.720424	-0.360207	17.0761	10.1208	0.00535057
AT1G48090:J121	AT1G48090	J121	TRUE	OK	FALSE	14.4243	36.9861	0.0253914	0.0285397	0.0258658	0.198852	0.800306	Chr1	17751766	17752463	-	AT1G48090.6;AT1G48090.2;AT1G48090.5;AT1G48090.3;AT1G48090.4;AT1G48090.1	splice_site	0.84603	-0.519564	-0.259778	17.2489	11.7309	0.00535057
AT1G48090:J123	AT1G48090	J123	TRUE	OK	FALSE	11.1516	34.5146	0.00056684	0.031919	0.00800256	0.0124966	0.335288	Chr1	17753054	17753193	-	AT1G48090.6;AT1G48090.2;AT1G48090.5;AT1G48090.3;AT1G48090.4;AT1G48090.1	splice_site	0.414568	-0.990805	-0.495397	13.8882	6.82519	0.00535057
AT1G48090:J124	AT1G48090	J124	TRUE	OK	FALSE	7.6041	29.2012	0.0116996	0.0388672	0.0177263	0.0051227	0.219908	Chr1	17753286	17753895	-	AT1G48090.6;AT1G48090.2;AT1G48090.5;AT1G48090.3;AT1G48090.4;AT1G48090.1	splice_site	0.282455	-1.43757	-0.718778	10.7064	3.85784	0.00535057
AT1G48090:J129	AT1G48090	J129	TRUE	OK	FALSE	8.46264	20.2148	0.00760048	0.0366514	0.0140539	0.0970578	0.676616	Chr1	17755033	17755659	-	AT1G48090.6;AT1G48090.5;AT1G48090.4	splice_site	0.750446	-0.771361	-0.385677	10.3656	5.92346	0.00535057
AT1G48090:J131	AT1G48090	J131	TRUE	OK	FALSE	10.4025	16.0798	0.00297171	0.0329914	0.00980628	0.0226501	0.425099	Chr1	17755777	17755938	-	AT1G48090.6;AT1G48090.2;AT1G48090.5;AT1G48090.3;AT1G48090.4;AT1G48090.1	splice_site	0.509409	-0.919394	-0.459692	13.7755	7.109	0.00535057
AT1G48110:J011	AT1G48110	J011	TRUE	OK	FALSE	12.8792	71.0418	0.000196326	0.0299211	0.00612815	7.73103e-05	0.0166284	Chr1	17771199	17771277	-	AT1G48110.1;AT1G48110.2	splice_site	0.0230441	1.51047	0.755184	6.18089	20.4128	0.0252905
AT1G48410:E005	AT1G48410	E005	TRUE	OK	FALSE	55.3865	59.6529	0.0341916	0.0156326	0.0312061	0.0353736	0.503844	Chr1	17886600	17886632	-	AT1G48410.1;AT1G48410.2;AT1G48410.3	exonic_part	0.590765	0.568697	0.28431	53.3654	57.657	0.0125002
AT1G48410:E006	AT1G48410	E006	TRUE	OK	FALSE	94.9362	734.992	0.0109968	0.013944	0.0113964	0.000857908	0.0805328	Chr1	17886733	17886828	-	AT1G48410.1;AT1G48410.2;AT1G48410.3	exonic_part	0.108882	0.628922	0.314386	90.0442	99.7746	0.0125002
AT1G48410:E007	AT1G48410	E007	TRUE	OK	FALSE	70.7563	532.18	0.0024651	0.0147521	0.00439756	3.10102e-05	0.00829031	Chr1	17886906	17886980	-	AT1G48410.1;AT1G48410.2;AT1G48410.3	exonic_part	0.0114867	0.693942	0.346911	63.9337	74.2495	0.0125002
AT1G48410:E008	AT1G48410	E008	TRUE	OK	FALSE	103.892	706.68	0.0186637	0.0137402	0.0179918	0.00357665	0.181602	Chr1	17887076	17887212	-	AT1G48410.1;AT1G48410.2;AT1G48410.3	exonic_part	0.236417	0.642589	0.321211	96.7389	108.257	0.0125002
AT1G48410:E020	AT1G48410	E020	TRUE	OK	FALSE	60.2613	1335.94	0.0603266	0.0153047	0.0517847	0.0107035	0.313844	Chr1	17890301	17890411	-	AT1G48410.1;AT1G48410.2;AT1G48410.3	exonic_part	0.390595	-0.813183	-0.406537	82.8335	35.5629	0.0125002
AT1G48410:E022	AT1G48410	E022	TRUE	OK	FALSE	9.18351	16.588	0.000207986	0.0360253	0.00944669	0.302608	0.866063	Chr1	17890643	17890649	-	AT1G48410.2;AT1G48410.3	exonic_part	0.877939	-0.507596	-0.253793	12.0173	6.24435	0.0125002
AT1G48410:E023	AT1G48410	E023	TRUE	OK	FALSE	86.5474	2275.34	0.066959	0.0141732	0.0567033	0.076991	0.636914	Chr1	17890734	17890884	-	AT1G48410.1;AT1G48410.2;AT1G48410.3	exonic_part	0.715965	-0.518471	-0.259183	112.093	58.9732	0.0125002
AT1G48410:E025	AT1G48410	E025	TRUE	OK	FALSE	263.128	27929.7	0.130698	0.0124325	0.108824	0.00776846	0.269341	Chr1	17891256	17891900	-	AT1G48410.1;AT1G48410.2;AT1G48410.3	exonic_part	0.340201	-0.929281	-0.464322	366.978	157.993	0.0125002
AT1G48410:E026	AT1G48410	E026	TRUE	OK	FALSE	18.8315	147.821	0.0666023	0.0235008	0.0570615	0.0675734	0.613742	Chr1	17892427	17892596	-	AT1G48410.1;AT1G48410.2;AT1G48410.3	exonic_part	0.695143	-0.880689	-0.440327	26.7605	10.8169	0.0125002
AT1G48410:J030	AT1G48410	J030	TRUE	OK	FALSE	43.7723	39.3956	0.0286533	0.0208196	0.0277461	0.0184524	0.390163	Chr1	17886496	17886600	-	AT1G48410.1;AT1G48410.2;AT1G48410.3	splice_site	0.473814	0.651591	0.325761	40.6426	46.5814	0.0125002
AT1G48410:J031	AT1G48410	J031	TRUE	OK	FALSE	27.8121	100.952	6.90576e-05	0.022997	0.00337171	0.0120994	0.330991	Chr1	17886632	17886733	-	AT1G48410.1;AT1G48410.2;AT1G48410.3	splice_site	0.409972	0.552747	0.276355	26.4821	28.2663	0.0125002
AT1G48410:J032	AT1G48410	J032	TRUE	OK	FALSE	23.1395	86.1111	0.0108803	0.0242029	0.0128056	0.00506862	0.218469	Chr1	17886828	17886906	-	AT1G48410.1;AT1G48410.2;AT1G48410.3	splice_site	0.280583	0.778336	0.389146	20.7349	26.0064	0.0125002
AT1G48410:J033	AT1G48410	J033	TRUE	OK	FALSE	39.5102	189.728	0.00873195	0.0212289	0.0102304	0.00983658	0.301974	Chr1	17886980	17887076	-	AT1G48410.1;AT1G48410.2;AT1G48410.3	splice_site	0.377167	0.589238	0.294591	36.9824	40.5806	0.0125002
AT1G48410:J041	AT1G48410	J041	TRUE	OK	FALSE	9.75965	21.0668	0.000184312	0.0340431	0.00730456	0.202744	0.803078	Chr1	17889010	17889108	-	AT1G48410.1;AT1G48410.2;AT1G48410.3	splice_site	0.848265	-0.593375	-0.296681	12.742	6.23693	0.0125002
AT1G48410:J042	AT1G48410	J042	TRUE	OK	FALSE	19.4051	98.9177	0.000242897	0.0255843	0.00520077	0.019924	0.403203	Chr1	17889216	17889684	-	AT1G48410.1;AT1G48410.2;AT1G48410.3	splice_site	0.487225	0.64134	0.320656	17.5388	19.9933	0.0125002
AT1G48410:J043	AT1G48410	J043	TRUE	OK	FALSE	11.6085	34.5548	0.0112242	0.0313327	0.0150385	0.275593	0.852392	Chr1	17889801	17889872	-	AT1G48410.1;AT1G48410.2;AT1G48410.3	splice_site	0.873321	-0.531159	-0.265573	15.1023	7.7368	0.0125002
AT1G48410:J044	AT1G48410	J044	TRUE	OK	FALSE	8.57847	30.3294	0.0281469	0.0363864	0.0297268	0.085183	0.654645	Chr1	17890011	17890101	-	AT1G48410.1;AT1G48410.2;AT1G48410.3	splice_site	0.732314	0.875671	0.437828	6.68844	9.04545	0.0125002
AT1G48410:J045	AT1G48410	J045	TRUE	OK	FALSE	19.7839	163.422	0.119114	0.0254204	0.102786	0.213892	0.812847	Chr1	17890208	17890301	-	AT1G48410.1;AT1G48410.2;AT1G48410.3	splice_site	0.854932	-0.52134	-0.260659	25.2939	13.094	0.0125002
AT1G48410:J048	AT1G48410	J048	TRUE	OK	FALSE	8.22137	17.1346	0.000368356	0.0372273	0.00914421	0.145894	0.748176	Chr1	17890649	17890734	-	AT1G48410.2;AT1G48410.3	splice_site	0.807429	-0.729083	-0.364535	11.328	5.05089	0.0125002
AT1G48410:J049	AT1G48410	J049	TRUE	OK	FALSE	21.5494	194.99	0.0566487	0.0247326	0.0516258	0.0366553	0.509517	Chr1	17890884	17890960	-	AT1G48410.1;AT1G48410.2;AT1G48410.3	splice_site	0.596339	-0.893889	-0.446924	30.2192	12.1165	0.0125002
AT1G48410:J051	AT1G48410	J051	TRUE	OK	FALSE	14.9498	102.013	0.132556	0.028135	0.113544	0.251254	0.837124	Chr1	17891900	17892427	-	AT1G48410.1;AT1G48410.2;AT1G48410.3	splice_site	0.867529	-0.670649	-0.335313	20.2231	9.43668	0.0125002
AT1G48920:E014	AT1G48920	E014	TRUE	OK	FALSE	165.248	9603.66	0.0209492	0.0129378	0.0198552	1.3316e-12	6.68011e-09	Chr1	18100986	18101291	+	AT1G48920.1	exonic_part	9.44425e-09	-1.88291	-0.941245	253.381	76.6084	7.32656e-09
AT1G48920:E015	AT1G48920	E015	TRUE	OK	FALSE	104.891	2289.26	0.00483786	0.0137196	0.00600126	3.99549e-06	0.00184685	Chr1	18101393	18101732	+	AT1G48920.1	exonic_part	0.00257614	-0.80168	-0.400783	125.116	75.9903	7.32656e-09
AT1G48920:J029	AT1G48920	J029	TRUE	OK	FALSE	8.20173	46.3964	0.0811685	0.0372757	0.0720373	0.000141655	0.0247159	Chr1	18101291	18101393	+	AT1G48920.1	splice_site	0.0342085	-2.67411	-1.33704	14.5041	2.36252	7.32656e-09
AT1G49980:E005	AT1G49980	E005	TRUE	OK	FALSE	18.3263	29.4875	0.0350032	0.0238295	0.0323493	0.190282	0.793667	Chr1	18508387	18508560	+	AT1G49980.6;AT1G49980.3;AT1G49980.7;AT1G49980.2;AT1G49980.1;AT1G49980.9;AT1G49980.4;AT1G49980.8;AT1G49980.5	exonic_part	0.840602	0.588896	0.294345	15.9078	20.9941	0.00695445
AT1G49980:E008	AT1G49980	E008	TRUE	OK	FALSE	11.6612	20.9058	0.00891603	0.0308312	0.0153617	0.107968	0.695184	Chr1	18508964	18509088	+	AT1G49980.6;AT1G49980.3;AT1G49980.7;AT1G49980.2;AT1G49980.1;AT1G49980.9;AT1G49980.4;AT1G49980.8;AT1G49980.5	exonic_part	0.766573	0.691804	0.345828	9.59521	13.7131	0.00695445
AT1G49980:E011	AT1G49980	E011	TRUE	OK	FALSE	9.95988	11.122	0.0152043	0.0341197	0.0202961	0.2761	0.852516	Chr1	18509598	18509694	+	AT1G49980.6;AT1G49980.3;AT1G49980.7;AT1G49980.2;AT1G49980.1;AT1G49980.9;AT1G49980.4;AT1G49980.8;AT1G49980.5	exonic_part	0.873372	0.536521	0.268214	8.38173	10.9082	0.00695445
AT1G49980:E012	AT1G49980	E012	TRUE	OK	FALSE	8.57994	9.75183	0.00827208	0.037745	0.0173072	0.0831083	0.650394	Chr1	18510115	18510236	+	AT1G49980.6;AT1G49980.3;AT1G49980.7;AT1G49980.2;AT1G49980.1;AT1G49980.9;AT1G49980.4;AT1G49980.8;AT1G49980.5	exonic_part	0.728207	0.852077	0.425976	6.26112	10.0803	0.00695445
AT1G49980:E013	AT1G49980	E013	TRUE	OK	FALSE	10.6815	18.4247	0.00634286	0.032597	0.0148837	0.171221	0.775759	Chr1	18510383	18510512	+	AT1G49980.6;AT1G49980.3;AT1G49980.7;AT1G49980.2;AT1G49980.1;AT1G49980.9;AT1G49980.4;AT1G49980.8;AT1G49980.5	exonic_part	0.826988	0.615048	0.307466	8.66013	11.8595	0.00695445
AT1G49980:E015	AT1G49980	E015	TRUE	OK	FALSE	8.13145	14.7451	0.0375265	0.0391882	0.0379273	0.269531	0.848558	Chr1	18510947	18511059	+	AT1G49980.6;AT1G49980.3;AT1G49980.7;AT1G49980.2;AT1G49980.1;AT1G49980.9;AT1G49980.4;AT1G49980.8;AT1G49980.5	exonic_part	0.871884	-0.552372	-0.276148	9.49697	5.96392	0.00695445
AT1G49980:E022	AT1G49980	E022	TRUE	OK	FALSE	45.4788	271.506	1e-08	0.0165156	0.00362628	1.43542e-05	0.00472647	Chr1	18512089	18512512	+	AT1G49980.6;AT1G49980.3;AT1G49980.7;AT1G49980.2;AT1G49980.1;AT1G49980.9;AT1G49980.4;AT1G49980.8;AT1G49980.5	exonic_part	0.00658059	-0.963605	-0.481332	57.9786	31.6818	0.00695445
AT1G49980:E024	AT1G49980	E024	TRUE	OK	FALSE	25.6974	112.166	0.0221052	0.0203156	0.0216253	0.0156966	0.368011	Chr1	18512910	18513172	+	AT1G49980.6;AT1G49980.3;AT1G49980.2;AT1G49980.1;AT1G49980.9;AT1G49980.4;AT1G49980.8;AT1G49980.5	exonic_part	0.449672	-0.824361	-0.411979	32.8237	18.1471	0.00695445
AT1G49980:J030	AT1G49980	J030	TRUE	OK	FALSE	3.83928	5.7524	0.0127199	0.0602857	0.0258025	0.0770251	0.636942	Chr1	18508884	18508964	+	AT1G49980.3;AT1G49980.7;AT1G49980.2;AT1G49980.1;AT1G49980.4;AT1G49980.8;AT1G49980.5	splice_site	0.716026	1.23397	0.616947	2.40493	5.05854	0.00695445
AT1G50030:E056	AT1G50030	E056	TRUE	OK	FALSE	22.005	64.4287	0.000464156	0.0217815	0.00593639	0.026839	0.453368	Chr1	18538739	18538814	-	AT1G50030.1;AT1G50030.2	exonic_part	0.539372	-0.649366	-0.324671	27.3176	15.4491	0.0186807
AT1G50030:E057	AT1G50030	E057	TRUE	OK	FALSE	79.6797	726.539	3.31328e-05	0.0143968	0.00207933	5.21596e-05	0.0123687	Chr1	18538892	18539231	-	AT1G50030.1;AT1G50030.2	exonic_part	0.017107	-0.645588	-0.322747	99.0481	56.799	0.0186807
AT1G50030:J060	AT1G50030	J060	TRUE	OK	FALSE	11.3749	6.55369	0.000831483	0.0316265	0.00798991	0.0684106	0.615746	Chr1	18522995	18523079	-	AT1G50030.1;AT1G50030.2	splice_site	0.697008	0.668114	0.33405	9.31177	13.0304	0.0186807
AT1G50030:J069	AT1G50030	J069	TRUE	OK	FALSE	9.37547	41.0779	0.0141719	0.0347405	0.018246	0.0259972	0.447764	Chr1	18525000	18525104	-	AT1G50030.1;AT1G50030.2	splice_site	0.533687	-1.06774	-0.533862	11.9556	5.05508	0.0186807
AT1G50030:J073	AT1G50030	J073	TRUE	OK	FALSE	5.39622	9.5717	0.0619713	0.047804	0.0592327	0.308139	0.868772	Chr1	18526286	18526451	-	AT1G50030.1;AT1G50030.2	splice_site	0.878989	0.576749	0.288371	4.9773	6.54585	0.0186807
AT1G50030:J081	AT1G50030	J081	TRUE	OK	FALSE	11.9582	24.1351	0.018117	0.0309143	0.0202928	0.168553	0.77391	Chr1	18528434	18528549	-	AT1G50030.1;AT1G50030.2	splice_site	0.825642	-0.591621	-0.295804	14.6352	8.59947	0.0186807
AT1G50030:J084	AT1G50030	J084	TRUE	OK	FALSE	6.6654	23.2385	0.13688	0.0419433	0.118239	0.267457	0.846921	Chr1	18529262	18529394	-	AT1G50030.1;AT1G50030.2	splice_site	0.871188	-0.832693	-0.416342	8.49937	4.22325	0.0186807
AT1G50030:J085	AT1G50030	J085	TRUE	OK	FALSE	7.52046	12.6556	0.00745158	0.0391102	0.0147494	0.245725	0.833959	Chr1	18529456	18529532	-	AT1G50030.1;AT1G50030.2	splice_site	0.865979	0.551732	0.275862	6.22057	8.04036	0.0186807
AT1G50030:J086	AT1G50030	J086	TRUE	OK	FALSE	9.0577	24.829	0.0292515	0.035362	0.0303338	0.220269	0.818416	Chr1	18529667	18529774	-	AT1G50030.1;AT1G50030.2	splice_site	0.858289	0.628052	0.314021	7.28229	9.91973	0.0186807
AT1G50030:J092	AT1G50030	J092	TRUE	OK	FALSE	14.3992	23.2529	0.000149457	0.0285598	0.00549924	0.0667592	0.612176	Chr1	18532082	18532192	-	AT1G50030.1;AT1G50030.2	splice_site	0.693335	-0.635565	-0.317774	18.2288	10.3869	0.0186807
AT1G50030:J094	AT1G50030	J094	TRUE	OK	FALSE	14.1292	48.8236	0.00619178	0.0287803	0.0103862	0.0542665	0.576268	Chr1	18532792	18532886	-	AT1G50030.1;AT1G50030.2	splice_site	0.660651	0.703787	0.351885	11.0558	15.8423	0.0186807
AT1G50030:J099	AT1G50030	J099	TRUE	OK	FALSE	8.8079	23.0565	0.0156617	0.035882	0.0195639	0.26787	0.847155	Chr1	18533755	18533830	-	AT1G50030.1;AT1G50030.2	splice_site	0.871243	0.537673	0.268833	7.26513	9.29737	0.0186807
AT1G50030:J101	AT1G50030	J101	TRUE	OK	FALSE	16.5826	28.6177	0.000226388	0.0270411	0.0054748	0.0747968	0.631316	Chr1	18534772	18535073	-	AT1G50030.1;AT1G50030.2	splice_site	0.711558	-0.589926	-0.294954	20.6551	12.1531	0.0186807
AT1G50030:J103	AT1G50030	J103	TRUE	OK	FALSE	16.4512	43.3536	0.0576772	0.0271211	0.0527372	0.231072	0.825203	Chr1	18535343	18535431	-	AT1G50030.1;AT1G50030.2	splice_site	0.861986	-0.604843	-0.302412	21.1997	12.353	0.0186807
AT1G50030:J107	AT1G50030	J107	TRUE	OK	FALSE	11.8718	39.5006	0.089476	0.0310154	0.0794996	0.395261	0.903028	Chr1	18536848	18536927	-	AT1G50030.1;AT1G50030.2	splice_site	0.895395	0.569241	0.284614	10.419	13.6154	0.0186807
AT1G50030:J113	AT1G50030	J113	TRUE	OK	FALSE	8.81191	15.7102	0.00025942	0.0358735	0.00822234	0.131439	0.730258	Chr1	18538814	18538892	-	AT1G50030.1;AT1G50030.2	splice_site	0.793778	-0.678292	-0.339141	10.7236	5.92958	0.0186807
AT1G50200:E002	AT1G50200	E002	TRUE	OK	FALSE	110.894	2765.2	8.29455e-05	0.0136037	0.00232743	0.000962303	0.086432	Chr1	18591203	18591500	-	AT1G50200.1;AT1G50200.2	exonic_part	0.116316	-0.539698	-0.269777	137.033	75.861	0.0179713
AT1G50200:E003	AT1G50200	E003	TRUE	OK	FALSE	105.861	3440.92	0.0316725	0.0137	0.028387	0.012764	0.338552	Chr1	18591587	18591767	-	AT1G50200.1;AT1G50200.2	exonic_part	0.418253	-0.613569	-0.306706	135.723	72.5903	0.0179713
AT1G50200:E007	AT1G50200	E007	TRUE	OK	FALSE	122.755	16019.6	0.180648	0.0134081	0.148455	0.932915	0.994632	Chr1	18592342	18592530	-	AT1G50200.1;AT1G50200.2	exonic_part	0.99605	0.900781	0.450247	101.113	143.063	0.0179713
AT1G50200:E012	AT1G50200	E012	TRUE	OK	FALSE	58.5837	933.821	0.0114597	0.0154114	0.0122804	0.00434401	0.20074	Chr1	18593359	18593503	-	AT1G50200.1;AT1G50200.2	exonic_part	0.259608	-0.710748	-0.355326	76.3541	37.6949	0.0179713
AT1G50200:E014	AT1G50200	E014	TRUE	OK	FALSE	41.5157	469.622	0.00503674	0.0169869	0.00747913	0.000209373	0.0323182	Chr1	18594144	18594246	-	AT1G50200.1;AT1G50200.2	exonic_part	0.0446801	-1.00138	-0.500644	57.2572	23.0755	0.0179713
AT1G50200:E015	AT1G50200	E015	TRUE	OK	FALSE	53.1984	1344.01	0.0493998	0.0157993	0.0427933	4.92289e-05	0.0118814	Chr1	18594371	18594467	-	AT1G50200.1;AT1G50200.2	exonic_part	0.016426	-1.73398	-0.866893	84.9977	21.0935	0.0179713
AT1G50200:E016	AT1G50200	E016	TRUE	OK	FALSE	21.7982	220.326	0.0595528	0.0218783	0.0512172	0.00148138	0.112498	Chr1	18594536	18594587	-	AT1G50200.1;AT1G50200.2	exonic_part	0.149967	-1.71074	-0.855333	35.2128	8.69692	0.0179713
AT1G50200:E017	AT1G50200	E017	TRUE	OK	FALSE	34.5389	387.036	0.0581624	0.0180792	0.0500695	0.0129424	0.34072	Chr1	18594685	18594745	-	AT1G50200.1;AT1G50200.2	exonic_part	0.420623	-1.29342	-0.646662	51.557	17.0749	0.0179713
AT1G50200:E024	AT1G50200	E024	TRUE	OK	FALSE	212.013	6855.89	0.00704015	0.0126382	0.00766808	0.000337763	0.0444866	Chr1	18597512	18597751	-	AT1G50200.1;AT1G50200.2	exonic_part	0.0611475	0.512519	0.256109	202.489	217.171	0.0179713
AT1G50200:E025	AT1G50200	E025	TRUE	OK	FALSE	161.867	2320.45	0.0598369	0.0129662	0.0522799	0.0655831	0.609839	Chr1	18598016	18598479	-	AT1G50200.1;AT1G50200.2	exonic_part	0.691117	0.500054	0.249919	155.248	168.439	0.0179713
AT1G50200:J031	AT1G50200	J031	TRUE	OK	FALSE	25.0816	980.98	0.421937	0.0236472	0.359439	0.527259	0.93813	Chr1	18592243	18592342	-	AT1G50200.1;AT1G50200.2	splice_site	0.933094	0.920333	0.460139	19.8788	29.6909	0.0179713
AT1G50200:J032	AT1G50200	J032	TRUE	OK	FALSE	23.5674	627.079	0.189828	0.0240726	0.164184	0.905933	0.992055	Chr1	18592530	18592617	-	AT1G50200.1;AT1G50200.2	splice_site	0.993558	0.834475	0.417214	19.1317	26.96	0.0179713
AT1G50200:J038	AT1G50200	J038	TRUE	OK	FALSE	18.4674	96.1203	0.000543648	0.0260188	0.00613991	0.150883	0.754301	Chr1	18593998	18594144	-	AT1G50200.1;AT1G50200.2	splice_site	0.812418	-0.530071	-0.265025	22.1761	12.2217	0.0179713
AT1G50200:J039	AT1G50200	J039	TRUE	OK	FALSE	15.9178	119.572	0.0326379	0.0274594	0.0317521	0.00133119	0.105263	Chr1	18594246	18594371	-	AT1G50200.1;AT1G50200.2	splice_site	0.140915	-1.55793	-0.778942	24.2135	6.6145	0.0179713
AT1G50200:J040	AT1G50200	J040	TRUE	OK	FALSE	16.6391	173.938	0.0666977	0.0270071	0.0589659	0.000126877	0.023162	Chr1	18594467	18594536	-	AT1G50200.1;AT1G50200.2	splice_site	0.0320939	-2.25156	-1.12575	28.3165	4.80322	0.0179713
AT1G50200:J041	AT1G50200	J041	TRUE	OK	FALSE	4.3803	8.00856	0.11718	0.0549425	0.105982	0.715929	0.971102	Chr1	18594587	18594685	-	AT1G50200.1;AT1G50200.2	splice_site	0.971359	-0.597025	-0.298509	6.17564	3.2585	0.0179713
AT1G50200:J042	AT1G50200	J042	TRUE	OK	FALSE	20.2681	200.639	0.061208	0.0252198	0.0553456	0.00735032	0.262078	Chr1	18594745	18595060	-	AT1G50200.1;AT1G50200.2	splice_site	0.33171	-1.50766	-0.753798	30.6651	8.70266	0.0179713
AT1G50380:E004	AT1G50380	E004	TRUE	OK	FALSE	34.3079	135.501	0.000218826	0.0181229	0.0053063	0.00747023	0.264182	Chr1	18663183	18663378	+	AT1G50380.1;AT1G50380.2	exonic_part	0.334269	0.658311	0.328965	30.9379	36.4346	0.00765653
AT1G50380:E008	AT1G50380	E008	TRUE	OK	FALSE	24.1439	182.175	0.000125855	0.0208777	0.00538766	1.66118e-05	0.00518934	Chr1	18664973	18665339	+	AT1G50380.1;AT1G50380.2	exonic_part	0.00721764	-1.2958	-0.647673	35.4048	12.4625	0.00765653
AT1G50380:E009	AT1G50380	E009	TRUE	OK	FALSE	8.03408	26.3339	0.000685878	0.0395228	0.0132626	0.00380972	0.187047	Chr1	18665555	18665621	+	AT1G50380.1;AT1G50380.2	exonic_part	0.243101	-1.48498	-0.742414	12.065	3.56461	0.00765653
AT1G50380:E010	AT1G50380	E010	TRUE	OK	FALSE	5.84692	21.6259	0.00125278	0.0499756	0.0179692	0.000327252	0.0437043	Chr1	18665712	18665761	+	AT1G50380.1;AT1G50380.2	exonic_part	0.060087	-2.25314	-1.12649	10.2623	1.78218	0.00765653
AT1G50380:E011	AT1G50380	E011	TRUE	OK	FALSE	11.9498	15.5947	0.00762145	0.0303663	0.0144761	0.201748	0.802349	Chr1	18665890	18666014	+	AT1G50380.1;AT1G50380.2	exonic_part	0.847797	-0.562699	-0.281299	15.4842	8.58387	0.00765653
AT1G50380:J014	AT1G50380	J014	TRUE	OK	FALSE	16.405	39.6436	0.000338576	0.0271495	0.006674	0.102758	0.685775	Chr1	18662651	18662798	+	AT1G50380.1;AT1G50380.2	splice_site	0.758182	-0.570666	-0.285265	20.4043	11.2748	0.00765653
AT1G50380:J015	AT1G50380	J015	TRUE	OK	FALSE	5.52696	3.35026	0.00573761	0.0470759	0.017289	0.284091	0.856423	Chr1	18663082	18663183	+	AT1G50380.1;AT1G50380.2	splice_site	0.874563	0.531874	0.265915	5.14748	5.93442	0.00765653
AT1G50380:J021	AT1G50380	J021	TRUE	OK	FALSE	4.70673	12.3855	0.0006078	0.0523128	0.0146712	0.00168554	0.12105	Chr1	18665621	18665712	+	AT1G50380.1;AT1G50380.2	splice_site	0.160642	-2.12993	-1.06491	7.90679	1.48441	0.00765653
AT1G50460:E001	AT1G50460	E001	TRUE	OK	FALSE	33.3603	459.804	0.000132252	0.0183088	0.00526381	0.000112582	0.0213483	Chr1	18693643	18694302	+	AT1G50460.1;AT1G50460.2	exonic_part	0.0295901	-1.11562	-0.557283	49.269	16.1403	0.0326766
AT1G50460:E004	AT1G50460	E004	TRUE	OK	FALSE	15.7857	177.839	0.0365083	0.025801	0.0337228	0.240511	0.831065	Chr1	18695481	18695661	+	AT1G50460.1;AT1G50460.2;AT1G50460.3	exonic_part	0.864724	0.661718	0.330714	15.7254	14.936	0.0326766
AT1G50460:E005	AT1G50460	E005	TRUE	OK	FALSE	8.5411	54.8143	0.0486513	0.037864	0.0455935	0.459129	0.922563	Chr1	18695928	18696003	+	AT1G50460.1;AT1G50460.2;AT1G50460.3	exonic_part	0.914293	0.510885	0.255387	8.6362	7.69013	0.0326766
AT1G50460:E008	AT1G50460	E008	TRUE	OK	FALSE	19.9455	236.931	0.0305885	0.022835	0.0286624	0.377879	0.897907	Chr1	18696590	18696718	+	AT1G50460.1;AT1G50460.2;AT1G50460.3	exonic_part	0.892065	0.519926	0.259817	20.633	17.728	0.0326766
AT1G50460:E009	AT1G50460	E009	TRUE	OK	FALSE	6.41877	17.2456	0.00375466	0.0465549	0.01937	0.0052727	0.223659	Chr1	18696718	18696914	+	AT1G50460.2	exonic_part	0.287077	1.33404	0.666906	5.12638	7.77532	0.0326766
AT1G50460:J016	AT1G50460	J016	TRUE	OK	FALSE	5.05376	33.6412	0.234739	0.0498897	0.195259	0.644168	0.960194	Chr1	18695661	18695928	+	AT1G50460.1;AT1G50460.2;AT1G50460.3	splice_site	0.958363	0.763363	0.381632	4.76975	5.14365	0.0326766
AT1G51402:E001	AT1G51402	E001	TRUE	OK	FALSE	1544.06	1.3956e+07	0.00292709	0.0117247	0.0104392	4.46578e-06	0.00199922	Chr1	19052192	19052500	+	AT1G51402.1	exonic_part	0.00278985	-7.88666	-2.7659	3022.01	10.9228	0.00277981
AT1G51760:E002	AT1G51760	E002	TRUE	OK	FALSE	66.4923	1897.21	0.026368	0.0149556	0.0239017	0.00124377	0.101036	Chr1	19200189	19200315	+	AT1G51760.1	exonic_part	0.135488	-1.04396	-0.521749	105.166	28.0159	3.18881e-05
AT1G51760:E003	AT1G51760	E003	TRUE	OK	FALSE	97.8603	5086.63	0.0345975	0.0138733	0.0310263	8.4637e-05	0.0177784	Chr1	19200417	19200732	+	AT1G51760.1	exonic_part	0.0246194	-1.42879	-0.713929	158.56	34.9657	3.18881e-05
AT1G51760:E005	AT1G51760	E005	TRUE	OK	FALSE	256.259	9423.28	1e-08	0.0124553	0.00172234	4.24046e-06	0.00191849	Chr1	19201019	19201707	+	AT1G51760.1	exonic_part	0.00267683	0.600779	0.299336	316.214	190.252	3.18881e-05
AT1G51760:J006	AT1G51760	J006	TRUE	OK	FALSE	25.8162	308.339	0.0367938	0.0234587	0.0347341	0.0371027	0.511499	Chr1	19199909	19200189	+	AT1G51760.1	splice_site	0.598341	-0.944937	-0.472392	41.0143	11.16	3.18881e-05
AT1G51760:J007	AT1G51760	J007	TRUE	OK	FALSE	18.8756	282.423	0.00166516	0.0258244	0.00742405	1.83218e-08	2.54068e-05	Chr1	19200315	19200417	+	AT1G51760.1	splice_site	3.59197e-05	-2.3473	-1.17354	34.5999	3.56145	3.18881e-05
AT1G51760:J008	AT1G51760	J008	TRUE	OK	FALSE	7.54209	61.8499	0.00381721	0.0390468	0.0143159	4.42115e-06	0.00198444	Chr1	19200732	19200810	+	AT1G51760.1	splice_site	0.00276914	-3.59899	-1.79945	13.883	0.592696	3.18881e-05
AT1G51760:J009	AT1G51760	J009	TRUE	OK	FALSE	29.257	154.555	0.014532	0.0227021	0.0160288	0.0751967	0.632027	Chr1	19200939	19201019	+	AT1G51760.1	splice_site	0.71205	0.547853	0.273867	33.5122	24.2631	3.18881e-05
AT1G51805:J018	AT1G51805	J018	TRUE	OK	FALSE	35.8766	154.448	0.00191927	0.0216547	0.00497931	0.0225005	0.423848	Chr1	19221920	19222007	-	AT1G51805.1;AT1G51805.2	splice_site	0.508007	-0.550286	-0.275127	45.5091	28.174	0.029694
AT1G51805:J020	AT1G51805	J020	TRUE	OK	FALSE	8.85984	11.4626	0.0388415	0.0357715	0.0383249	0.220874	0.81885	Chr1	19222292	19222387	-	AT1G51805.1;AT1G51805.2	splice_site	0.858511	0.62093	0.31046	7.49741	10.3958	0.029694
AT1G51805:J026	AT1G51805	J026	TRUE	OK	FALSE	18.8568	56.6921	0.00250949	0.0258331	0.0069184	0.0253543	0.443995	Chr1	19223616	19223705	-	AT1G51805.1;AT1G51805.2	splice_site	0.53011	0.663211	0.331595	15.4797	22.0199	0.029694
AT1G51950:E001	AT1G51950	E001	TRUE	OK	FALSE	161.847	3310.41	1e-08	0.0129664	0.00635059	0.00561901	0.230829	Chr1	19305080	19305941	+	AT1G51950.1	exonic_part	0.29533	0.506107	0.252256	176.279	146.364	0.0144477
AT1G51950:E002	AT1G51950	E002	TRUE	OK	FALSE	112.262	2813.66	0.00398749	0.013579	0.00586472	3.71992e-05	0.00954112	Chr1	19306217	19306513	+	AT1G51950.1	exonic_part	0.0132305	-0.78696	-0.392857	151.336	71.3745	0.0144477
AT1G51950:E003	AT1G51950	E003	TRUE	OK	FALSE	53.784	463.47	5.71528e-05	0.0157534	0.00327889	0.0136941	0.348234	Chr1	19306596	19306729	+	AT1G51950.1	exonic_part	0.428631	-0.543161	-0.271411	71.7143	35.7102	0.0144477
AT1G51950:J006	AT1G51950	J006	TRUE	OK	FALSE	19.388	104.764	0.00492323	0.0255918	0.00895049	0.0216549	0.417916	Chr1	19305941	19306217	+	AT1G51950.1	splice_site	0.502055	-0.830655	-0.415245	27.9732	11.3016	0.0144477
AT1G51950:J007	AT1G51950	J007	TRUE	OK	FALSE	16.4763	85.6885	0.0348794	0.0271057	0.033707	0.218974	0.817457	Chr1	19306513	19306596	+	AT1G51950.1	splice_site	0.857794	-0.693797	-0.346839	23.5061	10.4646	0.0144477
AT1G51950:J009	AT1G51950	J009	TRUE	OK	FALSE	10.5558	45.4554	0.0443989	0.0327595	0.0422859	0.325162	0.877155	Chr1	19307000	19307095	+	AT1G51950.1	splice_site	0.882785	0.533177	0.266561	9.61048	9.74641	0.0144477
AT1G52360:E002	AT1G52360	E002	TRUE	OK	FALSE	11.3436	25.3603	0.0886028	0.0313702	0.0744888	0.18739	0.790937	Chr1	19499160	19499260	+	AT1G52360.1;AT1G52360.3;AT1G52360.4	exonic_part	0.838722	0.528552	0.264267	11.4045	12.2579	0.000244582
AT1G52360:E003	AT1G52360	E003	TRUE	OK	FALSE	41.45	87.9654	0.0654216	0.0169954	0.0564908	0.108373	0.696006	Chr1	19499260	19499284	+	AT1G52360.1;AT1G52360.2;AT1G52360.3;AT1G52360.4	exonic_part	0.767162	0.503198	0.251567	41.0728	42.9992	0.000244582
AT1G52360:E004	AT1G52360	E004	TRUE	OK	FALSE	23.9876	66.9072	0.117648	0.0209383	0.0997769	0.0175628	0.383683	Chr1	19499284	19499554	+	AT1G52360.2	exonic_part	0.466575	1.22838	0.614144	17.7786	30.6677	0.000244582
AT1G52360:E005	AT1G52360	E005	TRUE	OK	FALSE	44.2929	119.252	0.0599887	0.0166478	0.0518697	0.0810894	0.645611	Chr1	19499680	19499701	+	AT1G52360.1;AT1G52360.2;AT1G52360.3;AT1G52360.4	exonic_part	0.723819	0.538774	0.269351	43.3771	46.4535	0.000244582
AT1G52360:E006	AT1G52360	E006	TRUE	OK	FALSE	53.7339	39.2222	0.0477334	0.0157573	0.0423768	0.0773196	0.637659	Chr1	19499809	19499871	+	AT1G52360.1;AT1G52360.2;AT1G52360.3;AT1G52360.4	exonic_part	0.716537	0.515624	0.25777	52.2295	54.9794	0.000244582
AT1G52360:E014	AT1G52360	E014	TRUE	OK	FALSE	25.3526	170.879	0.00046888	0.0204344	0.0056535	0.00221447	0.141623	Chr1	19501898	19501964	+	AT1G52360.1;AT1G52360.2;AT1G52360.3;AT1G52360.4	exonic_part	0.187632	-0.937806	-0.46887	37.2242	14.5755	0.000244582
AT1G52360:E015	AT1G52360	E015	TRUE	OK	FALSE	66.8116	1305.31	0.00048943	0.0149395	0.00372799	2.10793e-07	0.000185328	Chr1	19502166	19502355	+	AT1G52360.1;AT1G52360.2;AT1G52360.3;AT1G52360.4	exonic_part	0.000260671	-1.03021	-0.515008	96.9117	36.204	0.000244582
AT1G52360:E016	AT1G52360	E016	TRUE	OK	FALSE	45.903	632.592	0.0308397	0.01647	0.0283311	0.0510421	0.565358	Chr1	19502489	19502630	+	AT1G52360.1;AT1G52360.2;AT1G52360.3;AT1G52360.4	exonic_part	0.650032	-0.591502	-0.295713	59.2617	29.7905	0.000244582
AT1G52360:E017	AT1G52360	E017	TRUE	OK	FALSE	49.7989	917.427	0.0651389	0.0160874	0.055822	0.0667403	0.612176	Chr1	19502779	19502854	+	AT1G52360.1;AT1G52360.2;AT1G52360.3;AT1G52360.4	exonic_part	0.693335	-0.592829	-0.296372	66.1661	33.2765	0.000244582
AT1G52360:E019	AT1G52360	E019	TRUE	OK	FALSE	52.3147	844.956	0.0326482	0.0158706	0.0296633	0.0481773	0.555675	Chr1	19503211	19503303	+	AT1G52360.1;AT1G52360.2;AT1G52360.3;AT1G52360.4	exonic_part	0.641392	-0.588182	-0.294047	69.4332	35.0028	0.000244582
AT1G52360:E020	AT1G52360	E020	TRUE	OK	FALSE	64.255	1045.7	0.0144225	0.0150732	0.014537	0.0107818	0.314914	Chr1	19503385	19503502	+	AT1G52360.1;AT1G52360.2;AT1G52360.3;AT1G52360.4	exonic_part	0.391931	-0.628624	-0.314255	85.0002	41.7849	0.000244582
AT1G52360:E026	AT1G52360	E026	TRUE	OK	FALSE	58.0876	714.462	0.000353676	0.0154441	0.00362337	0.000599533	0.0650671	Chr1	19504961	19505091	+	AT1G52360.1;AT1G52360.2;AT1G52360.3;AT1G52360.4	exonic_part	0.0887197	-0.735384	-0.367632	79.6675	36.077	0.000244582
AT1G52360:E027	AT1G52360	E027	TRUE	OK	FALSE	64.3736	982.334	0.0502009	0.0150667	0.0436572	0.0317317	0.483314	Chr1	19505193	19505365	+	AT1G52360.1;AT1G52360.2;AT1G52360.3;AT1G52360.4	exonic_part	0.570812	-0.994841	-0.497332	92.7515	35.9639	0.000244582
AT1G52360:J035	AT1G52360	J035	TRUE	OK	FALSE	33.9447	54.3622	0.0453711	0.0219181	0.0423033	0.0739474	0.629459	Chr1	19499701	19499809	+	AT1G52360.1;AT1G52360.2;AT1G52360.3;AT1G52360.4	splice_site	0.709747	0.538874	0.269409	33.1602	35.6258	0.000244582
AT1G52360:J043	AT1G52360	J043	TRUE	OK	FALSE	16.1889	68.6624	0.0133802	0.0272847	0.0158115	0.0352016	0.503061	Chr1	19501802	19501898	+	AT1G52360.1;AT1G52360.2;AT1G52360.3;AT1G52360.4	splice_site	0.589971	-0.907755	-0.453857	23.7729	9.52051	0.000244582
AT1G52360:J044	AT1G52360	J044	TRUE	OK	FALSE	6.08664	18.5239	0.00287206	0.0443127	0.0144924	0.0267997	0.453208	Chr1	19501964	19502166	+	AT1G52360.1;AT1G52360.2;AT1G52360.3;AT1G52360.4	splice_site	0.539171	-1.32332	-0.661651	8.95719	2.67992	0.000244582
AT1G52360:J045	AT1G52360	J045	TRUE	OK	FALSE	10.9742	65.0291	0.0865638	0.0321597	0.0776906	0.0787648	0.640467	Chr1	19502355	19502489	+	AT1G52360.1;AT1G52360.2;AT1G52360.3;AT1G52360.4	splice_site	0.71902	-1.27702	-0.638494	16.254	5.05515	0.000244582
AT1G52360:J046	AT1G52360	J046	TRUE	OK	FALSE	15.2858	100.014	0.0997092	0.0278908	0.0868558	0.114911	0.706442	Chr1	19502630	19502779	+	AT1G52360.1;AT1G52360.2;AT1G52360.3;AT1G52360.4	splice_site	0.77527	-0.691131	-0.345552	20.2783	9.4466	0.000244582
AT1G52360:J049	AT1G52360	J049	TRUE	OK	FALSE	12.2086	64.1868	0.0757796	0.0306295	0.0668953	0.137298	0.737101	Chr1	19503303	19503385	+	AT1G52360.1;AT1G52360.2;AT1G52360.3;AT1G52360.4	splice_site	0.798859	-0.776674	-0.388324	16.916	7.4187	0.000244582
AT1G52360:J050	AT1G52360	J050	TRUE	OK	FALSE	13.2101	73.2845	0.0302824	0.0295981	0.0301694	0.0269593	0.454176	Chr1	19503502	19503742	+	AT1G52360.1;AT1G52360.2;AT1G52360.3;AT1G52360.4	splice_site	0.540265	-1.08757	-0.543769	18.6595	6.6094	0.000244582
AT1G52360:J055	AT1G52360	J055	TRUE	OK	FALSE	31.4496	243.665	0.00613969	0.0223063	0.00831685	0.0155601	0.367022	Chr1	19504797	19504961	+	AT1G52360.1;AT1G52360.2;AT1G52360.3;AT1G52360.4	splice_site	0.448932	-0.720157	-0.360048	41.9373	19.1493	0.000244582
AT1G52360:J056	AT1G52360	J056	TRUE	OK	FALSE	14.6456	121.66	0.0382112	0.0283657	0.0364889	0.00337139	0.176284	Chr1	19505091	19505193	+	AT1G52360.1;AT1G52360.2;AT1G52360.3;AT1G52360.4	splice_site	0.229915	-1.56324	-0.781591	24.4363	6.24661	0.000244582
AT1G52510:E006	AT1G52510	E006	TRUE	OK	FALSE	175.575	3538.96	0.000665305	0.0128579	0.0021654	5.77184e-07	0.000411912	Chr1	19563570	19563641	-	AT1G52510.1;AT1G52510.2	exonic_part	0.000579928	0.635588	0.317687	120.489	228.271	0.000532142
AT1G52510:J019	AT1G52510	J019	TRUE	OK	FALSE	55.2485	429.812	0.030573	0.0200314	0.0292421	0.0829123	0.650159	Chr1	19563453	19563570	-	AT1G52510.1;AT1G52510.2	splice_site	0.727881	0.572727	0.286335	37.6889	69.9755	0.000532142
AT1G52510:J020	AT1G52510	J020	TRUE	OK	FALSE	70.5338	653.264	0.0024702	0.01938	0.00428002	0.00170385	0.1218	Chr1	19563641	19563790	-	AT1G52510.1;AT1G52510.2	splice_site	0.161632	0.590563	0.295243	49.2202	92.2103	0.000532142
AT1G52730:E003	AT1G52730	E003	TRUE	OK	FALSE	39.0477	188.785	0.000119279	0.0173287	0.00408439	0.000133995	0.0239567	Chr1	19642668	19642853	+	AT1G52730.1	exonic_part	0.0331402	0.891835	0.445789	25.9335	50.6322	0.0365779
AT1G52730:E004	AT1G52730	E004	TRUE	OK	FALSE	68.7242	246.899	2.77023e-05	0.0148459	0.00224761	0.00280826	0.160332	Chr1	19642853	19642983	+	AT1G52730.1;AT1G52730.2;AT1G52730.3	exonic_part	0.210343	0.524795	0.262249	55.0432	83.1468	0.0365779
AT1G52730:J016	AT1G52730	J016	TRUE	OK	FALSE	13.711	40.5067	0.0059065	0.0291388	0.0111627	0.0729353	0.627133	Chr1	19643487	19643851	+	AT1G52730.1;AT1G52730.2;AT1G52730.3	splice_site	0.707283	-0.646966	-0.323452	15.0202	10.6519	0.0365779
AT1G52730:J017	AT1G52730	J017	TRUE	OK	FALSE	12.5183	35.9424	0.0416596	0.0302929	0.0397598	0.146952	0.749347	Chr1	19644027	19644137	+	AT1G52730.1;AT1G52730.2;AT1G52730.3	splice_site	0.808476	-0.65083	-0.325386	14.1677	9.97939	0.0365779
AT1G53110:E001	AT1G53110	E001	TRUE	OK	FALSE	26.8611	90.4765	1e-08	0.0199371	0.00626726	3.6389e-05	0.0094303	Chr1	19790141	19790715	+	AT1G53110.1	exonic_part	0.0130749	1.19197	0.595217	23.5791	30.6826	0.0142631
AT1G53110:E004	AT1G53110	E004	TRUE	OK	FALSE	62.7512	508.309	1e-08	0.0151569	0.00452055	6.2894e-05	0.0143415	Chr1	19791308	19792589	+	AT1G53110.1	exonic_part	0.0198512	-1.02095	-0.507913	83.5627	43.6829	0.0142631
AT1G53165:E002	AT1G53165	E002	TRUE	OK	FALSE	13.2183	34.3075	0.00914845	0.0285633	0.0146185	0.0492892	0.5602	Chr1	19813803	19813994	+	AT1G53165.1;AT1G53165.2;AT1G53165.3	exonic_part	0.645797	0.74079	0.370338	12.1966	12.5602	0.00541887
AT1G53165:E011	AT1G53165	E011	TRUE	OK	FALSE	18.8153	69.7487	0.00372611	0.023511	0.00994177	0.180295	0.784717	Chr1	19816396	19816513	+	AT1G53165.1;AT1G53165.2;AT1G53165.3	exonic_part	0.834334	-0.522883	-0.261384	26.0747	11.5908	0.00541887
AT1G53165:E014	AT1G53165	E014	TRUE	OK	FALSE	23.674	170.57	7.50611e-05	0.0210623	0.00467488	0.00213651	0.139035	Chr1	19817095	19817224	+	AT1G53165.1;AT1G53165.2;AT1G53165.3	exonic_part	0.184197	-0.944255	-0.472002	35.3776	11.8873	0.00541887
AT1G53165:E017	AT1G53165	E017	TRUE	OK	FALSE	20.8708	132.24	0.00390314	0.0223359	0.00975611	0.0304964	0.476503	Chr1	19817312	19817562	+	AT1G53165.1;AT1G53165.2;AT1G53165.3	exonic_part	0.563735	-0.770532	-0.385176	29.8799	11.3156	0.00541887
AT1G53165:E018	AT1G53165	E018	TRUE	OK	FALSE	13.2242	80.361	0.0463757	0.0285558	0.042436	0.0605914	0.595627	Chr1	19817802	19817889	+	AT1G53165.1;AT1G53165.2;AT1G53165.3	exonic_part	0.679112	1.0032	0.501521	11.202	13.8191	0.00541887
AT1G53165:J027	AT1G53165	J027	TRUE	OK	FALSE	8.44764	27.0145	0.00660457	0.0366862	0.0144227	0.101705	0.684073	Chr1	19814851	19815120	+	AT1G53165.1;AT1G53165.2;AT1G53165.3	splice_site	0.756718	-0.852899	-0.426413	11.7961	4.16871	0.00541887
AT1G53165:J035	AT1G53165	J035	TRUE	OK	FALSE	5.74262	29.1504	0.223521	0.0459474	0.1925	0.745402	0.974112	Chr1	19816731	19816819	+	AT1G53165.1;AT1G53165.2;AT1G53165.3	splice_site	0.975485	0.503182	0.251574	6.04094	5.40802	0.00541887
AT1G53165:J037	AT1G53165	J037	TRUE	OK	FALSE	4.51077	23.747	0.000708586	0.0538457	0.0157933	1.039e-05	0.00372347	Chr1	19817224	19817312	+	AT1G53165.1	splice_site	0.00517717	-4.33006	-2.16497	9.2356	0.295894	0.00541887
AT1G53165:J040	AT1G53165	J040	TRUE	OK	FALSE	4.96368	24.0309	0.265275	0.0504861	0.228204	0.338242	0.882254	Chr1	19817562	19817802	+	AT1G53165.1;AT1G53165.2;AT1G53165.3	splice_site	0.885033	1.03938	0.519663	3.88618	5.0406	0.00541887
AT1G53165:J041	AT1G53165	J041	TRUE	OK	FALSE	4.10008	13.3417	0.17047	0.0575339	0.146858	0.573263	0.94789	Chr1	19817889	19818004	+	AT1G53165.1;AT1G53165.2;AT1G53165.3	splice_site	0.944192	0.745069	0.372517	3.81581	4.04131	0.00541887
AT1G53165:J044	AT1G53165	J044	TRUE	OK	FALSE	7.58475	9.61341	0.000360449	0.038923	0.00957846	0.102674	0.685775	Chr1	19818589	19818706	+	AT1G53165.1;AT1G53165.2;AT1G53165.3	splice_site	0.758182	0.66864	0.334288	7.87364	7.72698	0.00541887
AT1G53165:J045	AT1G53165	J045	TRUE	OK	FALSE	3.93377	6.8635	0.00202428	0.0592465	0.0191695	0.455521	0.921534	Chr1	19818834	19818945	+	AT1G53165.1;AT1G53165.2;AT1G53165.3	splice_site	0.913425	-0.542921	-0.271449	5.48562	2.38357	0.00541887
AT1G53165:J046	AT1G53165	J046	TRUE	OK	FALSE	5.17075	2.04541	0.000324719	0.0491461	0.0119339	0.18762	0.791252	Chr1	19819101	19819193	+	AT1G53165.1;AT1G53165.2;AT1G53165.3	splice_site	0.838985	0.650865	0.325412	5.1588	5.04589	0.00541887
AT1G53800:E009	AT1G53800	E009	TRUE	OK	FALSE	16.7729	142.894	0.000146973	0.024964	0.00648678	3.64907e-05	0.0094303	Chr1	20082787	20082825	+	AT1G53800.1;AT1G53800.2;AT1G53800.3;AT1G53800.4	exonic_part	0.0130749	-1.55802	-0.778939	27.231	5.92406	0.00130093
AT1G53800:E010	AT1G53800	E010	TRUE	OK	FALSE	68.3806	1742.17	0.0122044	0.0148624	0.0127543	1.7009e-06	0.000983242	Chr1	20082920	20083239	+	AT1G53800.1;AT1G53800.2;AT1G53800.3;AT1G53800.4	exonic_part	0.00137619	-1.27147	-0.635456	106.265	30.3203	0.00130093
AT1G53800:J018	AT1G53800	J018	TRUE	OK	FALSE	4.51075	12.9819	0.0412901	0.0538459	0.0437403	0.129738	0.727688	Chr1	20082695	20082787	+	AT1G53800.1;AT1G53800.2;AT1G53800.3	splice_site	0.791799	-1.17034	-0.585152	7.39756	2.08095	0.00130093
AT1G53800:J020	AT1G53800	J020	TRUE	OK	FALSE	12.7211	113.524	0.000414945	0.0300814	0.00784966	5.28653e-06	0.00229438	Chr1	20082825	20082920	+	AT1G53800.1;AT1G53800.2;AT1G53800.3;AT1G53800.4	splice_site	0.00320302	-2.0743	-1.03709	21.4254	3.25815	0.00130093
AT1G53800:J022	AT1G53800	J022	TRUE	OK	FALSE	4.35599	12.1945	0.0949798	0.0551541	0.086864	0.213559	0.812747	Chr1	20083628	20083716	+	AT1G53800.1;AT1G53800.2;AT1G53800.3;AT1G53800.4	splice_site	0.854857	-1.0933	-0.546634	6.99155	2.07639	0.00130093
AT1G54520:E002	AT1G54520	E002	TRUE	OK	FALSE	75.5407	4852.74	0.00810572	0.0145512	0.00967335	3.86994e-14	2.64029e-10	Chr1	20364439	20364542	+	AT1G54520.1	exonic_part	3.73281e-10	-2.11454	-1.057	138.247	13.5701	3.004e-10
AT1G54520:E003	AT1G54520	E003	TRUE	OK	FALSE	56.0431	2185.93	0.0535871	0.0155851	0.0444742	0.000616279	0.0657996	Chr1	20365103	20365159	+	AT1G54520.1	exonic_part	0.0897142	-1.25746	-0.628594	95.41	16.4746	3.004e-10
AT1G54520:E006	AT1G54520	E006	TRUE	OK	FALSE	229.762	10508.1	0.0487027	0.0125564	0.0428448	0.0154957	0.36634	Chr1	20365781	20366123	+	AT1G54520.1	exonic_part	0.448286	0.570105	0.284609	302.372	156.523	3.004e-10
AT1G54520:J007	AT1G54520	J007	TRUE	OK	FALSE	32.2501	991.438	0.0139902	0.0221752	0.0152928	2.07215e-08	2.7959e-05	Chr1	20364209	20364439	+	AT1G54520.1	splice_site	3.9528e-05	-2.34734	-1.17356	59.8161	4.78633	3.004e-10
AT1G54520:J008	AT1G54520	J008	TRUE	OK	FALSE	28.7538	680.73	1e-08	0.0228015	0.00447041	8.17085e-08	8.71033e-05	Chr1	20364542	20365103	+	AT1G54520.1	splice_site	0.000123145	-1.89286	-0.946337	53.323	5.64988	3.004e-10
AT1G54520:J009	AT1G54520	J009	TRUE	OK	FALSE	25.794	401.207	0.00241089	0.0234643	0.00684642	0.0128017	0.339159	Chr1	20365159	20365309	+	AT1G54520.1	splice_site	0.418909	-0.891245	-0.445577	42.5275	8.9639	3.004e-10
AT1G54730:E012	AT1G54730	E012	TRUE	OK	FALSE	10.0897	10.6841	0.000609405	0.0338297	0.0107353	0.126607	0.723581	Chr1	20425777	20426203	+	AT1G54730.1	exonic_part	0.788891	0.610385	0.305165	8.98414	10.381	0.0351765
AT1G54730:E018	AT1G54730	E018	TRUE	OK	FALSE	25.768	223.792	0.0409367	0.0202916	0.0367101	0.039489	0.522976	Chr1	20426964	20427045	+	AT1G54730.3;AT1G54730.7;AT1G54730.9;AT1G54730.6;AT1G54730.2;AT1G54730.11;AT1G54730.5;AT1G54730.8;AT1G54730.10;AT1G54730.4	exonic_part	0.609357	-0.927862	-0.46382	37.7058	15.7584	0.0351765
AT1G54730:E019	AT1G54730	E019	TRUE	OK	FALSE	33.384	239.718	0.000102896	0.018304	0.00435056	0.000124513	0.0229842	Chr1	20427125	20427210	+	AT1G54730.3;AT1G54730.7;AT1G54730.9;AT1G54730.6;AT1G54730.2;AT1G54730.11;AT1G54730.5;AT1G54730.8;AT1G54730.10;AT1G54730.4	exonic_part	0.0318401	-0.961558	-0.480629	48.2965	19.8535	0.0351765
AT1G54730:E027	AT1G54730	E027	TRUE	OK	FALSE	14.819	55.2122	0.000244895	0.0267288	0.00755709	0.0086537	0.28314	Chr1	20429313	20429373	+	AT1G54730.3;AT1G54730.7;AT1G54730.9;AT1G54730.6;AT1G54730.2;AT1G54730.5;AT1G54730.8;AT1G54730.4	exonic_part	0.355484	-0.959259	-0.479569	20.6972	8.30732	0.0351765
AT1G54730:E028	AT1G54730	E028	TRUE	OK	FALSE	3.91646	12.1326	0.0623044	0.0689015	0.0640316	0.19838	0.800096	Chr1	20429373	20429658	+	AT1G54730.6;AT1G54730.7;AT1G54730.8;AT1G54730.9	exonic_part	0.845709	-1.04179	-0.520876	6.316	2.36723	0.0351765
AT1G54730:J043	AT1G54730	J043	TRUE	OK	FALSE	12.5366	34.5488	0.0470161	0.0302735	0.044161	0.196085	0.798664	Chr1	20426641	20426777	+	AT1G54730.3;AT1G54730.7;AT1G54730.9;AT1G54730.6;AT1G54730.2;AT1G54730.11;AT1G54730.5;AT1G54730.8;AT1G54730.10;AT1G54730.4	splice_site	0.844772	0.678731	0.339328	10.6923	12.9572	0.0351765
AT1G54730:J044	AT1G54730	J044	TRUE	OK	FALSE	7.56903	17.7974	0.00195485	0.0389684	0.0122891	0.0921523	0.66774	Chr1	20426870	20426964	+	AT1G54730.3;AT1G54730.7;AT1G54730.9;AT1G54730.6;AT1G54730.2;AT1G54730.11;AT1G54730.5;AT1G54730.8;AT1G54730.10;AT1G54730.4	splice_site	0.743502	-0.830353	-0.415148	10.9524	4.75179	0.0351765
AT1G54730:J045	AT1G54730	J045	TRUE	OK	FALSE	9.92024	80.9891	0.299387	0.0337676	0.244087	0.207359	0.807288	Chr1	20427045	20427125	+	AT1G54730.3;AT1G54730.7;AT1G54730.9;AT1G54730.6;AT1G54730.2;AT1G54730.11;AT1G54730.5;AT1G54730.8;AT1G54730.10;AT1G54730.4	splice_site	0.851567	-1.35776	-0.678821	15.8527	4.84878	0.0351765
AT1G54730:J046	AT1G54730	J046	TRUE	OK	FALSE	13.2049	31.4079	0.000420841	0.029603	0.00735757	0.0807806	0.64449	Chr1	20427210	20427299	+	AT1G54730.3;AT1G54730.7;AT1G54730.9;AT1G54730.6;AT1G54730.2;AT1G54730.11;AT1G54730.5;AT1G54730.8;AT1G54730.10;AT1G54730.4	splice_site	0.722885	-0.657451	-0.328687	17.5611	8.60967	0.0351765
AT1G54730:J051	AT1G54730	J051	TRUE	OK	FALSE	11.6423	41.3327	0.000746341	0.0312912	0.00869359	0.0135807	0.346918	Chr1	20428842	20429313	+	AT1G54730.3;AT1G54730.7;AT1G54730.9;AT1G54730.6;AT1G54730.2;AT1G54730.5;AT1G54730.8;AT1G54730.4	splice_site	0.426969	-1.0146	-0.507249	16.2155	6.24036	0.0351765
AT1G55250:E002	AT1G55250	E002	TRUE	OK	FALSE	11.7146	8.69905	0.0287616	0.0307434	0.0292131	0.0396378	0.523597	Chr1	20607029	20607213	+	AT1G55250.3;AT1G55250.5	exonic_part	0.610069	0.891455	0.445666	9.47509	13.0635	0.0139568
AT1G55250:E003	AT1G55250	E003	TRUE	OK	FALSE	21.0008	54.6256	0.0547439	0.0222693	0.0476659	0.0153736	0.365461	Chr1	20607213	20607327	+	AT1G55250.1;AT1G55250.3;AT1G55250.5	exonic_part	0.4471	1.08105	0.540386	15.9414	24.4917	0.0139568
AT1G55250:E005	AT1G55250	E005	TRUE	OK	FALSE	28.2144	78.3494	0.00785855	0.0195362	0.0105424	8.14005e-05	0.0172258	Chr1	20607531	20607693	+	AT1G55250.1;AT1G55250.3;AT1G55250.5	exonic_part	0.0238505	1.05655	0.528075	23.4508	34.1114	0.0139568
AT1G55250:E006	AT1G55250	E006	TRUE	OK	FALSE	17.6386	30.5854	0.0100617	0.024307	0.0135103	0.0205937	0.409339	Chr1	20607792	20607880	+	AT1G55250.1;AT1G55250.3;AT1G55250.5	exonic_part	0.493357	0.710104	0.354971	16.619	19.8496	0.0139568
AT1G55250:E007	AT1G55250	E007	TRUE	OK	FALSE	7.78965	15.5558	0.0446443	0.0403996	0.0435008	0.183078	0.787462	Chr1	20607967	20607973	+	AT1G55250.3;AT1G55250.5	exonic_part	0.836311	0.57322	0.286581	7.94942	8.87268	0.0139568
AT1G55250:E008	AT1G55250	E008	TRUE	OK	FALSE	36.4849	145.934	0.000508818	0.0177325	0.0053167	0.000279363	0.0398072	Chr1	20607973	20608198	+	AT1G55250.1;AT1G55250.3;AT1G55250.5	exonic_part	0.054769	0.805845	0.402719	33.9908	41.0411	0.0139568
AT1G55250:E014	AT1G55250	E014	TRUE	OK	FALSE	18.6213	97.0401	0.000923783	0.0236354	0.00792738	0.0116886	0.326129	Chr1	20609536	20609674	+	AT1G55250.1;AT1G55250.3;AT1G55250.5	exonic_part	0.404692	-0.876997	-0.438402	26.8938	11.3114	0.0139568
AT1G55250:E016	AT1G55250	E016	TRUE	OK	FALSE	3.89919	11.1478	0.0683881	0.0691555	0.0685444	0.292001	0.860673	Chr1	20609684	20609697	+	AT1G55250.1;AT1G55250.4;AT1G55250.5	exonic_part	0.875834	-0.916256	-0.458107	5.93042	2.40693	0.0139568
AT1G55250:E017	AT1G55250	E017	TRUE	OK	FALSE	7.22615	22.7977	0.0103905	0.042647	0.0195066	0.100953	0.683313	Chr1	20609697	20609956	+	AT1G55250.4	exonic_part	0.755978	-0.939122	-0.469521	11.1323	4.44842	0.0139568
AT1G55250:E022	AT1G55250	E022	TRUE	OK	FALSE	11.6039	37.504	0.0351757	0.0309262	0.0340986	0.181473	0.785875	Chr1	20610181	20610249	+	AT1G55250.3;AT1G55250.4;AT1G55250.2;AT1G55250.5;AT1G55250.1	exonic_part	0.835224	-0.641192	-0.320554	15.3325	7.56671	0.0139568
AT1G55250:E023	AT1G55250	E023	TRUE	OK	FALSE	7.97916	37.3636	0.00121631	0.0397151	0.0144137	0.00283651	0.161305	Chr1	20610472	20610549	+	AT1G55250.3;AT1G55250.4;AT1G55250.2;AT1G55250.5;AT1G55250.1	exonic_part	0.211353	-1.55724	-0.778553	13.5801	3.56178	0.0139568
AT1G55250:E024	AT1G55250	E024	TRUE	OK	FALSE	21.1117	134.913	0.000252666	0.0222132	0.00660472	0.000655318	0.0684469	Chr1	20610624	20610819	+	AT1G55250.3;AT1G55250.4;AT1G55250.2;AT1G55250.5;AT1G55250.1	exonic_part	0.0929583	-1.09675	-0.548238	31.7493	11.5964	0.0139568
AT1G55250:E025	AT1G55250	E025	TRUE	OK	FALSE	9.61739	43.0769	0.0942877	0.0349224	0.0777436	0.0773295	0.637659	Chr1	20610917	20610990	+	AT1G55250.3;AT1G55250.4;AT1G55250.2;AT1G55250.5;AT1G55250.1	exonic_part	0.716537	-1.11357	-0.556723	14.4749	5.19649	0.0139568
AT1G55250:E026	AT1G55250	E026	TRUE	OK	FALSE	4.92193	19.5749	0.0340591	0.0571916	0.0401308	0.00125717	0.101769	Chr1	20611097	20611184	+	AT1G55250.3;AT1G55250.4;AT1G55250.2;AT1G55250.5;AT1G55250.1	exonic_part	0.136433	-2.49532	-1.24761	8.6347	1.1881	0.0139568
AT1G55250:E028	AT1G55250	E028	TRUE	OK	FALSE	20.3734	135.804	0.0237441	0.0225985	0.0234884	0.0379259	0.515775	Chr1	20611556	20611759	+	AT1G55250.3;AT1G55250.4;AT1G55250.2;AT1G55250.5;AT1G55250.1	exonic_part	0.602652	-0.854217	-0.427007	28.4078	12.3133	0.0139568
AT1G55250:E029	AT1G55250	E029	TRUE	OK	FALSE	16.5645	82.4327	0.0327617	0.0251324	0.0308591	0.0124248	0.334446	Chr1	20611836	20611999	+	AT1G55250.3;AT1G55250.4;AT1G55250.2;AT1G55250.5;AT1G55250.1	exonic_part	0.41369	-1.15839	-0.579087	24.9316	8.82283	0.0139568
AT1G55250:E031	AT1G55250	E031	TRUE	OK	FALSE	17.827	43.9935	0.000151796	0.0241725	0.00632009	0.119115	0.712456	Chr1	20612170	20612378	+	AT1G55250.3;AT1G55250.4;AT1G55250.2;AT1G55250.5;AT1G55250.1	exonic_part	0.780167	-0.549651	-0.274766	23.9712	12.4645	0.0139568
AT1G55250:E033	AT1G55250	E033	TRUE	OK	FALSE	7.27278	27.5426	0.108346	0.0424479	0.093023	0.0716767	0.623505	Chr1	20612410	20612649	+	AT1G55250.5	exonic_part	0.704562	-1.302	-0.65095	10.4679	3.3003	0.0139568
AT1G55250:J034	AT1G55250	J034	TRUE	OK	FALSE	5.73874	13.18	0.0017043	0.0459669	0.0146071	0.000504245	0.0579166	Chr1	20607327	20607531	+	AT1G55250.3;AT1G55250.5	splice_site	0.0792661	1.86753	0.933703	3.09457	8.32291	0.0139568
AT1G55250:J036	AT1G55250	J036	TRUE	OK	FALSE	3.78912	8.29148	0.194796	0.0608584	0.170454	0.184677	0.78911	Chr1	20607693	20607792	+	AT1G55250.1;AT1G55250.3;AT1G55250.5	splice_site	0.837401	0.858805	0.429382	3.45858	4.74216	0.0139568
AT1G55250:J037	AT1G55250	J037	TRUE	OK	FALSE	7.12214	13.0418	0.0133322	0.0403453	0.0197361	0.20002	0.801489	Chr1	20607880	20607967	+	AT1G55250.3;AT1G55250.5	splice_site	0.847026	0.521805	0.260878	7.44605	7.99644	0.0139568
AT1G55250:J040	AT1G55250	J040	TRUE	OK	FALSE	4.3757	27.2126	0.486077	0.0549823	0.398249	0.574958	0.948043	Chr1	20608439	20608607	+	AT1G55250.1;AT1G55250.3;AT1G55250.5	splice_site	0.944471	-1.08265	-0.5413	5.94515	2.16626	0.0139568
AT1G55250:J044	AT1G55250	J044	TRUE	OK	FALSE	6.42578	9.93521	0.00296815	0.0428725	0.0146433	0.212809	0.811972	Chr1	20609456	20609536	+	AT1G55250.1;AT1G55250.3;AT1G55250.5	splice_site	0.854574	-0.713968	-0.356959	8.31082	3.86215	0.0139568
AT1G55250:J049	AT1G55250	J049	TRUE	OK	FALSE	4.8637	27.2982	0.00140847	0.0511739	0.017122	3.53617e-05	0.00925066	Chr1	20610549	20610624	+	AT1G55250.3;AT1G55250.4;AT1G55250.2;AT1G55250.5;AT1G55250.1	splice_site	0.0128228	-3.10103	-1.55045	9.85776	0.888545	0.0139568
AT1G55250:J050	AT1G55250	J050	TRUE	OK	FALSE	7.00993	16.1924	0.0379001	0.0407186	0.0384919	0.223165	0.820448	Chr1	20610819	20610917	+	AT1G55250.3;AT1G55250.4;AT1G55250.2;AT1G55250.5;AT1G55250.1	splice_site	0.859624	-0.738971	-0.369456	9.8107	4.50696	0.0139568
AT1G55250:J054	AT1G55250	J054	TRUE	OK	FALSE	5.72666	15.2533	0.0432341	0.046028	0.0437774	0.105596	0.690577	Chr1	20611759	20611836	+	AT1G55250.3;AT1G55250.4;AT1G55250.2;AT1G55250.5;AT1G55250.1	splice_site	0.762292	-1.11666	-0.558293	9.079	3.22679	0.0139568
AT1G55325:E004	AT1G55325	E004	TRUE	OK	FALSE	23.3472	77.3542	0.0200473	0.021195	0.0202803	0.0118237	0.327662	Chr1	20637436	20637617	+	AT1G55325.1;AT1G55325.2;AT1G55325.3;AT1G55325.4	exonic_part	0.406404	0.863854	0.431887	17.4459	29.9192	0.0197829
AT1G55325:E016	AT1G55325	E016	TRUE	OK	FALSE	14.0027	62.671	0.0100986	0.027612	0.0143846	0.00228257	0.143614	Chr1	20640283	20640343	+	AT1G55325.2;AT1G55325.3;AT1G55325.4	exonic_part	0.190271	1.15886	0.579401	9.19028	19.3859	0.0197829
AT1G55325:E021	AT1G55325	E021	TRUE	OK	FALSE	26.4239	58.3334	0.00951947	0.0200754	0.0114973	0.093365	0.670119	Chr1	20643097	20643275	+	AT1G55325.1;AT1G55325.2;AT1G55325.3;AT1G55325.4	exonic_part	0.745452	-0.509919	-0.254932	31.9606	21.6838	0.0197829
AT1G55325:E023	AT1G55325	E023	TRUE	OK	FALSE	23.3758	38.245	0.000362485	0.0211832	0.00571185	0.0456374	0.54597	Chr1	20643430	20643548	+	AT1G55325.1;AT1G55325.2;AT1G55325.3;AT1G55325.4	exonic_part	0.632167	-0.555313	-0.277631	27.9216	18.3781	0.0197829
AT1G55325:E024	AT1G55325	E024	TRUE	OK	FALSE	25.013	116.442	0.000194385	0.0205546	0.00514313	5.58196e-05	0.0130422	Chr1	20643742	20643830	+	AT1G55325.1;AT1G55325.2;AT1G55325.3;AT1G55325.4	exonic_part	0.0180434	-1.10301	-0.551453	33.8544	15.4034	0.0197829
AT1G55325:E037	AT1G55325	E037	TRUE	OK	FALSE	6.02698	9.99311	0.00508456	0.0488285	0.0184918	0.223139	0.82039	Chr1	20647338	20647468	+	AT1G55325.2;AT1G55325.4	exonic_part	0.859553	0.675898	0.337942	4.4941	6.85385	0.0197829
AT1G55325:J043	AT1G55325	J043	TRUE	OK	FALSE	4.79717	12.2013	0.207837	0.0516475	0.180723	0.432525	0.91492	Chr1	20638427	20638516	+	AT1G55325.1;AT1G55325.2;AT1G55325.3;AT1G55325.4	splice_site	0.906146	0.727205	0.363595	3.88668	6.13861	0.0197829
AT1G55325:J044	AT1G55325	J044	TRUE	OK	FALSE	13.5117	22.7032	0.00398999	0.0293175	0.00935198	0.114814	0.706311	Chr1	20638594	20638841	+	AT1G55325.1;AT1G55325.2;AT1G55325.3;AT1G55325.4	splice_site	0.775172	-0.571961	-0.285966	15.9471	10.3413	0.0197829
AT1G55325:J050	AT1G55325	J050	TRUE	OK	FALSE	7.10682	23.2848	0.00895922	0.0403956	0.0160714	0.00203941	0.135112	Chr1	20640042	20640283	+	AT1G55325.2;AT1G55325.3;AT1G55325.4	splice_site	0.179128	1.58141	0.790686	3.76536	10.6966	0.0197829
AT1G55325:J052	AT1G55325	J052	TRUE	OK	FALSE	3.81226	9.2644	0.0855825	0.0605922	0.0810451	0.432993	0.915052	Chr1	20640343	20640587	+	AT1G55325.2;AT1G55325.3;AT1G55325.4	splice_site	0.906248	0.653792	0.326891	3.03535	4.55902	0.0197829
AT1G55325:J055	AT1G55325	J055	TRUE	OK	FALSE	4.68623	13.0723	0.110268	0.0524671	0.100353	0.614809	0.955294	Chr1	20641263	20641503	+	AT1G55325.1;AT1G55325.2;AT1G55325.3;AT1G55325.4	splice_site	0.952316	0.536901	0.268446	3.78218	5.23969	0.0197829
AT1G55325:J059	AT1G55325	J059	TRUE	OK	FALSE	8.43981	25.9039	0.0103527	0.0367045	0.0160953	0.00282341	0.160884	Chr1	20643548	20643742	+	AT1G55325.1;AT1G55325.2;AT1G55325.3;AT1G55325.4	splice_site	0.210967	-1.43217	-0.716062	12.3977	4.43614	0.0197829
AT1G55325:J060	AT1G55325	J060	TRUE	OK	FALSE	6.12693	11.1587	0.0702631	0.0441332	0.0656652	0.189887	0.793323	Chr1	20643830	20643932	+	AT1G55325.1;AT1G55325.2;AT1G55325.3;AT1G55325.4	splice_site	0.840339	-0.845882	-0.422931	8.22715	4.39726	0.0197829
AT1G55325:J066	AT1G55325	J066	TRUE	OK	FALSE	4.97324	7.00617	0.0352149	0.0504218	0.0383102	0.33967	0.883047	Chr1	20646138	20646270	+	AT1G55325.1;AT1G55325.2;AT1G55325.3;AT1G55325.4	splice_site	0.885221	-0.596823	-0.298406	5.62766	3.57065	0.0197829
AT1G55350:E003	AT1G55350	E003	TRUE	OK	FALSE	33.5532	239.52	0.000288454	0.0182701	0.00469909	0.000948718	0.0857991	Chr1	20653819	20654060	-	AT1G55350.3;AT1G55350.2;AT1G55350.6;AT1G55350.1;AT1G55350.4	exonic_part	0.115484	-0.836103	-0.418005	42.7726	21.0803	0.00694295
AT1G55350:E009	AT1G55350	E009	TRUE	OK	FALSE	20.4456	133.591	0.000692959	0.0225596	0.00678959	1.4249e-05	0.00471003	Chr1	20655337	20655475	-	AT1G55350.3;AT1G55350.2;AT1G55350.6;AT1G55350.5;AT1G55350.1;AT1G55350.4	exonic_part	0.0065573	-1.37793	-0.688922	29.9577	10.125	0.00694295
AT1G55350:E010	AT1G55350	E010	TRUE	OK	FALSE	40.9009	649.6	0.120953	0.0170681	0.100446	0.130659	0.729174	Chr1	20655559	20655940	-	AT1G55350.3;AT1G55350.2;AT1G55350.6;AT1G55350.5;AT1G55350.1;AT1G55350.4	exonic_part	0.79299	-0.517048	-0.258487	49.7477	30.5116	0.00694295
AT1G55350:E014	AT1G55350	E014	TRUE	OK	FALSE	30.3925	211.299	0.0132539	0.018966	0.0143454	0.00662918	0.250346	Chr1	20656991	20657343	-	AT1G55350.3;AT1G55350.2;AT1G55350.6;AT1G55350.5;AT1G55350.1;AT1G55350.4	exonic_part	0.318535	-0.792812	-0.396365	39.3137	19.9144	0.00694295
AT1G55350:E015	AT1G55350	E015	TRUE	OK	FALSE	34.4744	434.721	0.0714681	0.0180913	0.0606899	0.00265527	0.155794	Chr1	20657492	20657812	-	AT1G55350.3;AT1G55350.2;AT1G55350.6;AT1G55350.5;AT1G55350.1;AT1G55350.4	exonic_part	0.204632	-1.21937	-0.609614	49.5245	18.8757	0.00694295
AT1G55350:E017	AT1G55350	E017	TRUE	OK	FALSE	23.7201	210.115	0.0209778	0.0210438	0.0209879	2.51548e-05	0.00701063	Chr1	20657896	20658194	-	AT1G55350.3;AT1G55350.2;AT1G55350.6;AT1G55350.5;AT1G55350.1;AT1G55350.4	exonic_part	0.00973652	-1.57335	-0.786617	37.1873	11.0478	0.00694295
AT1G55350:E018	AT1G55350	E018	TRUE	OK	FALSE	12.3032	83.609	0.268266	0.0298266	0.215597	0.267442	0.846903	Chr1	20658280	20658396	-	AT1G55350.3;AT1G55350.2;AT1G55350.6;AT1G55350.5;AT1G55350.1;AT1G55350.4	exonic_part	0.871188	-1.09703	-0.548493	18.0062	7.34987	0.00694295
AT1G55350:E022	AT1G55350	E022	TRUE	OK	FALSE	15.3093	80.4114	0.0224768	0.0262435	0.0232775	0.0394138	0.522507	Chr1	20659436	20659528	-	AT1G55350.3;AT1G55350.2;AT1G55350.6;AT1G55350.5;AT1G55350.1;AT1G55350.4	exonic_part	0.608819	0.849272	0.424614	11.5189	17.8075	0.00694295
AT1G55350:E026	AT1G55350	E026	TRUE	OK	FALSE	33.5289	205.537	0.0129038	0.018275	0.0138708	0.0842277	0.653069	Chr1	20660207	20660358	-	AT1G55350.3;AT1G55350.2;AT1G55350.6;AT1G55350.5;AT1G55350.1;AT1G55350.4	exonic_part	0.730892	0.500085	0.250013	30.0152	36.253	0.00694295
AT1G55350:J045	AT1G55350	J045	TRUE	OK	FALSE	4.73064	12.508	0.0307191	0.0521344	0.0354443	0.0302476	0.475235	Chr1	20655091	20655337	-	AT1G55350.3;AT1G55350.2;AT1G55350.6;AT1G55350.5;AT1G55350.1;AT1G55350.4	splice_site	0.56237	-1.45429	-0.727135	6.61827	2.09906	0.00694295
AT1G55350:J046	AT1G55350	J046	TRUE	OK	FALSE	7.32855	27.7722	0.00351188	0.0396885	0.0133432	0.00200235	0.133514	Chr1	20655475	20655559	-	AT1G55350.3;AT1G55350.2;AT1G55350.6;AT1G55350.5;AT1G55350.1;AT1G55350.4	splice_site	0.177127	-1.66087	-0.830418	10.7714	2.96834	0.00694295
AT1G55350:J051	AT1G55350	J051	TRUE	OK	FALSE	6.25261	29.2252	0.338779	0.0435884	0.27604	0.0233133	0.430441	Chr1	20657343	20657492	-	AT1G55350.3;AT1G55350.2;AT1G55350.6;AT1G55350.5;AT1G55350.1;AT1G55350.4	splice_site	0.515099	-1.97831	-0.989137	10.1407	2.24342	0.00694295
AT1G55350:J059	AT1G55350	J059	TRUE	OK	FALSE	7.56148	9.96771	0.00157645	0.0389904	0.0113805	0.187399	0.790937	Chr1	20659669	20659755	-	AT1G55350.3;AT1G55350.2;AT1G55350.6;AT1G55350.5;AT1G55350.1;AT1G55350.4	splice_site	0.838722	-0.653682	-0.326832	9.66454	5.33133	0.00694295
AT1G55350:J063	AT1G55350	J063	TRUE	OK	FALSE	7.56291	11.9802	0.0347344	0.0389862	0.0354923	0.269648	0.848558	Chr1	20660724	20660807	-	AT1G55350.3;AT1G55350.2;AT1G55350.6;AT1G55350.5;AT1G55350.1;AT1G55350.4	splice_site	0.871884	-0.630314	-0.315149	9.58358	5.37545	0.00694295
AT1G55350:J067	AT1G55350	J067	TRUE	OK	FALSE	10.9025	33.2321	0.211295	0.0322592	0.177057	0.471905	0.925195	Chr1	20662559	20662654	-	AT1G55350.3;AT1G55350.2;AT1G55350.6;AT1G55350.5;AT1G55350.1;AT1G55350.4	splice_site	0.917706	-0.647841	-0.323909	13.9016	7.72356	0.00694295
AT1G55350:J068	AT1G55350	J068	TRUE	OK	FALSE	10.0089	13.5523	0.0502573	0.0336194	0.0476386	0.0637413	0.60363	Chr1	20662769	20662863	-	AT1G55350.3;AT1G55350.2;AT1G55350.6;AT1G55350.5;AT1G55350.1;AT1G55350.4	splice_site	0.685897	0.939369	0.469669	7.36137	12.1547	0.00694295
AT1G55350:J072	AT1G55350	J072	TRUE	OK	FALSE	10.5906	51.9158	0.156527	0.0327079	0.135594	0.0545947	0.577602	Chr1	20664234	20664376	-	AT1G55350.3;AT1G55350.2;AT1G55350.6;AT1G55350.5;AT1G55350.1;AT1G55350.4	splice_site	0.661996	1.2291	0.61453	6.99355	14.0747	0.00694295
AT1G55540:E002	AT1G55540	E002	TRUE	OK	FALSE	7.63714	33.4626	0.02598	0.0409752	0.0300789	0.00040993	0.0504104	Chr1	20734607	20734886	-	AT1G55540.1;AT1G55540.2	exonic_part	0.0691265	-2.03454	-1.01721	12.1443	2.68413	0.0117508
AT1G55540:E003	AT1G55540	E003	TRUE	OK	FALSE	79.8703	1529.97	0.0171945	0.0143901	0.0166974	2.88746e-05	0.00778036	Chr1	20734995	20736504	-	AT1G55540.1;AT1G55540.2	exonic_part	0.0108119	-1.02725	-0.513157	104.16	52.0536	0.0117508
AT1G55540:E016	AT1G55540	E016	TRUE	OK	FALSE	11.172	31.296	0.0155197	0.0316743	0.0197412	0.150627	0.753855	Chr1	20741672	20741794	-	AT1G55540.1;AT1G55540.2	exonic_part	0.812056	0.591076	0.295509	8.7971	11.6227	0.0117508
AT1G55540:E017	AT1G55540	E017	TRUE	OK	FALSE	18.4064	117.432	0.079033	0.0237761	0.067244	0.255239	0.83954	Chr1	20742063	20742210	-	AT1G55540.1;AT1G55540.2	exonic_part	0.868232	0.539354	0.26963	15.311	19.4116	0.0117508
AT1G55540:E019	AT1G55540	E019	TRUE	OK	FALSE	16.2614	25.4186	0.0230561	0.025385	0.0235347	0.067103	0.612838	Chr1	20742569	20742778	-	AT1G55540.1;AT1G55540.2	exonic_part	0.694029	0.683348	0.34162	13.2268	18.4368	0.0117508
AT1G55540:E020	AT1G55540	E020	TRUE	OK	FALSE	25.6279	33.8862	0.0591667	0.0203393	0.0518929	0.0615051	0.598776	Chr1	20742859	20743174	-	AT1G55540.1;AT1G55540.2	exonic_part	0.681579	0.748481	0.374144	20.7823	29.8819	0.0117508
AT1G55850:E001	AT1G55850	E001	TRUE	OK	FALSE	124.55	5795.29	1.00001e-08	0.0133818	0.0387178	0.285555	0.857225	Chr1	20876439	20877510	+	AT1G55850.1	exonic_part	0.875114	0.6195	0.309174	131.175	115.879	0.023329
AT1G55850:E002	AT1G55850	E002	TRUE	OK	FALSE	22.1132	231.429	0.00176552	0.0217316	0.00834416	6.91188e-05	0.0153447	Chr1	20877602	20877719	+	AT1G55850.1	exonic_part	0.0212519	-1.42893	-0.714333	33.6727	8.62952	0.023329
AT1G55850:E003	AT1G55850	E003	TRUE	OK	FALSE	34.5286	367.753	0.000957447	0.0180811	0.00624805	0.0334791	0.493536	Chr1	20877788	20878001	+	AT1G55850.1	exonic_part	0.581436	-0.598727	-0.299264	45.6905	20.3574	0.023329
AT1G55850:E005	AT1G55850	E005	TRUE	OK	FALSE	63.5701	912.154	0.00788108	0.0151108	0.00943059	0.0716889	0.623505	Chr1	20878437	20878785	+	AT1G55850.1	exonic_part	0.704562	-0.543092	-0.271352	86.7524	41.328	0.023329
AT1G55850:J007	AT1G55850	J007	TRUE	OK	FALSE	7.90235	35.9177	0.0933595	0.0380429	0.0833277	0.275941	0.852433	Chr1	20877510	20877602	+	AT1G55850.1	splice_site	0.873321	-0.883766	-0.441854	10.6706	3.93429	0.023329
AT1G55850:J008	AT1G55850	J008	TRUE	OK	FALSE	5.1449	30.1395	0.0564831	0.0493075	0.0547923	0.00220122	0.141322	Chr1	20877719	20877788	+	AT1G55850.1	splice_site	0.187263	-2.75336	-1.37664	8.77495	0.889099	0.023329
AT1G55850:J009	AT1G55850	J009	TRUE	OK	FALSE	6.01442	16.1121	0.0442473	0.0446404	0.0442829	0.298052	0.86355	Chr1	20878001	20878123	+	AT1G55850.1	splice_site	0.876777	-0.820974	-0.410465	8.5643	3.27518	0.023329
AT1G55850:J011	AT1G55850	J011	TRUE	OK	FALSE	7.99557	38.8555	0.0240153	0.0377978	0.027189	0.00806018	0.273751	Chr1	20878785	20878868	+	AT1G55850.1	splice_site	0.344923	-1.65374	-0.826814	13.6507	2.95602	0.023329
AT1G56050:E001	AT1G56050	E001	TRUE	OK	FALSE	81.7026	485.577	0.008077	0.014327	0.00927631	0.00249971	0.150811	Chr1	20963685	20964011	+	AT1G56050.1	exonic_part	0.198934	0.641726	0.320673	67.4087	96.8166	0.0316304
AT1G56050:E010	AT1G56050	E010	TRUE	OK	FALSE	47.5359	293.389	0.00444011	0.016302	0.00703209	0.00504155	0.217703	Chr1	20965950	20966010	+	AT1G56050.1	exonic_part	0.279587	-0.637516	-0.31866	55.2236	36.2662	0.0316304
AT1G56050:E011	AT1G56050	E011	TRUE	OK	FALSE	83.5721	397.069	3.21612e-05	0.0142656	0.00221462	0.000107115	0.0206982	Chr1	20966112	20966341	+	AT1G56050.1	exonic_part	0.02871	-0.623598	-0.311613	97.7331	66.5024	0.0316304
AT1G56050:J021	AT1G56050	J021	TRUE	OK	FALSE	23.5898	111.492	0.00115545	0.0240659	0.00610746	0.000550246	0.0612213	Chr1	20966010	20966112	+	AT1G56050.1	splice_site	0.0836087	-0.989674	-0.494766	30.1783	15.3875	0.0316304
AT1G56110:E001	AT1G56110	E001	TRUE	OK	FALSE	140.778	2577.92	0.158746	0.013174	0.130158	0.111895	0.700585	Chr1	20984272	20984812	-	AT1G56110.1	exonic_part	0.770634	-0.816759	-0.408104	166.841	114.919	0.0337375
AT1G56110:E002	AT1G56110	E002	TRUE	OK	FALSE	78.5881	179.746	0.000235629	0.0144359	0.00323905	0.00045953	0.0543545	Chr1	20984901	20985033	-	AT1G56110.1	exonic_part	0.0744201	-0.56918	-0.28449	88.4852	69.0697	0.0337375
AT1G56110:E007	AT1G56110	E007	TRUE	OK	FALSE	147.467	1247.87	2.90755e-05	0.0131016	0.00178313	0.000118026	0.0220492	Chr1	20986223	20986438	-	AT1G56110.1	exonic_part	0.0305373	0.508095	0.253872	115.1	173.978	0.0337375
AT1G56110:E008	AT1G56110	E008	TRUE	OK	FALSE	110.512	2130.65	0.0213948	0.0136107	0.0201334	0.000807341	0.0776668	Chr1	20986688	20986952	-	AT1G56110.1	exonic_part	0.10512	0.923585	0.461566	75.0327	146.197	0.0337375
AT1G56110:J009	AT1G56110	J009	TRUE	OK	FALSE	20.9228	62.3881	0.0246407	0.0249634	0.0246879	0.00845462	0.279578	Chr1	20984812	20984901	-	AT1G56110.1	splice_site	0.351459	-0.946343	-0.47313	27.1512	15.8816	0.0337375
AT1G56110:J015	AT1G56110	J015	TRUE	OK	FALSE	9.1134	41.5659	0.0648036	0.0352499	0.060046	0.0631544	0.602546	Chr1	20986438	20986688	-	AT1G56110.1	splice_site	0.684749	1.17067	0.585314	5.14111	12.7369	0.0337375
AT1G56200:E003	AT1G56200	E003	TRUE	OK	FALSE	13.303	139.545	0.0609996	0.0284552	0.0510066	0.455104	0.921534	Chr1	21030900	21030909	+	AT1G56200.1	exonic_part	0.913266	-0.59805	-0.298974	21.0296	6.43866	3.59166e-07
AT1G56200:E004	AT1G56200	E004	TRUE	OK	FALSE	131.839	6891.92	0.0106994	0.0132821	0.0114307	8.5085e-08	8.9583e-05	Chr1	21031091	21031228	+	AT1G56200.1;AT1G56200.2	exonic_part	0.000126651	1.37949	0.686965	155.997	106.402	3.59166e-07
AT1G56200:E006	AT1G56200	E006	TRUE	OK	FALSE	130.802	10073.3	0.0096496	0.0132956	0.0104003	9.68647e-11	3.11729e-07	Chr1	21031692	21032078	+	AT1G56200.1;AT1G56200.2	exonic_part	4.40718e-07	-1.61151	-0.803632	213.153	47.7442	3.59166e-07
AT1G56200:J009	AT1G56200	J009	TRUE	OK	FALSE	12.7647	140.885	0.0537822	0.0300368	0.0481861	0.293644	0.861739	Chr1	21030909	21031091	+	AT1G56200.1	splice_site	0.876245	-0.7066	-0.353243	20.4809	5.82384	3.59166e-07
AT1G56200:J010	AT1G56200	J010	TRUE	OK	FALSE	51.5008	1152.67	0.0246344	0.0202502	0.0240891	0.0966714	0.67599	Chr1	21031228	21031356	+	AT1G56200.1;AT1G56200.2	splice_site	0.750031	0.59073	0.295106	63.3364	39.1114	3.59166e-07
AT1G56200:J011	AT1G56200	J011	TRUE	OK	FALSE	40.3437	807.811	8.12188e-05	0.0211421	0.00375255	0.00546904	0.227518	Chr1	21031432	21031692	+	AT1G56200.1;AT1G56200.2	splice_site	0.291257	-0.794696	-0.397128	65.2603	16.9831	3.59166e-07
AT1G56340:E001	AT1G56340	E001	TRUE	OK	FALSE	5.88982	19.6904	0.0905862	0.0496959	0.0814137	0.0798917	0.642853	Chr1	21089564	21089879	-	AT1G56340.1	exonic_part	0.72106	-1.22113	-0.610559	7.60926	3.49837	0.0398025
AT1G56340:E002	AT1G56340	E002	TRUE	OK	FALSE	161.223	2063.29	0.0284329	0.0129717	0.026228	0.0229907	0.427539	Chr1	21089879	21090070	-	AT1G56340.1;AT1G56340.2	exonic_part	0.512148	-0.675576	-0.33766	188.332	131.888	0.0398025
AT1G56340:E003	AT1G56340	E003	TRUE	OK	FALSE	181.939	1060.27	0.0028581	0.0128132	0.00398178	0.000155566	0.0265181	Chr1	21090162	21090272	-	AT1G56340.1;AT1G56340.2	exonic_part	0.0367221	-0.537841	-0.268803	206.161	157.827	0.0398025
AT1G56340:E006	AT1G56340	E006	TRUE	OK	FALSE	132.132	601.358	0.00310023	0.0132783	0.00438934	0.00015074	0.0259384	Chr1	21090490	21090538	-	AT1G56340.1;AT1G56340.2	exonic_part	0.0359111	-0.588122	-0.29397	153.46	112.465	0.0398025
AT1G56340:E014	AT1G56340	E014	TRUE	OK	FALSE	76.7985	641.237	0.0051338	0.0145025	0.0064686	0.00153732	0.114864	Chr1	21092536	21092659	-	AT1G56340.1;AT1G56340.2	exonic_part	0.152954	0.62637	0.313133	57.772	93.3749	0.0398025
AT1G56340:J016	AT1G56340	J016	TRUE	OK	FALSE	79.3276	508.125	0.0135243	0.0191189	0.0140609	0.00581712	0.234702	Chr1	21090070	21090162	-	AT1G56340.1;AT1G56340.2	splice_site	0.299899	-0.678923	-0.339402	93.8747	64.0624	0.0398025
AT1G56340:J020	AT1G56340	J020	TRUE	OK	FALSE	99.999	441.367	0.00664996	0.0186861	0.00776314	0.00167404	0.120722	Chr1	21090538	21090618	-	AT1G56340.1;AT1G56340.2	splice_site	0.160324	-0.605198	-0.30253	117.429	84.4768	0.0398025
AT1G56340:J027	AT1G56340	J027	TRUE	OK	FALSE	74.5465	648.015	0.00673104	0.0192532	0.00791705	0.0024648	0.149745	Chr1	21092140	21092536	-	AT1G56340.1;AT1G56340.2	splice_site	0.19757	0.637987	0.318942	55.7587	90.8822	0.0398025
AT1G59870:E001	AT1G59870	E001	TRUE	OK	FALSE	6120.37	404679	0.0411384	0.0116159	0.0371022	0.0592864	0.591491	Chr1	22034422	22035498	+	AT1G59870.1	exonic_part	0.675345	0.510323	0.254842	6575.48	5664.55	0.0127604
AT1G59870:E005	AT1G59870	E005	TRUE	OK	FALSE	632.952	151184	0.0639564	0.0119339	0.0556115	0.00125697	0.101769	Chr1	22037572	22037677	+	AT1G59870.1	exonic_part	0.136433	-1.03432	-0.517117	951.668	313.175	0.0127604
AT1G59870:E006	AT1G59870	E006	TRUE	OK	FALSE	743.06	265896	0.0930391	0.0118814	0.0789163	0.000322776	0.0433078	Chr1	22037756	22037902	+	AT1G59870.1	exonic_part	0.0595428	-1.40762	-0.703744	1182.27	303.014	0.0127604
AT1G59870:E007	AT1G59870	E007	TRUE	OK	FALSE	3661.16	3.64628e+06	0.0648382	0.0116406	0.0565989	0.0288927	0.467511	Chr1	22037986	22038828	+	AT1G59870.1	exonic_part	0.55445	-0.60825	-0.30394	5007.22	2313.79	0.0127604
AT1G59870:J012	AT1G59870	J012	TRUE	OK	FALSE	62.3115	1084.6	0.0258237	0.0196907	0.0250383	0.0145011	0.356652	Chr1	22037493	22037572	+	AT1G59870.1	splice_site	0.43723	-0.710085	-0.35504	88.0175	35.6976	0.0127604
AT1G59870:J013	AT1G59870	J013	TRUE	OK	FALSE	333.29	50752.7	0.0980816	0.0175235	0.0878832	0.00162713	0.118687	Chr1	22037677	22037756	+	AT1G59870.1	splice_site	0.157943	-1.25149	-0.625717	519.771	146.201	0.0127604
AT1G59870:J014	AT1G59870	J014	TRUE	OK	FALSE	155.097	14951.2	0.0763151	0.0180961	0.0680398	3.17307e-05	0.00846967	Chr1	22037902	22037986	+	AT1G59870.1	splice_site	0.0117355	-1.79552	-0.897744	259.494	49.8596	0.0127604
AT1G60070:E002	AT1G60070	E002	TRUE	OK	FALSE	104.852	1381.99	2.5873e-05	0.0137204	0.00184453	2.50192e-06	0.00128149	Chr1	22142604	22143039	-	AT1G60070.1;AT1G60070.2	exonic_part	0.00179025	-0.707019	-0.353382	137.46	71.6489	0.000195807
AT1G60070:E003	AT1G60070	E003	TRUE	OK	FALSE	55.9415	589.351	0.0426452	0.0155924	0.0377161	0.115374	0.707052	Chr1	22143166	22143265	-	AT1G60070.1;AT1G60070.2	exonic_part	0.775709	-0.63322	-0.316551	73.3974	39.9402	0.000195807
AT1G60070:E006	AT1G60070	E006	TRUE	OK	FALSE	78.4214	1383.49	0.0407774	0.014442	0.0363563	0.0302727	0.475407	Chr1	22143826	22144039	-	AT1G60070.1;AT1G60070.2	exonic_part	0.562589	-0.604414	-0.302128	99.5582	55.6709	0.000195807
AT1G60070:E007	AT1G60070	E007	TRUE	OK	FALSE	113.345	2680.31	0.039923	0.0135599	0.0355739	0.0238601	0.434984	Chr1	22144418	22144675	-	AT1G60070.1;AT1G60070.2	exonic_part	0.520064	-0.689743	-0.344738	145.489	78.1886	0.000195807
AT1G60070:E017	AT1G60070	E017	TRUE	OK	FALSE	77.1943	502.008	3.69426e-05	0.0144875	0.00222831	2.1661e-05	0.00632635	Chr1	22147980	22148154	-	AT1G60070.1;AT1G60070.2	exonic_part	0.00877875	0.639463	0.319645	68.721	84.587	0.000195807
AT1G60070:E018	AT1G60070	E018	TRUE	OK	FALSE	107.229	828.663	3.53388e-05	0.0136729	0.0019891	2.11467e-05	0.00621437	Chr1	22148396	22148538	-	AT1G60070.1;AT1G60070.2	exonic_part	0.00862254	0.564569	0.282176	98.2666	113.868	0.000195807
AT1G60070:E019	AT1G60070	E019	TRUE	OK	FALSE	179.791	2163.42	0.000970194	0.0128279	0.00272085	1.57276e-07	0.000147393	Chr1	22148654	22148957	-	AT1G60070.1;AT1G60070.2	exonic_part	0.000207244	0.654047	0.326797	161.387	192.63	0.000195807
AT1G60070:E020	AT1G60070	E020	TRUE	OK	FALSE	72.5675	250.662	0.0175102	0.0146729	0.0170721	0.00350747	0.180033	Chr1	22149264	22149526	-	AT1G60070.1;AT1G60070.2	exonic_part	0.234487	0.679406	0.339616	64.3376	82.3805	0.000195807
AT1G60070:J022	AT1G60070	J022	TRUE	OK	FALSE	20.14	59.1756	0.000259661	0.0252719	0.00516316	0.0205474	0.408988	Chr1	22143039	22143166	-	AT1G60070.1;AT1G60070.2	splice_site	0.493116	-0.737912	-0.368932	27.4311	13.6424	0.000195807
AT1G60070:J026	AT1G60070	J026	TRUE	OK	FALSE	15.5529	47.2375	0.00227725	0.0277042	0.00793813	0.068903	0.616719	Chr1	22143720	22143826	-	AT1G60070.1;AT1G60070.2	splice_site	0.697857	-0.665906	-0.332937	19.9529	10.4263	0.000195807
AT1G60070:J027	AT1G60070	J027	TRUE	OK	FALSE	19.486	213.087	0.0250024	0.0255487	0.0250833	0.000143503	0.0250014	Chr1	22144039	22144418	-	AT1G60070.1;AT1G60070.2	splice_site	0.0346043	-1.60338	-0.801646	29.0255	8.03876	0.000195807
AT1G60070:J033	AT1G60070	J033	TRUE	OK	FALSE	5.17395	5.23757	0.0580769	0.0491262	0.05641	0.347749	0.886288	Chr1	22146073	22146273	-	AT1G60070.1;AT1G60070.2	splice_site	0.886523	0.594472	0.297231	4.51296	5.63134	0.000195807
AT1G60070:J034	AT1G60070	J034	TRUE	OK	FALSE	24.5166	56.8259	0.000387866	0.0237998	0.00483158	0.096758	0.676197	Chr1	22146437	22146655	-	AT1G60070.1;AT1G60070.2	splice_site	0.7502	-0.505497	-0.252728	31.5207	18.3827	0.000195807
AT1G60070:J037	AT1G60070	J037	TRUE	OK	FALSE	23.7729	56.4834	0.000246319	0.0240117	0.00462851	0.00310611	0.169859	Chr1	22147650	22147980	-	AT1G60070.1;AT1G60070.2	splice_site	0.221732	0.739708	0.369825	19.9322	27.0458	0.000195807
AT1G60070:J039	AT1G60070	J039	TRUE	OK	FALSE	42.0886	188.538	0.00328012	0.0209714	0.00567589	0.00976169	0.300975	Chr1	22148538	22148654	-	AT1G60070.1;AT1G60070.2	splice_site	0.375789	0.525456	0.262691	38.6507	45.0781	0.000195807
AT1G60070:J040	AT1G60070	J040	TRUE	OK	FALSE	30.3103	108.284	0.0163387	0.0225048	0.0171478	0.0091061	0.290965	Chr1	22148957	22149264	-	AT1G60070.1;AT1G60070.2	splice_site	0.36441	0.710313	0.35512	26.4988	35.2833	0.000195807
AT1G60140:E003	AT1G60140	E003	TRUE	OK	FALSE	213.037	6108.75	0.00102191	0.0126331	0.00233786	1.66279e-08	2.32469e-05	Chr1	22177723	22177997	-	AT1G60140.3;AT1G60140.5;AT1G60140.6;AT1G60140.4;AT1G60140.1;AT1G60140.2	exonic_part	3.28661e-05	-0.721072	-0.360407	282.889	147.994	2.92383e-05
AT1G60140:E007	AT1G60140	E007	TRUE	OK	FALSE	12.773	15.3329	0.0662689	0.0291555	0.0591598	0.276085	0.852495	Chr1	22180474	22180579	-	AT1G60140.6	exonic_part	0.873349	0.547054	0.273521	11.4888	13.9928	2.92383e-05
AT1G60140:E009	AT1G60140	E009	TRUE	OK	FALSE	9.04497	15.5752	0.0986348	0.0363997	0.0862209	0.317479	0.873595	Chr1	22180846	22181313	-	AT1G60140.1;AT1G60140.2;AT1G60140.3;AT1G60140.4	exonic_part	0.881616	0.579645	0.289818	8.35671	10.414	2.92383e-05
AT1G60140:J011	AT1G60140	J011	TRUE	OK	FALSE	40.3688	327.962	0.00415073	0.0211395	0.00617949	0.000613045	0.0657758	Chr1	22177569	22177723	-	AT1G60140.5;AT1G60140.6;AT1G60140.4;AT1G60140.1;AT1G60140.2	splice_site	0.0896657	-0.861927	-0.430937	56.118	25.9218	2.92383e-05
AT1G60140:J012	AT1G60140	J012	TRUE	OK	FALSE	29.3456	123.972	0.0102266	0.022685	0.0117936	0.0634725	0.603407	Chr1	22177997	22178085	-	AT1G60140.3;AT1G60140.5;AT1G60140.6;AT1G60140.4;AT1G60140.1;AT1G60140.2	splice_site	0.685602	-0.60367	-0.301821	37.6908	20.783	2.92383e-05
AT1G60200:E002	AT1G60200	E002	TRUE	OK	FALSE	4.36043	5.83495	0.0102629	0.0630652	0.02611	0.0552329	0.579392	Chr1	22200705	22200732	-	AT1G60200.2;AT1G60200.3	exonic_part	0.663684	0.97827	0.489119	4.07531	5.05439	0.0301469
AT1G60200:E003	AT1G60200	E003	TRUE	OK	FALSE	81.5758	2000.72	0.0148096	0.0143313	0.0147236	9.99609e-05	0.0198022	Chr1	22200732	22201133	-	AT1G60200.1;AT1G60200.2;AT1G60200.3;AT1G60200.4	exonic_part	0.0274541	1.01118	0.505225	76.0283	85.2686	0.0301469
AT1G60200:E005	AT1G60200	E005	TRUE	OK	FALSE	93.8649	3009.38	0.0293647	0.013971	0.026596	0.0018251	0.127111	Chr1	22201924	22202563	-	AT1G60200.1;AT1G60200.2;AT1G60200.3;AT1G60200.4	exonic_part	0.168623	-1.13887	-0.569022	141.887	46.4748	0.0301469
AT1G60200:E009	AT1G60200	E009	TRUE	OK	FALSE	12.2023	87.195	0.0302625	0.0299774	0.0301914	0.0568556	0.584302	Chr1	22203749	22203878	-	AT1G60200.2;AT1G60200.3	exonic_part	0.668356	0.914785	0.457353	10.6707	12.5537	0.0301469
AT1G60200:E012	AT1G60200	E012	TRUE	OK	FALSE	63.9191	1144.6	0.0435563	0.0150915	0.0382992	0.149071	0.751875	Chr1	22204826	22205336	-	AT1G60200.1;AT1G60200.2;AT1G60200.3;AT1G60200.4	exonic_part	0.810515	-0.722562	-0.361105	91.7708	37.4021	0.0301469
AT1G60200:J017	AT1G60200	J017	TRUE	OK	FALSE	6.64788	15.8735	0.000414102	0.042009	0.010905	0.303865	0.866741	Chr1	22203069	22203211	-	AT1G60200.1;AT1G60200.2;AT1G60200.3;AT1G60200.4	splice_site	0.878107	-0.643781	-0.321876	9.58734	3.86766	0.0301469
AT1G60200:J018	AT1G60200	J018	TRUE	OK	FALSE	14.4978	83.9495	0.00908324	0.0284814	0.0129694	0.124277	0.71949	Chr1	22203364	22203492	-	AT1G60200.1;AT1G60200.2;AT1G60200.3;AT1G60200.4	splice_site	0.785536	0.503985	0.251966	15.0356	13.2422	0.0301469
AT1G60850:E002	AT1G60850	E002	TRUE	OK	FALSE	20.7614	39.314	0.00615448	0.0223926	0.0116404	0.049252	0.56006	Chr1	22397915	22398175	-	AT1G60850.1;AT1G60850.2;AT1G60850.3;AT1G60850.4	exonic_part	0.645641	0.626401	0.312966	17.0155	23.5096	0.0254297
AT1G60850:E003	AT1G60850	E003	TRUE	OK	FALSE	17.8119	17.0537	0.000157253	0.0241832	0.00684884	0.0980336	0.678334	Chr1	22398268	22398385	-	AT1G60850.1;AT1G60850.2;AT1G60850.3;AT1G60850.4	exonic_part	0.75176	0.53219	0.265927	15.1594	19.9005	0.0254297
AT1G60850:E006	AT1G60850	E006	TRUE	OK	FALSE	16.5077	8.6595	0.0136833	0.025179	0.0170737	0.137062	0.736758	Chr1	22398677	22398773	-	AT1G60850.1;AT1G60850.2;AT1G60850.3;AT1G60850.4	exonic_part	0.798524	0.52128	0.260491	13.8923	18.3883	0.0254297
AT1G60850:E009	AT1G60850	E009	TRUE	OK	FALSE	15.1186	40.3486	0.0135116	0.0264286	0.0173757	0.171524	0.776296	Chr1	22399318	22399448	-	AT1G60850.1;AT1G60850.2;AT1G60850.3;AT1G60850.4	exonic_part	0.827409	-0.517969	-0.258851	17.4854	12.3004	0.0254297
AT1G60850:E011	AT1G60850	E011	TRUE	OK	FALSE	11.8412	53.0118	0.000298766	0.0305385	0.00990404	7.80351e-05	0.0167421	Chr1	22400020	22400167	-	AT1G60850.1;AT1G60850.2;AT1G60850.3;AT1G60850.4	exonic_part	0.0232028	-1.68785	-0.84363	16.9909	5.6461	0.0254297
AT1G60850:J019	AT1G60850	J019	TRUE	OK	FALSE	7.8644	10.1213	0.0410352	0.0381443	0.0403752	0.0359611	0.506497	Chr1	22398773	22398871	-	AT1G60850.1;AT1G60850.2;AT1G60850.3;AT1G60850.4	splice_site	0.593639	1.12773	0.563732	4.94382	10.0602	0.0254297
AT1G60850:J020	AT1G60850	J020	TRUE	OK	FALSE	4.36232	5.60468	0.000396864	0.0550987	0.0138812	0.110761	0.699198	Chr1	22399059	22399150	-	AT1G60850.1;AT1G60850.2;AT1G60850.3;AT1G60850.4	splice_site	0.769448	0.957046	0.478458	3.09031	5.64587	0.0254297
AT1G60890:E003	AT1G60890	E003	TRUE	OK	FALSE	11.5728	68.4347	0.0151637	0.0309783	0.0200288	1.16187e-05	0.00405261	Chr1	22412849	22413015	-	AT1G60890.1;AT1G60890.2	exonic_part	0.0056373	2.03055	1.01493	5.88586	16.2383	0.00584513
AT1G60890:E006	AT1G60890	E006	TRUE	OK	FALSE	8.01718	9.57023	0.000467891	0.0395817	0.0128385	0.271433	0.84967	Chr1	22414017	22414128	-	AT1G60890.1;AT1G60890.2	exonic_part	0.872372	-0.558977	-0.279422	10.6382	5.62284	0.00584513
AT1G60890:E009	AT1G60890	E009	TRUE	OK	FALSE	39.3434	236.795	1e-08	0.0172854	0.00363587	0.000382201	0.0480396	Chr1	22415168	22416227	-	AT1G60890.1;AT1G60890.2	exonic_part	0.0658317	-0.895586	-0.447104	52.6082	25.5414	0.00584513
AT1G60940:E001	AT1G60940	E001	TRUE	OK	FALSE	172.331	8202.52	0.000819307	0.012882	0.00270046	3.35394e-12	1.30014e-08	Chr1	22439062	22439742	-	AT1G60940.1;AT1G60940.2	exonic_part	1.83812e-08	-1.02181	-0.510207	250.053	95.353	1.46684e-08
AT1G60940:E008	AT1G60940	E008	TRUE	OK	FALSE	73.3238	727.342	2.4242e-05	0.014641	0.00210449	1.44094e-05	0.00473233	Chr1	22441514	22441589	-	AT1G60940.1;AT1G60940.2	exonic_part	0.00658913	0.687476	0.343559	73.1805	70.7333	1.46684e-08
AT1G60940:E009	AT1G60940	E009	TRUE	OK	FALSE	115.742	1108.8	0.00630772	0.0135189	0.00747448	0.00220586	0.141444	Chr1	22441776	22441934	-	AT1G60940.1;AT1G60940.2	exonic_part	0.187429	0.538287	0.268905	120.975	106.351	1.46684e-08
AT1G60940:J012	AT1G60940	J012	TRUE	OK	FALSE	11.4046	60.3825	0.0320958	0.0315885	0.0319981	0.0755203	0.632882	Chr1	22439742	22439819	-	AT1G60940.1;AT1G60940.2	splice_site	0.712427	-1.00039	-0.500166	16.8375	5.64023	1.46684e-08
AT1G60940:J019	AT1G60940	J019	TRUE	OK	FALSE	31.6078	214.779	0.000129809	0.0222799	0.00393493	9.9614e-06	0.00363046	Chr1	22441589	22441776	-	AT1G60940.1;AT1G60940.2	splice_site	0.00504643	1.02547	0.512633	26.5785	33.7173	1.46684e-08
AT1G60990:E003	AT1G60990	E003	TRUE	OK	FALSE	7.96971	27.6896	0.000208377	0.0397485	0.010688	0.0102366	0.3069	Chr1	22462639	22462719	-	AT1G60990.1	exonic_part	0.382612	-1.32412	-0.662007	12.7295	3.26314	0.0332194
AT1G60990:E004	AT1G60990	E004	TRUE	OK	FALSE	47.2546	536.214	0.00875681	0.0163301	0.0102063	0.0231634	0.429346	Chr1	22462719	22462956	-	AT1G60990.1;AT1G60990.2;AT1G60990.3	exonic_part	0.51419	-0.621231	-0.310435	65.0991	28.2724	0.0332194
AT1G60990:E010	AT1G60990	E010	TRUE	OK	FALSE	25.3746	165.953	0.0122272	0.0204267	0.0139463	0.0266675	0.452228	Chr1	22464287	22464352	-	AT1G60990.1;AT1G60990.2;AT1G60990.3	exonic_part	0.538398	-0.759974	-0.379874	37.592	14.5318	0.0332194
AT1G60990:E013	AT1G60990	E013	TRUE	OK	FALSE	17.2765	23.8716	0.000942548	0.0245738	0.00844665	0.0977668	0.677894	Chr1	22464810	22464844	-	AT1G60990.1;AT1G60990.2;AT1G60990.3	exonic_part	0.751428	0.519352	0.259621	18.2256	16.0633	0.0332194
AT1G60990:E014	AT1G60990	E014	TRUE	OK	FALSE	37.7378	187.408	0.0323868	0.0175282	0.0294965	0.0281721	0.462835	Chr1	22464915	22465017	-	AT1G60990.1;AT1G60990.2;AT1G60990.3	exonic_part	0.549125	0.826345	0.41297	35.7846	37.5013	0.0332194
AT1G60990:E015	AT1G60990	E015	TRUE	OK	FALSE	41.2019	43.7668	0.00374057	0.017028	0.00710198	0.00011504	0.0217158	Chr1	22465176	22465424	-	AT1G60990.1;AT1G60990.2;AT1G60990.3	exonic_part	0.0301022	0.893803	0.44665	39.9271	42.7284	0.0332194
AT1G60990:J020	AT1G60990	J020	TRUE	OK	FALSE	15.3113	66.7752	0.0146997	0.0278727	0.0172544	0.184054	0.788397	Chr1	22463191	22463269	-	AT1G60990.1;AT1G60990.2;AT1G60990.3	splice_site	0.836766	-0.549192	-0.274549	21.0802	9.24712	0.0332194
AT1G60990:J022	AT1G60990	J022	TRUE	OK	FALSE	7.35702	19.072	0.000550826	0.0396008	0.0106871	0.0657346	0.61034	Chr1	22463834	22463908	-	AT1G60990.1;AT1G60990.2;AT1G60990.3	splice_site	0.691713	-0.94664	-0.473282	11.6322	3.85032	0.0332194
AT1G60990:J024	AT1G60990	J024	TRUE	OK	FALSE	11.5588	52.0646	0.000456975	0.0313943	0.00829048	0.00525397	0.223253	Chr1	22464174	22464287	-	AT1G60990.1;AT1G60990.2;AT1G60990.3	splice_site	0.28664	-1.19848	-0.59917	17.9085	5.03525	0.0332194
AT1G60990:J027	AT1G60990	J027	TRUE	OK	FALSE	6.16346	6.95147	0.000617323	0.0439726	0.0119877	0.147888	0.750438	Chr1	22464684	22464810	-	AT1G60990.1;AT1G60990.2;AT1G60990.3	splice_site	0.809452	0.698155	0.349052	6.17611	6.24351	0.0332194
AT1G60990:J028	AT1G60990	J028	TRUE	OK	FALSE	12.7632	20.0857	0.00109776	0.0300383	0.00873448	0.0921156	0.667628	Chr1	22464844	22464915	-	AT1G60990.1;AT1G60990.2;AT1G60990.3	splice_site	0.743444	0.597949	0.298929	13.0665	12.2006	0.0332194
AT1G60990:J029	AT1G60990	J029	TRUE	OK	FALSE	8.56871	14.036	0.0391367	0.0364084	0.0385953	0.084328	0.653171	Chr1	22465017	22465176	-	AT1G60990.1;AT1G60990.2;AT1G60990.3	splice_site	0.730969	0.905001	0.452457	7.3947	8.64891	0.0332194
AT1G61660:E005	AT1G61660	E005	TRUE	OK	FALSE	29.5002	370.159	0.0319889	0.0191894	0.0294376	0.104157	0.688691	Chr1	22753735	22754006	-	AT1G61660.4;AT1G61660.2;AT1G61660.5;AT1G61660.6;AT1G61660.1;AT1G61660.7;AT1G61660.3	exonic_part	0.760729	-0.699141	-0.349423	45.4851	12.4731	0.00390878
AT1G61660:E010	AT1G61660	E010	TRUE	OK	FALSE	20.7271	125.707	0.0792388	0.0224105	0.0652436	0.122038	0.716286	Chr1	22754620	22754674	-	AT1G61660.4;AT1G61660.2;AT1G61660.5;AT1G61660.6;AT1G61660.1;AT1G61660.7;AT1G61660.3	exonic_part	0.782873	0.704441	0.352093	25.7846	16.9592	0.00390878
AT1G61660:E011	AT1G61660	E011	TRUE	OK	FALSE	20.1132	108.415	0.0489091	0.0227411	0.042749	0.123742	0.719071	Chr1	22754768	22754834	-	AT1G61660.4;AT1G61660.2;AT1G61660.5;AT1G61660.6;AT1G61660.1;AT1G61660.7;AT1G61660.3	exonic_part	0.785285	0.71655	0.358151	24.5302	16.2362	0.00390878
AT1G61660:E013	AT1G61660	E013	TRUE	OK	FALSE	22.1341	39.1719	0.00129016	0.021722	0.00751406	6.82966e-06	0.00275389	Chr1	22754963	22755029	-	AT1G61660.2;AT1G61660.5;AT1G61660.6;AT1G61660.1;AT1G61660.7;AT1G61660.3	exonic_part	0.00383895	1.32122	0.660346	22.6776	21.4395	0.00390878
AT1G61660:E017	AT1G61660	E017	TRUE	OK	FALSE	40.8234	820.163	0.0796457	0.0170786	0.0653856	0.029861	0.473384	Chr1	22755848	22756295	-	AT1G61660.4;AT1G61660.2;AT1G61660.5;AT1G61660.6;AT1G61660.1;AT1G61660.7;AT1G61660.3	exonic_part	0.560538	-0.85248	-0.425984	64.173	16.3519	0.00390878
AT1G61660:J023	AT1G61660	J023	TRUE	OK	FALSE	8.24679	37.5873	0.00173295	0.037165	0.0120184	0.0418357	0.532098	Chr1	22754006	22754369	-	AT1G61660.2;AT1G61660.1	splice_site	0.618435	-1.14225	-0.57107	13.7755	2.66981	0.00390878
AT1G61660:J025	AT1G61660	J025	TRUE	OK	FALSE	9.74941	58.5417	0.334305	0.034061	0.26168	0.347964	0.886288	Chr1	22754674	22754768	-	AT1G61660.4;AT1G61660.2;AT1G61660.5;AT1G61660.6;AT1G61660.1;AT1G61660.7;AT1G61660.3	splice_site	0.886523	0.829299	0.414582	11.528	8.48484	0.00390878
AT1G61660:J028	AT1G61660	J028	TRUE	OK	FALSE	14.7599	30.6605	0.0196171	0.0282779	0.021122	0.0325953	0.488022	Chr1	22755029	22755115	-	AT1G61660.2;AT1G61660.5;AT1G61660.6;AT1G61660.1;AT1G61660.7;AT1G61660.3	splice_site	0.575555	0.84261	0.421202	16.8954	12.2697	0.00390878
AT1G62180:E002	AT1G62180	E002	TRUE	OK	FALSE	216.202	4830.99	1e-08	0.0126176	0.00358351	9.72404e-08	0.000100519	Chr1	22975759	22976808	-	AT1G62180.1;AT1G62180.2	exonic_part	0.000141257	-0.889103	-0.441742	239.427	186.273	0.000132686
AT1G62180:E003	AT1G62180	E003	TRUE	OK	FALSE	47.2863	1188.22	0.0176907	0.0163269	0.0174364	0.000614358	0.0657795	Chr1	22976899	22977008	-	AT1G62180.1;AT1G62180.2	exonic_part	0.0896807	1.06141	0.53041	32.3025	60.5304	0.000132686
AT1G62180:E004	AT1G62180	E004	TRUE	OK	FALSE	3.9234	6.76191	0.05854	0.0688001	0.0613147	0.171179	0.775759	Chr1	22977008	22977029	-	AT1G62180.1	exonic_part	0.826963	0.966439	0.483201	2.46899	4.80425	0.000132686
AT1G62180:E005	AT1G62180	E005	TRUE	OK	FALSE	48.7266	643.126	8.12525e-05	0.0161866	0.00374024	3.74334e-06	0.0017785	Chr1	22977113	22977251	-	AT1G62180.1;AT1G62180.2	exonic_part	0.00247987	0.952686	0.476065	35.0786	60.4115	0.000132686
AT1G62180:E006	AT1G62180	E006	TRUE	OK	FALSE	22.5059	126.253	0.0177615	0.0215545	0.0186721	0.00125456	0.101654	Chr1	22977383	22977625	-	AT1G62180.1;AT1G62180.2	exonic_part	0.136334	1.08242	0.541084	14.1183	28.5418	0.000132686
AT1G62180:J008	AT1G62180	J008	TRUE	OK	FALSE	16.5124	138.986	0.000419529	0.0270836	0.00662181	0.000103586	0.0203316	Chr1	22976808	22976899	-	AT1G62180.1;AT1G62180.2	splice_site	0.0281929	1.2666	0.633191	9.96559	22.6789	0.000132686
AT1G62180:J011	AT1G62180	J011	TRUE	OK	FALSE	6.55492	15.0926	0.000599508	0.0423633	0.011847	0.0999313	0.68207	Chr1	22977251	22977383	-	AT1G62180.1;AT1G62180.2	splice_site	0.755048	0.806854	0.403401	4.49341	7.73829	0.000132686
AT1G63490:E006	AT1G63490	E006	TRUE	OK	FALSE	19.2248	22.2255	0.046216	0.0232569	0.0416122	0.229792	0.824173	Chr1	23545827	23545926	-	AT1G63490.1;AT1G63490.2;AT1G63490.3;AT1G63490.4	exonic_part	0.861415	0.500526	0.250217	16.5396	22.0301	0.0193964
AT1G63490:E007	AT1G63490	E007	TRUE	OK	FALSE	15.0295	21.3008	0.000142927	0.0265165	0.00651995	0.0601299	0.594172	Chr1	23546059	23546116	-	AT1G63490.1;AT1G63490.2;AT1G63490.3;AT1G63490.4	exonic_part	0.678035	0.617081	0.308497	12.3765	17.8053	0.0193964
AT1G63490:E013	AT1G63490	E013	TRUE	OK	FALSE	20.6191	71.1532	0.00480942	0.0224672	0.0094877	0.0257005	0.446151	Chr1	23547565	23547773	-	AT1G63490.1;AT1G63490.2;AT1G63490.3;AT1G63490.4	exonic_part	0.532152	0.713564	0.356715	15.6201	23.8783	0.0193964
AT1G63490:E014	AT1G63490	E014	TRUE	OK	FALSE	14.1177	27.0799	0.000395055	0.0274813	0.00829438	0.114373	0.705711	Chr1	23547865	23547982	-	AT1G63490.1;AT1G63490.2;AT1G63490.3;AT1G63490.4	exonic_part	0.774647	0.563629	0.281779	11.0941	15.4701	0.0193964
AT1G63490:E017	AT1G63490	E017	TRUE	OK	FALSE	12.4059	54.9668	0.0504214	0.0296756	0.0459881	0.155285	0.759345	Chr1	23548806	23548872	-	AT1G63490.1;AT1G63490.2;AT1G63490.3;AT1G63490.4	exonic_part	0.815668	0.696831	0.348375	9.9719	15.1854	0.0193964
AT1G63490:E018	AT1G63490	E018	TRUE	OK	FALSE	16.0512	47.3436	0.00388042	0.0255658	0.0102425	0.127812	0.72527	Chr1	23548964	23549147	-	AT1G63490.1;AT1G63490.2;AT1G63490.3;AT1G63490.4	exonic_part	0.789973	0.539231	0.269577	12.8368	17.5809	0.0193964
AT1G63490:E024	AT1G63490	E024	TRUE	OK	FALSE	13.9948	12.9776	0.000278205	0.0276209	0.00778968	0.131644	0.730606	Chr1	23550685	23550822	-	AT1G63490.1;AT1G63490.2;AT1G63490.3;AT1G63490.4	exonic_part	0.794049	-0.549895	-0.274912	16.5774	10.9633	0.0193964
AT1G63490:E027	AT1G63490	E027	TRUE	OK	FALSE	6.28635	18.553	0.0967043	0.0472916	0.0846862	0.370136	0.894742	Chr1	23551397	23551455	-	AT1G63490.1;AT1G63490.2;AT1G63490.3;AT1G63490.4	exonic_part	0.890241	-0.644132	-0.322049	7.34948	4.53312	0.0193964
AT1G63490:E029	AT1G63490	E029	TRUE	OK	FALSE	41.6681	368.531	0.0509328	0.0169671	0.0441651	0.0366832	0.509556	Chr1	23551668	23552384	-	AT1G63490.1;AT1G63490.2;AT1G63490.3;AT1G63490.4	exonic_part	0.596401	-0.87952	-0.439576	54.6446	30.1526	0.0193964
AT1G63490:E030	AT1G63490	E030	TRUE	OK	FALSE	40.5669	190.208	0.000338826	0.0171133	0.00481785	5.46145e-05	0.0127781	Chr1	23552384	23553011	-	AT1G63490.2;AT1G63490.3;AT1G63490.4	exonic_part	0.0176776	-0.942349	-0.470986	53.0427	28.1158	0.0193964
AT1G63490:J037	AT1G63490	J037	TRUE	OK	FALSE	6.91276	5.0396	0.027128	0.0410517	0.0298724	0.169866	0.775384	Chr1	23545926	23546059	-	AT1G63490.1;AT1G63490.2;AT1G63490.3;AT1G63490.4	splice_site	0.826757	0.705635	0.352795	5.51185	8.53078	0.0193964
AT1G63490:J044	AT1G63490	J044	TRUE	OK	FALSE	3.98045	12.7726	0.15203	0.0587514	0.133686	0.313145	0.871485	Chr1	23547773	23547865	-	AT1G63490.1;AT1G63490.2;AT1G63490.3;AT1G63490.4	splice_site	0.880692	1.08103	0.540498	2.46877	4.96397	0.0193964
AT1G63490:J049	AT1G63490	J049	TRUE	OK	FALSE	4.86669	15.4297	0.0601046	0.0511529	0.0583344	0.112777	0.702336	Chr1	23549147	23549232	-	AT1G63490.1;AT1G63490.2;AT1G63490.3;AT1G63490.4	splice_site	0.772027	-1.15718	-0.578566	6.12635	2.65764	0.0193964
AT1G63490:J055	AT1G63490	J055	TRUE	OK	FALSE	3.96616	3.39132	0.000646097	0.0589017	0.0159524	0.123227	0.717799	Chr1	23550822	23550939	-	AT1G63490.1;AT1G63490.2;AT1G63490.3;AT1G63490.4	splice_site	0.784212	-0.988994	-0.494479	5.49803	2.66542	0.0193964
AT1G63830:E009	AT1G63830	E009	TRUE	OK	FALSE	63.3444	358.805	0.0141729	0.0151234	0.0143614	0.0132969	0.343945	Chr1	23685913	23685995	+	AT1G63830.2;AT1G63830.3;AT1G63830.4;AT1G63830.5;AT1G63830.1	exonic_part	0.423962	0.590774	0.295237	55.3883	73.4767	0.00705577
AT1G63830:E010	AT1G63830	E010	TRUE	OK	FALSE	82.9969	855.4	0.0410707	0.0142842	0.0366074	0.110295	0.699018	Chr1	23686388	23686484	+	AT1G63830.2;AT1G63830.3;AT1G63830.4;AT1G63830.5;AT1G63830.1	exonic_part	0.769374	0.560248	0.279932	72.4901	93.6592	0.00705577
AT1G63830:E012	AT1G63830	E012	TRUE	OK	FALSE	6.12236	6.35864	0.00138335	0.0482482	0.0163413	0.181935	0.786477	Chr1	23686693	23686786	+	AT1G63830.4	exonic_part	0.835701	-0.748314	-0.374141	7.92405	4.42574	0.00705577
AT1G63830:E015	AT1G63830	E015	TRUE	OK	FALSE	205.465	2642.36	1e-08	0.0126719	0.00511153	1.46461e-05	0.00479482	Chr1	23686903	23687363	+	AT1G63830.2;AT1G63830.3;AT1G63830.4;AT1G63830.5;AT1G63830.1	exonic_part	0.00666374	-0.711036	-0.354679	247.754	168.726	0.00705577
AT1G63830:J019	AT1G63830	J019	TRUE	OK	FALSE	25.4831	47.9772	0.0440811	0.0235428	0.0411053	0.136915	0.736675	Chr1	23685510	23685621	+	AT1G63830.1;AT1G63830.2;AT1G63830.3;AT1G63830.4	splice_site	0.798464	0.618008	0.308947	21.0714	29.656	0.00705577
AT1G63830:J021	AT1G63830	J021	TRUE	OK	FALSE	49.3656	220.759	0.0195905	0.0203897	0.0197007	0.0471334	0.551419	Chr1	23685841	23685913	+	AT1G63830.2;AT1G63830.3;AT1G63830.4;AT1G63830.5;AT1G63830.1	splice_site	0.637583	0.533981	0.266888	43.6889	56.7181	0.00705577
AT1G63830:J024	AT1G63830	J024	TRUE	OK	FALSE	18.5169	43.3307	0.000135285	0.0259948	0.00504131	0.0134768	0.346078	Chr1	23686693	23686786	+	AT1G63830.2;AT1G63830.3;AT1G63830.5;AT1G63830.1	splice_site	0.426147	-0.794854	-0.397376	24.0538	13.0404	0.00705577
AT1G64140:E001	AT1G64140	E001	TRUE	OK	FALSE	460.347	73959.7	0.117586	0.0120669	0.0945542	0.0174509	0.382903	Chr1	23803792	23806299	-	AT1G64140.1	exonic_part	0.465848	-0.842115	-0.3955	572.877	346.726	0.0133619
AT1G64140:E002	AT1G64140	E002	TRUE	OK	FALSE	38.0448	339.013	0.0641872	0.0174802	0.0559457	0.000872741	0.0812526	Chr1	23806923	23807159	-	AT1G64140.1	exonic_part	0.109726	1.08318	0.541416	33.7699	41.8031	0.0133619
AT1G64140:J003	AT1G64140	J003	TRUE	OK	FALSE	15.0163	119.694	0.00301542	0.0280858	0.00928106	3.34619e-05	0.00886241	Chr1	23806299	23806923	-	AT1G64140.1	splice_site	0.0122816	1.3577	0.678775	11.0772	16.7961	0.0133619
AT1G64430:E007	AT1G64430	E007	TRUE	OK	FALSE	40.6503	478.446	0.00857008	0.017102	0.0103413	0.00013396	0.0239567	Chr1	23935386	23935494	+	AT1G64430.1;AT1G64430.2;AT1G64430.3	exonic_part	0.0331402	-0.993013	-0.496392	54.536	24.4659	0.036627
AT1G64430:E014	AT1G64430	E014	TRUE	OK	FALSE	18.0239	47.8629	0.000161976	0.024035	0.00610802	0.0629813	0.60185	Chr1	23936363	23936694	+	AT1G64430.2	exonic_part	0.684305	-0.638105	-0.31902	23.0069	12.7904	0.036627
AT1G64430:J019	AT1G64430	J019	TRUE	OK	FALSE	13.2559	41.2739	0.000225245	0.0295547	0.00640878	0.0517008	0.56761	Chr1	23934364	23934449	+	AT1G64430.1;AT1G64430.2;AT1G64430.3	splice_site	0.652353	0.634803	0.317377	11.327	14.8894	0.036627
AT1G64430:J022	AT1G64430	J022	TRUE	OK	FALSE	15.1452	93.0769	0.0796727	0.0279917	0.0704507	0.0931629	0.669866	Chr1	23935298	23935386	+	AT1G64430.1;AT1G64430.2;AT1G64430.3	splice_site	0.745305	-0.72975	-0.364844	19.5813	10.2898	0.036627
AT1G64430:J023	AT1G64430	J023	TRUE	OK	FALSE	10.9925	29.0272	0.000569201	0.0321345	0.00839508	0.0796544	0.642467	Chr1	23935494	23935578	+	AT1G64430.1;AT1G64430.2;AT1G64430.3	splice_site	0.720812	-0.745318	-0.372637	13.8313	7.1357	0.036627
AT1G64430:J025	AT1G64430	J025	TRUE	OK	FALSE	5.87561	26.3266	0.349453	0.0452927	0.275619	0.509767	0.934361	Chr1	23935821	23935914	+	AT1G64430.1;AT1G64430.2	splice_site	0.928631	-0.774584	-0.387279	8.06155	4.08375	0.036627
AT1G64430:J026	AT1G64430	J026	TRUE	OK	FALSE	3.92052	7.45743	0.00179491	0.0593892	0.0185929	0.033171	0.491325	Chr1	23935986	23936068	+	AT1G64430.1;AT1G64430.2	splice_site	0.579083	-1.50116	-0.750564	5.84677	1.78677	0.036627
AT1G64430:J027	AT1G64430	J027	TRUE	OK	FALSE	9.73134	69.0823	0.17735	0.0340926	0.152725	0.466372	0.924076	Chr1	23936122	23936273	+	AT1G64430.1;AT1G64430.2	splice_site	0.916303	0.530611	0.26529	8.69258	10.7623	0.036627
AT1G64680:E002	AT1G64680	E002	TRUE	OK	FALSE	153.463	3743.28	0.00543075	0.0130422	0.0067207	2.37345e-10	6.74707e-07	Chr1	24035967	24036570	+	AT1G64680.1;AT1G64680.2	exonic_part	9.53892e-07	-1.19672	-0.597191	202.529	102.177	7.93773e-07
AT1G64680:E006	AT1G64680	E006	TRUE	OK	FALSE	179.932	4132.59	1e-08	0.012827	0.00357024	2.16291e-09	4.2404e-06	Chr1	24037012	24037401	+	AT1G64680.1;AT1G64680.2	exonic_part	5.99502e-06	0.929019	0.463291	155.559	194.439	7.93773e-07
AT1G64720:E001	AT1G64720	E001	TRUE	OK	FALSE	911.367	482211	0.0440014	0.0118256	0.0391575	4.14498e-17	4.41866e-13	Chr1	24046552	24047308	-	AT1G64720.1	exonic_part	6.24703e-13	-2.53091	-1.2643	1462.36	358.494	0
AT1G64720:E002	AT1G64720	E002	TRUE	OK	FALSE	400.833	75841.3	0.0266779	0.0121393	0.0246312	0.00119645	0.0991604	Chr1	24047380	24047462	-	AT1G64720.1	exonic_part	0.132833	-0.735314	-0.36752	489.093	309.87	0
AT1G64720:E004	AT1G64720	E004	TRUE	OK	FALSE	1112.95	1.11198e+06	0.0127486	0.011781	0.0126517	0.00324726	0.173354	Chr1	24047786	24047963	-	AT1G64720.1	exonic_part	0.226053	0.747319	0.37318	896.238	1318.35	0
AT1G64720:E005	AT1G64720	E005	TRUE	OK	FALSE	1108.33	817096	0.00778795	0.0117818	0.00813536	1.85678e-06	0.00104868	Chr1	24048039	24048196	-	AT1G64720.1	exonic_part	0.00146802	0.645464	0.32232	919.543	1281.89	0
AT1G64720:E006	AT1G64720	E006	TRUE	OK	FALSE	1211.49	1.02748e+06	0.0206319	0.0117646	0.0196372	7.57282e-07	0.00051256	Chr1	24048301	24048822	-	AT1G64720.1	exonic_part	0.000721786	0.95904	0.478827	923.755	1493.5	0
AT1G64720:J007	AT1G64720	J007	TRUE	OK	FALSE	148.967	11639.6	0.0547896	0.0181402	0.0501638	0.000585351	0.0639998	Chr1	24047308	24047380	-	AT1G64720.1	splice_site	0.0873466	-0.981273	-0.490574	194.776	101.664	0
AT1G64720:J008	AT1G64720	J008	TRUE	OK	FALSE	181.492	15286.6	0.0258351	0.0179403	0.0250096	0.0451487	0.544179	Chr1	24047462	24047620	-	AT1G64720.1	splice_site	0.630308	-0.573695	-0.286802	214.33	147.268	0
AT1G64720:J009	AT1G64720	J009	TRUE	OK	FALSE	177.578	42060.2	0.0494105	0.0179605	0.0459653	0.377738	0.897867	Chr1	24047704	24047786	-	AT1G64720.1	splice_site	0.891998	0.788481	0.39418	130.416	221.763	0
AT1G64720:J011	AT1G64720	J011	TRUE	OK	FALSE	214.687	34299.3	0.0230114	0.0177988	0.0225469	0.00678735	0.253266	Chr1	24048196	24048301	-	AT1G64720.1	splice_site	0.321933	0.627412	0.313647	168.029	255.562	0
AT1G64860:E002	AT1G64860	E002	TRUE	OK	FALSE	34.0567	289.546	0.05424	0.0181712	0.0476736	0.0071035	0.257303	Chr1	24097912	24098136	+	AT1G64860.1;AT1G64860.2	exonic_part	0.326293	0.721551	0.360697	38.9774	28.8923	0.000827944
AT1G64860:E003	AT1G64860	E003	TRUE	OK	FALSE	6.54773	16.3127	0.35559	0.045866	0.301009	0.00522846	0.22256	Chr1	24098136	24098308	+	AT1G64860.2	exonic_part	0.285703	2.3971	1.1985	3.74134	9.03266	0.000827944
AT1G64860:E006	AT1G64860	E006	TRUE	OK	FALSE	40.3934	901.883	0.0863412	0.0171371	0.069778	0.0478237	0.554446	Chr1	24099536	24099629	+	AT1G64860.1;AT1G64860.2	exonic_part	0.640396	-0.584175	-0.292023	60.0757	19.0179	0.000827944
AT1G64860:E011	AT1G64860	E011	TRUE	OK	FALSE	73.5092	2812.13	4.68013e-05	0.0146333	0.00279449	3.89934e-06	0.00181223	Chr1	24100443	24100556	+	AT1G64860.1;AT1G64860.2	exonic_part	0.00252766	-0.98948	-0.494541	117.286	27.5378	0.000827944
AT1G64860:E012	AT1G64860	E012	TRUE	OK	FALSE	13.0228	118.192	0.000813148	0.0288184	0.0104162	0.00126687	0.102371	Chr1	24100637	24100642	+	AT1G64860.1	exonic_part	0.13714	-1.71034	-0.855122	23.0188	3.26269	0.000827944
AT1G64860:E013	AT1G64860	E013	TRUE	OK	FALSE	93.0417	4644.75	0.00486186	0.0139922	0.00703156	9.75694e-07	0.000635184	Chr1	24100642	24100937	+	AT1G64860.1;AT1G64860.2	exonic_part	0.0008946	-1.30708	-0.65321	153.356	31.0465	0.000827944
AT1G64860:E014	AT1G64860	E014	TRUE	OK	FALSE	6.05015	20.5119	0.0190128	0.0486859	0.0274534	0.307286	0.868199	Chr1	24100937	24100970	+	AT1G64860.1	exonic_part	0.878667	-0.866891	-0.433433	9.36034	2.383	0.000827944
AT1G64860:J018	AT1G64860	J018	TRUE	OK	FALSE	23.3579	332.039	0.119259	0.0241358	0.0990105	0.0291576	0.468806	Chr1	24099450	24099536	+	AT1G64860.1;AT1G64860.2	splice_site	0.555801	-0.93242	-0.466156	36.5639	9.08556	0.000827944
AT1G64860:J021	AT1G64860	J021	TRUE	OK	FALSE	13.5648	75.5692	0.000158404	0.0292693	0.00635723	0.358615	0.890285	Chr1	24099972	24100065	+	AT1G64860.1;AT1G64860.2	splice_site	0.887935	-0.509484	-0.254723	20.5917	6.54529	0.000827944
AT1G64860:J023	AT1G64860	J023	TRUE	OK	FALSE	40.0147	842.405	0.000144445	0.0211759	0.00389174	0.0022835	0.143614	Chr1	24100327	24100443	+	AT1G64860.1;AT1G64860.2	splice_site	0.190271	-0.845402	-0.422612	62.4972	15.8502	0.000827944
AT1G64860:J024	AT1G64860	J024	TRUE	OK	FALSE	11.8329	108.241	0.000656939	0.0310615	0.00932724	0.000502437	0.0577867	Chr1	24100556	24100637	+	AT1G64860.1	splice_site	0.0791367	-1.90462	-0.95226	21.6003	2.6685	0.000827944
AT1G64880:E003	AT1G64880	E003	TRUE	OK	FALSE	11.4126	71.2704	0.00492442	0.0312506	0.0134937	0.000208361	0.032191	Chr1	24107336	24107387	+	AT1G64880.1	exonic_part	0.0445034	-1.6012	-0.800514	17.0027	5.02076	0.0337458
AT1G64880:E004	AT1G64880	E004	TRUE	OK	FALSE	13.9072	65.0155	0.000523748	0.027722	0.00895923	0.00153406	0.114862	Chr1	24107464	24107572	+	AT1G64880.1	exonic_part	0.152925	-1.17493	-0.587385	19.3783	7.68387	0.0337458
AT1G64880:J010	AT1G64880	J010	TRUE	OK	FALSE	4.39087	6.68136	0.000927305	0.0548512	0.0162695	0.161983	0.76604	Chr1	24106865	24107336	+	AT1G64880.1	splice_site	0.819777	-0.860034	-0.429999	5.54635	2.6658	0.0337458
AT1G64880:J011	AT1G64880	J011	TRUE	OK	FALSE	6.76726	37.7622	0.0109784	0.0415682	0.0192547	0.000117658	0.0220459	Chr1	24107387	24107464	+	AT1G64880.1	splice_site	0.030532	-2.25092	-1.1254	11.0761	2.06567	0.0337458
AT1G64880:J014	AT1G64880	J014	TRUE	OK	FALSE	4.3027	19.3779	0.450404	0.0556263	0.380359	0.814428	0.982356	Chr1	24108492	24108576	+	AT1G64880.1	splice_site	0.983717	0.542194	0.271085	3.87061	4.83326	0.0337458
AT1G65580:E001	AT1G65580	E001	TRUE	OK	FALSE	125.159	2059.56	0.010646	0.013373	0.0110645	3.76452e-05	0.00962656	Chr1	24377262	24377954	-	AT1G65580.1;AT1G65580.2	exonic_part	0.0133497	0.815544	0.407181	119.783	128.833	0.0145876
AT1G65580:E005	AT1G65580	E005	TRUE	OK	FALSE	5.49439	13.7233	0.0508046	0.0524392	0.0511891	0.112498	0.701852	Chr1	24380057	24380098	-	AT1G65580.1;AT1G65580.2	exonic_part	0.771589	-1.15502	-0.577488	8.01476	2.6576	0.0145876
AT1G65580:E008	AT1G65580	E008	TRUE	OK	FALSE	13.7982	102.3	0.0616191	0.0278496	0.0542398	0.0157111	0.368097	Chr1	24381044	24381169	-	AT1G65580.1;AT1G65580.2	exonic_part	0.449791	-1.30252	-0.651194	21.1355	6.41168	0.0145876
AT1G65580:E009	AT1G65580	E009	TRUE	OK	FALSE	63.494	1812.79	0.154931	0.015115	0.126007	0.00767003	0.267806	Chr1	24381497	24382305	-	AT1G65580.1;AT1G65580.2	exonic_part	0.33819	-1.06778	-0.533597	91.155	35.0356	0.0145876
AT1G65580:E010	AT1G65580	E010	TRUE	OK	FALSE	21.6655	234.529	0.076099	0.0219414	0.0631563	0.00270435	0.156865	Chr1	24382532	24382788	-	AT1G65580.1;AT1G65580.2	exonic_part	0.206012	-1.38719	-0.693487	33.403	9.70551	0.0145876
AT1G65580:J013	AT1G65580	J013	TRUE	OK	FALSE	7.8937	19.3777	0.000294871	0.0380659	0.00903828	0.066357	0.611632	Chr1	24377954	24378126	-	AT1G65580.1;AT1G65580.2	splice_site	0.692837	0.746307	0.373129	7.2019	8.63283	0.0145876
AT1G65580:J017	AT1G65580	J017	TRUE	OK	FALSE	4.38519	10.6323	0.0153111	0.0549002	0.0257041	0.0500255	0.562389	Chr1	24380098	24380200	-	AT1G65580.1;AT1G65580.2	splice_site	0.647652	-1.45264	-0.726297	6.59995	1.77473	0.0145876
AT1G65580:J023	AT1G65580	J023	TRUE	OK	FALSE	4.27736	15.8365	0.0591447	0.055855	0.0583864	0.00375632	0.185669	Chr1	24382788	24383225	-	AT1G65580.1	splice_site	0.241331	-2.66333	-1.33163	7.58674	0.887679	0.0145876
AT1G65660:E004	AT1G65660	E004	TRUE	OK	FALSE	20.4179	115.782	8.29567e-05	0.0225745	0.00527622	0.13538	0.735086	Chr1	24418869	24419086	-	AT1G65660.1	exonic_part	0.796963	-0.538952	-0.269367	29.4307	11.8898	8.28642e-05
AT1G65660:E005	AT1G65660	E005	TRUE	OK	FALSE	36.0437	604.687	0.000271005	0.0178078	0.00578343	5.26855e-05	0.0124463	Chr1	24419211	24419511	-	AT1G65660.1	exonic_part	0.0172149	-1.13935	-0.569255	57.2166	16.7259	8.28642e-05
AT1G65660:E008	AT1G65660	E008	TRUE	OK	FALSE	32.3495	275.708	0.0001423	0.0185191	0.00528646	5.58698e-08	6.31085e-05	Chr1	24420419	24420532	-	AT1G65660.1	exonic_part	8.92219e-05	1.38471	0.691831	27.5738	34.4373	8.28642e-05
AT1G65660:E009	AT1G65660	E009	TRUE	OK	FALSE	19.9736	142.039	0.000304434	0.0228191	0.00791518	1.35735e-05	0.00454844	Chr1	24420625	24420789	-	AT1G65660.1	exonic_part	0.00633102	1.33065	0.665034	17.1122	22.1982	8.28642e-05
AT1G65660:J012	AT1G65660	J012	TRUE	OK	FALSE	8.31918	24.9117	0.000391204	0.0369898	0.0100197	0.248409	0.835597	Chr1	24418535	24418622	-	AT1G65660.1	splice_site	0.866982	-0.622945	-0.311427	11.6983	4.4631	8.28642e-05
AT1G65660:J015	AT1G65660	J015	TRUE	OK	FALSE	6.86168	36.1132	0.0172098	0.0412305	0.0240453	0.0444473	0.541571	Chr1	24419511	24419605	-	AT1G65660.1	splice_site	0.628134	-1.2499	-0.624873	11.7571	2.98509	8.28642e-05
AT1G65660:J017	AT1G65660	J017	TRUE	OK	FALSE	8.43789	13.9636	0.0134747	0.0367089	0.0192124	0.000331356	0.044051	Chr1	24420263	24420419	-	AT1G65660.1	splice_site	0.060533	1.622	0.810869	5.89023	10.1436	8.28642e-05
AT1G65660:J018	AT1G65660	J018	TRUE	OK	FALSE	10.8853	103.913	0.0066543	0.0322833	0.0138675	4.18776e-06	0.0019037	Chr1	24420532	24420625	-	AT1G65660.1	splice_site	0.0026561	1.97718	0.988384	6.53931	13.8592	8.28642e-05
AT1G65930:E006	AT1G65930	E006	TRUE	OK	FALSE	315.974	15126.9	0.00566302	0.0122898	0.0062783	0.000366915	0.0468278	Chr1	24540106	24540160	+	AT1G65930.1	exonic_part	0.0641415	0.533352	0.266606	252.913	374.277	1.89988e-05
AT1G65930:E015	AT1G65930	E015	TRUE	OK	FALSE	489.667	36018.3	0.00892683	0.0120377	0.00922757	9.80215e-09	1.5445e-05	Chr1	24541779	24542712	+	AT1G65930.1	exonic_part	2.18359e-05	-0.927768	-0.463688	613.139	361.595	1.89988e-05
AT1G65930:J017	AT1G65930	J017	TRUE	OK	FALSE	24.2525	88.4855	0.0197556	0.0238736	0.0203164	0.0571933	0.585317	Chr1	24539535	24539618	+	AT1G65930.1	splice_site	0.669427	0.570511	0.28525	19.3203	30.0644	1.89988e-05
AT1G65930:J021	AT1G65930	J021	TRUE	OK	FALSE	151.298	4464.51	0.014261	0.018123	0.0146097	0.00120642	0.0994064	Chr1	24540160	24540238	+	AT1G65930.1	splice_site	0.133203	0.725168	0.362541	110.457	188.696	1.89988e-05
AT1G67580:E002	AT1G67580	E002	TRUE	OK	FALSE	31.2814	81.4622	6.81857e-05	0.0187561	0.00383974	5.29895e-07	0.0003846	Chr1	25327283	25327511	-	AT1G67580.1;AT1G67580.2	exonic_part	0.000541438	1.19092	0.595293	25.8498	35.6662	0.000496596
AT1G67580:E004	AT1G67580	E004	TRUE	OK	FALSE	44.6188	91.9616	5.65035e-05	0.0166108	0.00321912	0.00428992	0.19932	Chr1	25327623	25327826	-	AT1G67580.1;AT1G67580.2	exonic_part	0.257845	0.570546	0.285154	46.9805	42.7976	0.000496596
AT1G67580:E005	AT1G67580	E005	TRUE	OK	FALSE	26.3918	43.9667	0.0217922	0.0200857	0.0214436	0.0157928	0.36907	Chr1	25327902	25328009	-	AT1G67580.1;AT1G67580.2	exonic_part	0.450788	0.809285	0.404549	24.885	27.3373	0.000496596
AT1G67580:E007	AT1G67580	E007	TRUE	OK	FALSE	18.9391	31.3022	0.000433359	0.023433	0.00689947	0.00272381	0.15729	Chr1	25328406	25328495	-	AT1G67580.1;AT1G67580.2	exonic_part	0.206556	0.907042	0.453448	16.9306	19.9213	0.000496596
AT1G67580:E009	AT1G67580	E009	TRUE	OK	FALSE	292.867	11224.8	1e-08	0.0123458	0.0072736	2.43381e-06	0.00125794	Chr1	25329250	25331379	-	AT1G67580.1;AT1G67580.2	exonic_part	0.00175716	-0.879838	-0.437092	385.209	198.686	0.000496596
AT1G67580:J012	AT1G67580	J012	TRUE	OK	FALSE	4.4836	8.35679	0.00226057	0.0540689	0.0168607	0.0181341	0.387986	Chr1	25327826	25327902	-	AT1G67580.1;AT1G67580.2	splice_site	0.471575	1.36744	0.683693	3.42097	5.65579	0.000496596
AT1G67580:J014	AT1G67580	J014	TRUE	OK	FALSE	8.84994	6.58259	0.0247661	0.0357925	0.0267673	0.110575	0.699018	Chr1	25328214	25328406	-	AT1G67580.1;AT1G67580.2	splice_site	0.769374	0.724985	0.362465	8.62953	9.16249	0.000496596
AT1G67870:E001	AT1G67870	E001	TRUE	OK	FALSE	211.036	20939.7	0.0632544	0.0126431	0.0531795	1.3747e-06	0.000828533	Chr1	25449221	25450105	-	AT1G67870.1	exonic_part	0.00116724	-1.61922	-0.806717	303.952	115.959	6.05583e-05
AT1G67870:E002	AT1G67870	E002	TRUE	OK	FALSE	242.121	25809.7	0.0520962	0.0125065	0.0437193	3.97653e-08	4.67761e-05	Chr1	25450616	25451051	-	AT1G67870.1	exonic_part	6.61314e-05	1.78977	0.889142	232.421	249.753	6.05583e-05
AT1G69295:E002	AT1G69295	E002	TRUE	OK	FALSE	155.631	4468.29	0.030646	0.0130218	0.027469	0.00148798	0.112748	Chr1	26050175	26050840	-	AT1G69295.1;AT1G69295.2	exonic_part	0.150131	0.967151	0.47991	154.581	155.087	0.00402248
AT1G69295:E004	AT1G69295	E004	TRUE	OK	FALSE	69.2531	1512.91	0.0577559	0.014821	0.0498637	0.0151816	0.363838	Chr1	26051325	26051565	-	AT1G69295.1;AT1G69295.2	exonic_part	0.445149	-0.79961	-0.399225	88.6684	48.6621	0.00402248
AT1G69295:E005	AT1G69295	E005	TRUE	OK	FALSE	24.2547	188.473	0.000191624	0.0208352	0.00601699	7.07551e-06	0.0028263	Chr1	26051791	26052554	-	AT1G69295.1	exonic_part	0.00394041	-1.42134	-0.710399	36.703	11.899	0.00402248
AT1G69295:J010	AT1G69295	J010	TRUE	OK	FALSE	13.4637	89.8013	0.000771677	0.0293613	0.00910286	2.17814e-05	0.0063398	Chr1	26051565	26051791	-	AT1G69295.1	splice_site	0.00879798	-1.79953	-0.899604	20.7303	5.06027	0.00402248
AT1G70290:E003	AT1G70290	E003	TRUE	OK	FALSE	277.158	20110.1	0.0100089	0.0123893	0.0102772	0.000190033	0.0302077	Chr1	26471756	26472030	-	AT1G70290.1;AT1G70290.2	exonic_part	0.041811	-0.800785	-0.400245	388.138	172.774	0.0471608
AT1G70290:J009	AT1G70290	J009	TRUE	OK	FALSE	34.7731	315.014	0.0271521	0.0218016	0.0264134	0.237234	0.829134	Chr1	26471609	26471756	-	AT1G70290.1;AT1G70290.2	splice_site	0.863858	-0.550218	-0.275097	47.9218	24.3103	0.0471608
AT1G70290:J010	AT1G70290	J010	TRUE	OK	FALSE	40.3394	541.538	0.00413522	0.0211425	0.00635832	0.00135756	0.106853	Chr1	26472030	26472105	-	AT1G70290.1;AT1G70290.2	splice_site	0.142953	-0.880946	-0.440451	60.4828	24.3736	0.0471608
AT1G70570:E003	AT1G70570	E003	TRUE	OK	FALSE	35.8872	439.707	9.2483e-05	0.017835	0.00475026	0.000196581	0.0308744	Chr1	26609365	26609848	+	AT1G70570.1;AT1G70570.2	exonic_part	0.0426679	-1.0554	-0.527149	50.4402	20.0483	0.0482898
AT1G70570:E005	AT1G70570	E005	TRUE	OK	FALSE	13.0425	214.068	0.0212564	0.0287922	0.0235088	0.014082	0.352856	Chr1	26610209	26610293	+	AT1G70570.1;AT1G70570.2	exonic_part	0.433575	1.15766	0.578636	9.90754	15.1109	0.0482898
AT1G70570:E006	AT1G70570	E006	TRUE	OK	FALSE	8.06611	64.846	0.212243	0.0394118	0.166398	0.386492	0.900161	Chr1	26610415	26610468	+	AT1G70570.1;AT1G70570.2	exonic_part	0.893232	0.681048	0.340454	7.36808	8.69829	0.0482898
AT1G70570:E008	AT1G70570	E008	TRUE	OK	FALSE	10.0516	48.7726	1e-08	0.0339141	0.0144198	0.174204	0.77952	Chr1	26610834	26610942	+	AT1G70570.1;AT1G70570.2	exonic_part	0.830204	-0.684136	-0.341989	12.8267	5.99624	0.0482898
AT1G70570:E010	AT1G70570	E010	TRUE	OK	FALSE	9.43518	62.3997	0.108699	0.0353732	0.0890656	0.188345	0.792295	Chr1	26611127	26611251	+	AT1G70570.1;AT1G70570.2	exonic_part	0.839731	-0.840012	-0.419919	12.0951	5.28026	0.0482898
AT1G70570:E011	AT1G70570	E011	TRUE	OK	FALSE	6.00729	33.2846	1e-08	0.0489506	0.0163124	0.180594	0.784963	Chr1	26611656	26611742	+	AT1G70570.1;AT1G70570.2	exonic_part	0.834561	0.695557	0.347729	5.16509	6.00522	0.0482898
AT1G70570:E012	AT1G70570	E012	TRUE	OK	FALSE	18.3753	119.885	0.000308696	0.0237968	0.00814975	0.160039	0.764346	Chr1	26611840	26612309	+	AT1G70570.1;AT1G70570.2	exonic_part	0.819038	-0.560599	-0.280164	24.2659	12.281	0.0482898
AT1G70570:J015	AT1G70570	J015	TRUE	OK	FALSE	4.79967	17.4377	0.0159824	0.0516295	0.0264108	0.337871	0.882254	Chr1	26609848	26609932	+	AT1G70570.1;AT1G70570.2	splice_site	0.885033	-0.621837	-0.310885	6.17543	3.00823	0.0482898
AT1G70570:J016	AT1G70570	J016	TRUE	OK	FALSE	5.93032	78.2348	1e-08	0.045032	0.0452057	0.0520178	0.568244	Chr1	26610090	26610209	+	AT1G70570.1;AT1G70570.2	splice_site	0.652988	1.47244	0.736116	3.74584	7.44907	0.0482898
AT1G70570:J017	AT1G70570	J017	TRUE	OK	FALSE	4.51013	16.2747	0.202339	0.053851	0.174188	0.244177	0.832818	Chr1	26610293	26610415	+	AT1G70570.1;AT1G70570.2	splice_site	0.865555	0.812238	0.406074	3.82183	5.00083	0.0482898
AT1G70570:J019	AT1G70570	J019	TRUE	OK	FALSE	3.78436	17.3079	0.174022	0.0609134	0.149117	0.610712	0.954281	Chr1	26610679	26610834	+	AT1G70570.1;AT1G70570.2	splice_site	0.951107	0.537238	0.268595	3.4729	3.77904	0.0482898
AT1G70750:E002	AT1G70750	E002	TRUE	OK	FALSE	53.1046	388.09	8.9778e-05	0.0158068	0.00420345	3.17515e-12	1.25946e-08	Chr1	26680656	26681932	-	AT1G70750.1	exonic_part	1.7806e-08	-1.55954	-0.778608	70.4132	35.3816	1.42516e-08
AT1G70750:E003	AT1G70750	E003	TRUE	OK	FALSE	21.7634	116.849	0.0225318	0.0218948	0.0223803	0.193303	0.796133	Chr1	26682026	26682161	-	AT1G70750.1	exonic_part	0.842663	0.533513	0.266633	16.9083	25.4784	1.42516e-08
AT1G70750:E004	AT1G70750	E004	TRUE	OK	FALSE	111.787	988.055	1e-08	0.0135875	0.021964	2.4978e-05	0.00697275	Chr1	26682237	26683355	-	AT1G70750.1	exonic_part	0.00968364	1.25052	0.621745	87.2909	133.801	1.42516e-08
AT1G70750:J007	AT1G70750	J007	TRUE	OK	FALSE	5.87222	14.3353	0.00156068	0.0453091	0.0146706	0.0565878	0.583687	Chr1	26682161	26682237	-	AT1G70750.1	splice_site	0.667693	1.07559	0.537736	3.45213	7.74761	1.42516e-08
AT1G70820:E002	AT1G70820	E002	TRUE	OK	FALSE	382.892	55076.6	0.00622779	0.0121656	0.00694025	9.81018e-06	0.00358301	Chr1	26705427	26706127	+	AT1G70820.1;AT1G70820.2	exonic_part	0.00498029	0.756271	0.376863	429.503	321.935	0.00129786
AT1G70820:E005	AT1G70820	E005	TRUE	OK	FALSE	58.6951	2548.59	0.0683257	0.0154041	0.0544183	5.76715e-06	0.00242881	Chr1	26706949	26707156	+	AT1G70820.1;AT1G70820.2	exonic_part	0.00338369	-2.32143	-1.16048	104.024	13.3429	0.00129786
AT1G70820:E006	AT1G70820	E006	TRUE	OK	FALSE	64.0817	2194.03	0.0289708	0.0150826	0.0262966	0.00024823	0.0365623	Chr1	26707228	26707428	+	AT1G70820.1;AT1G70820.2	exonic_part	0.0505135	-1.17703	-0.588361	100.229	27.4428	0.00129786
AT1G70820:E007	AT1G70820	E007	TRUE	OK	FALSE	40.5367	975.517	0.0125927	0.0171175	0.0137161	2.06641e-06	0.00112355	Chr1	26707521	26707634	+	AT1G70820.1;AT1G70820.2	exonic_part	0.00156848	-1.60297	-0.80136	67.894	13.6311	0.00129786
AT1G70820:E008	AT1G70820	E008	TRUE	OK	FALSE	56.1035	1394.05	0.0186921	0.0155808	0.0180735	0.00160056	0.117621	Chr1	26707712	26707856	+	AT1G70820.1;AT1G70820.2	exonic_part	0.156449	-1.20374	-0.601732	88.715	23.6789	0.00129786
AT1G70820:J014	AT1G70820	J014	TRUE	OK	FALSE	15.0343	115.629	0.0195716	0.0280725	0.0211386	0.0312707	0.480899	Chr1	26706862	26706949	+	AT1G70820.1;AT1G70820.2	splice_site	0.568504	-1.04653	-0.523234	23.1172	6.64098	0.00129786
AT1G70820:J015	AT1G70820	J015	TRUE	OK	FALSE	7.20197	60.9438	0.0557632	0.0400868	0.0518984	0.000612288	0.0657647	Chr1	26707156	26707228	+	AT1G70820.1;AT1G70820.2	splice_site	0.0896465	-2.82761	-1.41377	14.1966	1.19314	0.00129786
AT1G70820:J016	AT1G70820	J016	TRUE	OK	FALSE	20.2086	244.66	0.000212896	0.0252439	0.0055369	6.18781e-06	0.00253706	Chr1	26707428	26707521	+	AT1G70820.1;AT1G70820.2	splice_site	0.00353586	-1.70975	-0.854813	34.6253	6.24453	0.00129786
AT1G70820:J017	AT1G70820	J017	TRUE	OK	FALSE	15.016	157.157	0.000189372	0.028086	0.00617249	1.7121e-06	0.000983242	Chr1	26707634	26707712	+	AT1G70820.1;AT1G70820.2	splice_site	0.00137619	-2.12765	-1.06377	26.4432	3.56681	0.00129786
AT1G70820:J018	AT1G70820	J018	TRUE	OK	FALSE	15.5614	94.7131	0.0624113	0.0276983	0.0569188	0.710639	0.970482	Chr1	26707856	26707958	+	AT1G70820.1	splice_site	0.970438	-0.522611	-0.261288	21.9776	9.08389	0.00129786
AT1G70830:E003	AT1G70830	E003	TRUE	OK	FALSE	207.068	6796.87	0.0219776	0.0126634	0.0206676	0.000506348	0.0579719	Chr1	26710004	26710244	-	AT1G70830.4;AT1G70830.1;AT1G70830.5;AT1G70830.3;AT1G70830.2	exonic_part	0.0793504	0.747286	0.373161	259.521	151.495	0.0114902
AT1G70830:E010	AT1G70830	E010	TRUE	OK	FALSE	167.873	14945.6	0.0210086	0.0129166	0.0195317	2.79645e-05	0.00760725	Chr1	26710817	26711053	-	AT1G70830.4;AT1G70830.1;AT1G70830.5;AT1G70830.3;AT1G70830.2	exonic_part	0.0105696	-0.996241	-0.497744	272.791	61.2805	0.0114902
AT1G70830:E012	AT1G70830	E012	TRUE	OK	FALSE	179.097	13115.9	0.00113477	0.0128328	0.00373409	0.000491011	0.0568174	Chr1	26711151	26711462	-	AT1G70830.4;AT1G70830.1;AT1G70830.5;AT1G70830.3;AT1G70830.2	exonic_part	0.0778454	-0.55823	-0.278871	274.62	77.8565	0.0114902
AT1G70830:J019	AT1G70830	J019	TRUE	OK	FALSE	57.427	1899.79	0.00677879	0.0199174	0.00889544	8.31608e-05	0.0175331	Chr1	26711053	26711151	-	AT1G70830.1;AT1G70830.5;AT1G70830.3;AT1G70830.2	splice_site	0.0242778	-1.06511	-0.532439	94.786	18.6824	0.0114902
AT1G70940:E005	AT1G70940	E005	TRUE	OK	FALSE	76.7953	3415.7	0.0032217	0.0145026	0.00505508	0.000367069	0.0468278	Chr1	26745624	26745701	+	AT1G70940.1	exonic_part	0.0641415	0.619593	0.309711	58.0343	92.2655	0.0242048
AT1G70940:E006	AT1G70940	E006	TRUE	OK	FALSE	194.512	1894.73	0.0735301	0.0127334	0.06357	0.456273	0.921534	Chr1	26745804	26746469	+	AT1G70940.1	exonic_part	0.913437	-0.610399	-0.304948	219.283	170.287	0.0242048
AT1G70940:J010	AT1G70940	J010	TRUE	OK	FALSE	32.5538	749.363	0.000125445	0.0221272	0.00374974	7.271e-05	0.0158996	Chr1	26745539	26745624	+	AT1G70940.1	splice_site	0.0220268	0.851947	0.425927	21.9417	41.4034	0.0242048
AT1G72175:E001	AT1G72175	E001	TRUE	OK	FALSE	25.8544	110.032	0.00635824	0.0202625	0.0114264	0.0385828	0.518574	Chr1	27157874	27158068	+	AT1G72175.1;AT1G72175.2	exonic_part	0.605525	0.617108	0.30836	20.8014	32.1109	0.0483368
AT1G72175:E003	AT1G72175	E003	TRUE	OK	FALSE	65.3224	115.873	1e-08	0.0150161	0.00314321	0.000196203	0.0308744	Chr1	27158537	27158737	+	AT1G72175.1;AT1G72175.2	exonic_part	0.0426679	-0.770603	-0.384473	73.6514	56.4092	0.0483368
AT1G72175:E005	AT1G72175	E005	TRUE	OK	FALSE	13.4941	51.2806	0.0135526	0.0282162	0.0175148	0.0338117	0.495243	Chr1	27159113	27159165	+	AT1G72175.1;AT1G72175.2	exonic_part	0.582939	0.878145	0.438946	9.2888	17.589	0.0483368
AT1G72175:J008	AT1G72175	J008	TRUE	OK	FALSE	8.70423	19.0014	0.0378167	0.0361066	0.0374674	0.0521496	0.568542	Chr1	27158068	27158537	+	AT1G72175.1	splice_site	0.653234	-1.07279	-0.536296	11.6452	6.20715	0.0483368
AT1G72175:J010	AT1G72175	J010	TRUE	OK	FALSE	9.19241	28.1771	0.0418931	0.0350933	0.0405949	0.114483	0.705878	Chr1	27158999	27159113	+	AT1G72175.1;AT1G72175.2	splice_site	0.77477	0.861587	0.430712	6.24947	11.9282	0.0483368
AT1G72180:E003	AT1G72180	E003	TRUE	OK	FALSE	63.2551	1103.93	0.004794	0.0151284	0.00659675	0.00224173	0.142351	Chr1	27166539	27166748	+	AT1G72180.1	exonic_part	0.188492	-0.791603	-0.395741	86.7852	40.6688	0.00969309
AT1G72180:J005	AT1G72180	J005	TRUE	OK	FALSE	31.2746	373.401	0.013537	0.0223359	0.0148127	0.00588717	0.236469	Chr1	27163175	27163996	+	AT1G72180.1	splice_site	0.302095	-0.895683	-0.44781	42.6496	18.5652	0.00969309
AT1G72180:J006	AT1G72180	J006	TRUE	OK	FALSE	7.15857	42.3776	0.000643345	0.0402266	0.0113658	2.25664e-05	0.00644792	Chr1	27166436	27166539	+	AT1G72180.1	splice_site	0.00895159	-2.59321	-1.29659	13.3362	1.77938	0.00969309
AT1G72500:J021	AT1G72500	J021	TRUE	OK	FALSE	12.8827	33.7262	0.0289476	0.0299176	0.0291105	0.132111	0.731136	Chr1	27296558	27296640	-	AT1G72500.1;AT1G72500.2;AT1G72500.3	splice_site	0.794416	0.65851	0.329234	8.60722	16.6792	0.0297181
AT1G72500:J023	AT1G72500	J023	TRUE	OK	FALSE	8.90427	14.368	0.000245349	0.035678	0.00780492	0.109715	0.697849	Chr1	27297141	27297220	-	AT1G72500.1;AT1G72500.2;AT1G72500.3	splice_site	0.768567	0.676561	0.338265	6.17853	12.1404	0.0297181
AT1G72500:J026	AT1G72500	J026	TRUE	OK	FALSE	4.16338	2.2803	0.0182164	0.056918	0.0270987	0.329104	0.878981	Chr1	27297812	27297896	-	AT1G72500.1;AT1G72500.2;AT1G72500.3	splice_site	0.883751	-0.626767	-0.313377	4.78786	3.84468	0.0297181
AT1G72500:J027	AT1G72500	J027	TRUE	OK	FALSE	11.8255	73.8009	0.062839	0.0310702	0.0576717	0.0100003	0.303627	Chr1	27298055	27298175	-	AT1G72500.1;AT1G72500.2;AT1G72500.3	splice_site	0.378865	1.4724	0.736158	5.44706	18.4085	0.0297181
AT1G72820:E002	AT1G72820	E002	TRUE	OK	FALSE	79.1854	971.841	1e-08	0.0144144	0.00370583	0.000113504	0.021487	Chr1	27402877	27403330	+	AT1G72820.1;AT1G72820.2	exonic_part	0.029783	0.737249	0.368061	84.254	70.8601	0.0328322
AT1G72820:E004	AT1G72820	E004	TRUE	OK	FALSE	192.733	6265.3	0.000128127	0.0127441	0.0039165	0.000343407	0.0448147	Chr1	27403444	27404673	+	AT1G72820.1;AT1G72820.2	exonic_part	0.0615684	-0.688073	-0.341205	254.827	129.75	0.0328322
AT1G72880:E002	AT1G72880	E002	TRUE	OK	FALSE	5.11491	11.0056	0.0609865	0.0554706	0.059536	0.235263	0.8279	Chr1	27423945	27424011	-	AT1G72880.1;AT1G72880.2	exonic_part	0.863113	-0.814896	-0.407405	6.05391	4.24935	0.047904
AT1G72880:E003	AT1G72880	E003	TRUE	OK	FALSE	5.43584	28.836	0.0551939	0.0528793	0.0544847	0.000193597	0.0306512	Chr1	27424106	27424214	-	AT1G72880.1;AT1G72880.2	exonic_part	0.0423905	-2.75658	-1.37816	9.49022	1.79529	0.047904
AT1G72880:E004	AT1G72880	E004	TRUE	OK	FALSE	14.2763	40.2167	0.00864684	0.0273046	0.0143275	0.000297537	0.0413603	Chr1	27424335	27424488	-	AT1G72880.1;AT1G72880.2	exonic_part	0.056898	-1.49131	-0.745433	19.2348	8.94682	0.047904
AT1G72880:E005	AT1G72880	E005	TRUE	OK	FALSE	18.2679	146.869	0.0481622	0.0238686	0.0423702	0.134744	0.73423	Chr1	27424646	27424800	-	AT1G72880.1;AT1G72880.2	exonic_part	0.796327	-0.591363	-0.295569	18.7465	15.7763	0.047904
AT1G72880:E008	AT1G72880	E008	TRUE	OK	FALSE	19.1827	189.618	0.000329027	0.0232825	0.00786357	0.0271398	0.455854	Chr1	27425166	27425234	-	AT1G72880.1;AT1G72880.2	exonic_part	0.541913	0.703705	0.35171	13.0683	24.2414	0.047904
AT1G72880:E010	AT1G72880	E010	TRUE	OK	FALSE	72.8424	1547.93	0.0120447	0.0146613	0.0126207	0.0115903	0.325075	Chr1	27425635	27425981	-	AT1G72880.1;AT1G72880.2	exonic_part	0.403555	0.579746	0.289202	56.0238	85.9492	0.047904
AT1G72880:J016	AT1G72880	J016	TRUE	OK	FALSE	5.38831	12.5228	0.00101099	0.0478492	0.0154752	0.0274408	0.458414	Chr1	27424488	27424646	-	AT1G72880.1;AT1G72880.2	splice_site	0.544661	-1.32276	-0.661314	6.58377	3.27236	0.047904
AT1G72880:J019	AT1G72880	J019	TRUE	OK	FALSE	5.79091	24.2613	0.225703	0.0457062	0.181586	0.320177	0.874542	Chr1	27425077	27425166	-	AT1G72880.1;AT1G72880.2	splice_site	0.881766	0.838893	0.419403	3.41545	7.36655	0.047904
AT1G72880:J020	AT1G72880	J020	TRUE	OK	FALSE	8.83878	62.7369	0.000906182	0.0358161	0.0109988	0.102896	0.686075	Chr1	27425234	27425431	-	AT1G72880.1;AT1G72880.2	splice_site	0.758431	0.734164	0.367019	5.82694	11.3747	0.047904
AT1G73060:E001	AT1G73060	E001	TRUE	OK	FALSE	242.504	6823.22	0.0120631	0.012505	0.0121235	0.000403701	0.0498515	Chr1	27478969	27479271	+	AT1G73060.1	exonic_part	0.0683527	0.63689	0.318138	256.918	228.002	0.00857613
AT1G73060:E010	AT1G73060	E010	TRUE	OK	FALSE	107.978	2469.73	0.00410068	0.0136584	0.0054806	0.00465842	0.208681	Chr1	27480849	27480932	+	AT1G73060.1	exonic_part	0.269031	-0.539668	-0.269744	146.175	64.8922	0.00857613
AT1G73060:E012	AT1G73060	E012	TRUE	OK	FALSE	226.088	13412.6	0.00756372	0.0125722	0.00817341	1.93116e-05	0.00579905	Chr1	27481198	27481561	+	AT1G73060.1	exonic_part	0.00805677	-0.826048	-0.412705	321.658	125.808	0.00857613
AT1G73060:J017	AT1G73060	J017	TRUE	OK	FALSE	32.4087	393.415	0.0726119	0.02215	0.0657021	0.445271	0.918631	Chr1	27479939	27480020	+	AT1G73060.1	splice_site	0.910237	0.57371	0.286826	32.4735	30.1941	0.00857613
AT1G73060:J021	AT1G73060	J021	TRUE	OK	FALSE	45.939	542.586	4.20691e-05	0.0206406	0.00249635	0.00104508	0.0910949	Chr1	27480644	27480849	+	AT1G73060.1	splice_site	0.122468	-0.727843	-0.363873	65.4785	24.9589	0.00857613
AT1G73060:J023	AT1G73060	J023	TRUE	OK	FALSE	59.922	934.204	0.000427829	0.019797	0.00347585	0.00180469	0.126466	Chr1	27481111	27481198	+	AT1G73060.1	splice_site	0.167703	-0.67318	-0.336529	86.475	34.4842	0.00857613
AT1G73480:E001	AT1G73480	E001	TRUE	OK	FALSE	501.441	48254.8	0.016237	0.012027	0.0157503	0.00743889	0.263475	Chr1	27628677	27629897	+	AT1G73480.1	exonic_part	0.333447	-0.549676	-0.274362	662.207	338.804	0.0133746
AT1G73480:E002	AT1G73480	E002	TRUE	OK	FALSE	96.6702	2011.09	0.000112439	0.0139016	0.00247459	0.00059004	0.0644037	Chr1	27630732	27630771	+	AT1G73480.1	exonic_part	0.0878494	-0.560162	-0.280015	132.213	60.4419	0.0133746
AT1G73480:E003	AT1G73480	E003	TRUE	OK	FALSE	89.3679	2324.02	0.0155816	0.0140913	0.0153549	0.00775644	0.269094	Chr1	27630864	27630935	+	AT1G73480.1	exonic_part	0.339929	-0.696703	-0.348278	124.591	52.3664	0.0133746
AT1G73480:E007	AT1G73480	E007	TRUE	OK	FALSE	722.846	22127.3	0.00846111	0.0118898	0.0088116	0.00181536	0.126744	Chr1	27632084	27632840	+	AT1G73480.1	exonic_part	0.16811	0.514917	0.256561	808.157	639.404	0.0133746
AT1G73480:J009	AT1G73480	J009	TRUE	OK	FALSE	47.7088	868.289	0.0012609	0.0205065	0.00430994	3.35723e-05	0.00887787	Chr1	27630771	27630864	+	AT1G73480.1	splice_site	0.0123034	-0.944938	-0.472419	69.5516	24.3142	0.0133746
AT1G73600:E001	AT1G73600	E001	TRUE	OK	FALSE	89.7049	996.062	0.0357086	0.0140819	0.0321974	0.0299965	0.473839	Chr1	27669151	27669278	+	AT1G73600.2	exonic_part	0.560831	0.608966	0.304429	74.715	104.189	0.00340007
AT1G73600:E002	AT1G73600	E002	TRUE	OK	FALSE	31.4617	247.034	0.0273673	0.0187149	0.0258407	0.00035313	0.0456297	Chr1	27670625	27670837	+	AT1G73600.1	exonic_part	0.0626133	1.25373	0.62683	19.8234	43.4481	0.00340007
AT1G73600:E003	AT1G73600	E003	TRUE	OK	FALSE	217.233	2560.54	0.0149868	0.0126127	0.0146801	0.0114294	0.322911	Chr1	27671032	27671148	+	AT1G73600.1;AT1G73600.2	exonic_part	0.401236	0.529158	0.264458	188.068	242.909	0.00340007
AT1G73600:E005	AT1G73600	E005	TRUE	OK	FALSE	222.722	3281.54	0.00327286	0.0125872	0.00421702	5.72146e-06	0.00241553	Chr1	27671553	27671691	+	AT1G73600.1;AT1G73600.2	exonic_part	0.00336507	0.617447	0.308577	188.494	255.79	0.00340007
AT1G73600:E008	AT1G73600	E008	TRUE	OK	FALSE	181.745	2097.62	0.00225396	0.0128145	0.00340838	2.09278e-05	0.00617566	Chr1	27672213	27672355	+	AT1G73600.1;AT1G73600.2	exonic_part	0.00856801	-0.56473	-0.28226	218.865	142.941	0.00340007
AT1G73600:E009	AT1G73600	E009	TRUE	OK	FALSE	301.211	12389.7	0.02262	0.0123246	0.021287	0.000760109	0.0749839	Chr1	27672485	27672766	+	AT1G73600.1;AT1G73600.2	exonic_part	0.101604	-0.833214	-0.416331	384.261	219.833	0.00340007
AT1G73600:J013	AT1G73600	J013	TRUE	OK	FALSE	80.0343	824.576	0.0519421	0.0191004	0.0478481	0.0537965	0.574741	Chr1	27669278	27671032	+	AT1G73600.2	splice_site	0.659173	0.631161	0.315531	65.8939	93.4801	0.00340007
AT1G73600:J016	AT1G73600	J016	TRUE	OK	FALSE	45.7261	240.942	0.0233307	0.0206575	0.0230084	0.0633339	0.602986	Chr1	27671449	27671553	+	AT1G73600.1;AT1G73600.2	splice_site	0.685107	0.503876	0.251916	39.3279	51.5618	0.00340007
AT1G73600:J020	AT1G73600	J020	TRUE	OK	FALSE	54.7654	470.552	0.0192805	0.020058	0.0193635	0.00495649	0.215749	Chr1	27672355	27672485	+	AT1G73600.1;AT1G73600.2	splice_site	0.277287	-0.779716	-0.389817	71.1288	39.1998	0.00340007
AT1G73600:J021	AT1G73600	J021	TRUE	OK	FALSE	67.3029	617.641	0.0192546	0.019493	0.0192804	0.00377643	0.186035	Chr1	27672766	27672844	+	AT1G73600.1;AT1G73600.2	splice_site	0.241788	-0.775588	-0.387744	87.3112	48.4269	0.00340007
AT1G74040:E002	AT1G74040	E002	TRUE	OK	FALSE	102.788	3398.84	0.0388831	0.0137634	0.0344152	0.000551619	0.061294	Chr1	27842170	27842964	+	AT1G74040.1;AT1G74040.2;AT1G74040.3	exonic_part	0.0837118	-1.09072	-0.544736	142.258	63.5183	0.00470341
AT1G74040:E004	AT1G74040	E004	TRUE	OK	FALSE	21.0722	129.751	0.000602145	0.0222331	0.00709384	0.00264333	0.155468	Chr1	27843402	27843483	+	AT1G74040.1;AT1G74040.2;AT1G74040.3	exonic_part	0.204234	-1.00246	-0.501137	30.194	12.2108	0.00470341
AT1G74040:E015	AT1G74040	E015	TRUE	OK	FALSE	90.3878	536.878	0.0220655	0.014063	0.0207899	0.00287159	0.162451	Chr1	27845427	27845776	+	AT1G74040.1;AT1G74040.2	exonic_part	0.212802	0.70352	0.351396	82.921	96.0201	0.00470341
AT1G74040:J018	AT1G74040	J018	TRUE	OK	FALSE	9.11377	51.3887	0.000193428	0.0352492	0.00804405	8.60433e-06	0.00325912	Chr1	27843316	27843402	+	AT1G74040.1;AT1G74040.2;AT1G74040.3	splice_site	0.00453728	-2.25932	-1.12959	15.805	2.66964	0.00470341
AT1G74040:J020	AT1G74040	J020	TRUE	OK	FALSE	8.4197	22.5533	0.0226991	0.0367515	0.0253872	0.134982	0.734604	Chr1	27843741	27843842	+	AT1G74040.1;AT1G74040.2;AT1G74040.3	splice_site	0.796617	-0.862122	-0.431029	12.1404	5.37238	0.00470341
AT1G74040:J022	AT1G74040	J022	TRUE	OK	FALSE	10.545	43.4682	0.0246201	0.0327758	0.0261818	0.143646	0.745487	Chr1	27844308	27844390	+	AT1G74040.1;AT1G74040.2;AT1G74040.3	splice_site	0.805493	-0.742545	-0.371242	13.0576	6.2999	0.00470341
AT1G74040:J024	AT1G74040	J024	TRUE	OK	FALSE	8.63938	34.8751	0.000676448	0.0362499	0.0100471	0.0857234	0.655421	Chr1	27844581	27844755	+	AT1G74040.1;AT1G74040.2	splice_site	0.732819	0.715639	0.357793	7.22751	9.25894	0.00470341
AT1G74470:J005	AT1G74470	J005	TRUE	OK	FALSE	773.934	124412	0.0131215	0.0172398	0.0133944	0.000163303	0.0272808	Chr1	27992453	27992540	+	AT1G74470.1	splice_site	0.0377556	-0.76018	-0.380039	1089.73	459.08	0.000146472
AT1G74960:E002	AT1G74960	E002	TRUE	OK	FALSE	178.178	3831.41	0.0081408	0.0128392	0.00869632	3.20818e-05	0.00852337	Chr1	28151923	28152241	-	AT1G74960.2;AT1G74960.3	exonic_part	0.0118111	0.646626	0.323102	180.854	171.75	7.37194e-09
AT1G74960:E003	AT1G74960	E003	TRUE	OK	FALSE	54.2252	879.869	0.0120831	0.0157194	0.0126679	0.0192765	0.396848	Chr1	28152241	28152252	-	AT1G74960.2	exonic_part	0.4806	0.581492	0.290695	54.2354	51.9693	7.37194e-09
AT1G74960:E006	AT1G74960	E006	TRUE	OK	FALSE	141.429	6817.73	0.0206469	0.0131666	0.0195518	0.122819	0.717139	Chr1	28152511	28152680	-	AT1G74960.1;AT1G74960.2;AT1G74960.3	exonic_part	0.783711	0.543018	0.271375	146.012	132.87	7.37194e-09
AT1G74960:E009	AT1G74960	E009	TRUE	OK	FALSE	90.1588	2284.39	0.000257854	0.0140693	0.0030324	0.001988	0.132973	Chr1	28153128	28153283	-	AT1G74960.1;AT1G74960.2;AT1G74960.3	exonic_part	0.176446	-0.554985	-0.277415	122.345	54.9742	7.37194e-09
AT1G74960:E010	AT1G74960	E010	TRUE	OK	FALSE	55.581	1421.79	0.105385	0.0156184	0.0871299	0.0256337	0.445806	Chr1	28153392	28153477	-	AT1G74960.1;AT1G74960.2;AT1G74960.3	exonic_part	0.531762	-0.722293	-0.361088	77.775	31.6635	7.37194e-09
AT1G74960:E011	AT1G74960	E011	TRUE	OK	FALSE	48.6119	1155.72	0.105648	0.0161975	0.0860379	0.00850127	0.280575	Chr1	28153614	28153683	-	AT1G74960.1;AT1G74960.2;AT1G74960.3	exonic_part	0.352658	-1.01821	-0.509036	71.6529	23.8603	7.37194e-09
AT1G74960:E012	AT1G74960	E012	TRUE	OK	FALSE	40.4	980.675	0.000530738	0.0171362	0.00482868	1.29664e-12	6.68011e-09	Chr1	28153918	28153998	-	AT1G74960.1;AT1G74960.2;AT1G74960.3	exonic_part	9.44425e-09	-1.90205	-0.950934	66.4005	11.9324	7.37194e-09
AT1G74960:E013	AT1G74960	E013	TRUE	OK	FALSE	19.1099	184.032	0.00223243	0.0233271	0.0083173	0.000231549	0.0347963	Chr1	28154088	28154134	-	AT1G74960.1;AT1G74960.2;AT1G74960.3	exonic_part	0.0481344	-1.34887	-0.674403	28.7676	7.46151	7.37194e-09
AT1G74960:E014	AT1G74960	E014	TRUE	OK	FALSE	57.5988	1238.92	0.00906574	0.0154769	0.0104159	7.13839e-05	0.0157104	Chr1	28154228	28154324	-	AT1G74960.1;AT1G74960.2;AT1G74960.3	exonic_part	0.0217618	-1.05838	-0.529103	87.073	28.1369	7.37194e-09
AT1G74960:E015	AT1G74960	E015	TRUE	OK	FALSE	81.4339	2355.95	0.00254453	0.0143361	0.00481973	1.79323e-06	0.00102295	Chr1	28154414	28154525	-	AT1G74960.1;AT1G74960.2;AT1G74960.3	exonic_part	0.00143186	-0.945767	-0.472773	117.146	40.9941	7.37194e-09
AT1G74960:J026	AT1G74960	J026	TRUE	OK	FALSE	22.5415	163.767	0.000828795	0.0243934	0.00584086	0.00688469	0.25512	Chr1	28153053	28153128	-	AT1G74960.1;AT1G74960.2;AT1G74960.3	splice_site	0.324017	-0.918158	-0.459051	32.4895	11.3038	7.37194e-09
AT1G74960:J027	AT1G74960	J027	TRUE	OK	FALSE	11.4441	75.8405	0.0835792	0.0315382	0.0739826	0.0698918	0.619017	Chr1	28153283	28153392	-	AT1G74960.1;AT1G74960.2;AT1G74960.3	splice_site	0.700315	-0.963616	-0.481793	16.506	5.59519	7.37194e-09
AT1G74960:J028	AT1G74960	J028	TRUE	OK	FALSE	38.8601	731.003	0.0924688	0.0212992	0.0813524	0.0231924	0.429522	Chr1	28153477	28153614	-	AT1G74960.1;AT1G74960.2;AT1G74960.3	splice_site	0.514422	-0.860055	-0.429981	55.4348	20.4335	7.37194e-09
AT1G74960:J029	AT1G74960	J029	TRUE	OK	FALSE	7.43283	29.1348	0.000727676	0.0393705	0.0109139	0.00682145	0.253595	Chr1	28153683	28153918	-	AT1G74960.1;AT1G74960.2;AT1G74960.3	splice_site	0.322283	-1.52335	-0.76166	11.7097	2.6774	7.37194e-09
AT1G74960:J030	AT1G74960	J030	TRUE	OK	FALSE	15.778	157.007	0.00181201	0.0275518	0.00799722	1.32409e-05	0.00448101	Chr1	28153998	28154088	-	AT1G74960.1;AT1G74960.2;AT1G74960.3	splice_site	0.0062362	-1.79301	-0.896472	24.9736	4.76238	7.37194e-09
AT1G74960:J032	AT1G74960	J032	TRUE	OK	FALSE	38.8725	612.466	0.004885	0.0212979	0.00741496	2.67121e-05	0.00734859	Chr1	28154324	28154414	-	AT1G74960.1;AT1G74960.2;AT1G74960.3	splice_site	0.0102082	-1.20646	-0.603166	59.921	17.3199	7.37194e-09
AT1G74960:J033	AT1G74960	J033	TRUE	OK	FALSE	17.6436	138.72	0.0300953	0.0264387	0.0294606	0.0397312	0.52425	Chr1	28154525	28154724	-	AT1G74960.1;AT1G74960.2;AT1G74960.3	splice_site	0.610701	-0.823106	-0.411534	24.5021	9.15718	7.37194e-09
AT1G74960:J034	AT1G74960	J034	TRUE	OK	FALSE	23.9191	155.286	0.0197833	0.023969	0.0203374	0.237688	0.829431	Chr1	28154928	28155036	-	AT1G74960.1;AT1G74960.2;AT1G74960.3	splice_site	0.863977	-0.517462	-0.258713	32.7717	15.0977	7.37194e-09
AT1G75200:E003	AT1G75200	E003	TRUE	OK	FALSE	38.407	286.286	0.00879903	0.0174246	0.0108697	0.0566503	0.583795	Chr1	28221398	28221556	-	AT1G75200.1	exonic_part	0.667695	0.534407	0.267055	40.8306	32.3753	0.0223507
AT1G75200:E004	AT1G75200	E004	TRUE	OK	FALSE	18.4268	44.4959	0.0115443	0.0237626	0.0146685	0.00299222	0.166895	Chr1	28221652	28221739	-	AT1G75200.1	exonic_part	0.218386	0.998248	0.499	16.477	18.2469	0.0223507
AT1G75200:E005	AT1G75200	E005	TRUE	OK	FALSE	34.8886	183.143	0.00156176	0.018014	0.00636146	0.0204542	0.407965	Chr1	28221821	28222012	-	AT1G75200.1	exonic_part	0.492085	0.573056	0.286384	36.5529	29.6405	0.0223507
AT1G75200:E006	AT1G75200	E006	TRUE	OK	FALSE	19.51	161.558	0.0011151	0.0230862	0.00844079	0.00264594	0.155568	Chr1	28222271	28222447	-	AT1G75200.1	exonic_part	0.204305	-1.0766	-0.538176	30.2862	8.6311	0.0223507
AT1G75200:E007	AT1G75200	E007	TRUE	OK	FALSE	17.9347	106.225	0.000182409	0.0240969	0.00671195	0.0117442	0.326932	Chr1	28222546	28222662	-	AT1G75200.1	exonic_part	0.405626	-0.903968	-0.451886	27.1552	8.61666	0.0223507
AT1G75200:J009	AT1G75200	J009	TRUE	OK	FALSE	4.11758	19.3719	0.0929043	0.0573617	0.0860719	0.0875105	0.659658	Chr1	28221004	28221095	-	AT1G75200.1	splice_site	0.736539	1.49056	0.745239	3.05353	4.93849	0.0223507
AT1G75200:J011	AT1G75200	J011	TRUE	OK	FALSE	5.064	13.4517	0.0055042	0.0498232	0.0191344	6.49063e-05	0.0147021	Chr1	28221556	28221652	-	AT1G75200.1	splice_site	0.0203531	2.38666	1.19326	2.42065	7.14791	0.0223507
AT1G75660:E001	AT1G75660	E001	TRUE	OK	FALSE	130.939	430.654	0.00655103	0.0132938	0.00743958	0.000660855	0.0687312	Chr1	28408133	28408492	+	AT1G75660.1	exonic_part	0.0933572	0.596422	0.298094	116.808	145.925	0.0323335
AT1G75660:E008	AT1G75660	E008	TRUE	OK	FALSE	71.4805	366.806	0.00641173	0.01472	0.00767794	0.00753999	0.265165	Chr1	28410226	28410391	+	AT1G75660.1	exonic_part	0.335337	0.556085	0.277987	62.9227	78.0337	0.0323335
AT1G75660:E014	AT1G75660	E014	TRUE	OK	FALSE	40.4161	128.537	0.00049696	0.017134	0.00425831	0.0121126	0.330991	Chr1	28412071	28412142	+	AT1G75660.1	exonic_part	0.410013	0.548362	0.274152	34.6444	43.1653	0.0323335
AT1G75660:E023	AT1G75660	E023	TRUE	OK	FALSE	222.943	5305.58	0.00624781	0.0125862	0.00691777	0.000110639	0.0211321	Chr1	28414302	28415118	+	AT1G75660.1	exonic_part	0.0293182	-0.642841	-0.321195	279.962	165.772	0.0323335
AT1G75660:J024	AT1G75660	J024	TRUE	OK	FALSE	19.1461	29.3749	0.0435931	0.0257	0.0409321	0.0708355	0.621592	Chr1	28408492	28408687	+	AT1G75660.1	splice_site	0.702566	0.759588	0.379774	15.8161	22.9091	0.0323335
AT1G75660:J030	AT1G75660	J030	TRUE	OK	FALSE	9.60884	27.1578	0.021866	0.0343102	0.0240887	0.1052	0.690124	Chr1	28410117	28410226	+	AT1G75660.1	splice_site	0.761869	0.790602	0.395291	7.28835	10.8263	0.0323335
AT1G75660:J037	AT1G75660	J037	TRUE	OK	FALSE	8.84771	54.6732	0.198578	0.0357972	0.171084	0.393182	0.901768	Chr1	28412142	28412530	+	AT1G75660.1	splice_site	0.89449	0.927073	0.463526	6.37153	10.4044	0.0323335
AT1G75660:J043	AT1G75660	J043	TRUE	OK	FALSE	24.6379	123.46	0.0311769	0.0237664	0.0301118	0.0224544	0.423543	Chr1	28413629	28413716	+	AT1G75660.1	splice_site	0.507693	-0.894216	-0.44708	33.5484	15.7294	0.0323335
AT1G76850:E001	AT1G76850	E001	TRUE	OK	FALSE	46.2977	615.065	0.0387976	0.0164283	0.0347959	0.0060567	0.239966	Chr1	28847870	28848438	+	AT1G76850.1	exonic_part	0.306214	-0.844558	-0.422203	57.7416	33.2314	0.000185364
AT1G76850:E002	AT1G76850	E002	TRUE	OK	FALSE	20.8276	225.918	0.0184074	0.0223582	0.0192591	1.47801e-07	0.000141627	Chr1	28848722	28848877	+	AT1G76850.1	exonic_part	0.000199111	-2.03031	-1.01508	33.2419	8.39893	0.000185364
AT1G76850:E003	AT1G76850	E003	TRUE	OK	FALSE	14.6137	57.7265	0.000401313	0.0269416	0.00785966	0.000878504	0.081524	Chr1	28848985	28849071	+	AT1G76850.1	exonic_part	0.109934	-1.22638	-0.613155	19.9452	8.64328	0.000185364
AT1G76850:E019	AT1G76850	E019	TRUE	OK	FALSE	53.0101	869.913	0.0255184	0.0158143	0.0237983	0.0632422	0.602716	Chr1	28853471	28853621	+	AT1G76850.1	exonic_part	0.6849	0.612424	0.306148	40.6801	61.1634	0.000185364
AT1G76850:J022	AT1G76850	J022	TRUE	OK	FALSE	4.80495	22.1365	0.0414765	0.0515914	0.0436464	0.000198319	0.0310047	Chr1	28848438	28848722	+	AT1G76850.1	splice_site	0.042852	-2.89793	-1.44894	8.758	1.1918	0.000185364
AT1G76850:J023	AT1G76850	J023	TRUE	OK	FALSE	5.74204	7.66225	0.000282101	0.0459503	0.0109952	0.054158	0.57597	Chr1	28848877	28848985	+	AT1G76850.1	splice_site	0.660416	-1.10027	-0.550125	7.57674	3.56239	0.000185364
AT1G76850:J027	AT1G76850	J027	TRUE	OK	FALSE	9.25134	27.9138	0.0554162	0.0349782	0.0519696	0.427782	0.913733	Chr1	28849839	28849979	+	AT1G76850.1	splice_site	0.904615	-0.565932	-0.282956	11.0498	7.53823	0.000185364
AT1G76850:J029	AT1G76850	J029	TRUE	OK	FALSE	11.6887	69.8222	0.05397	0.0312346	0.0496592	0.341926	0.884052	Chr1	28850414	28850619	+	AT1G76850.1	splice_site	0.88562	0.514407	0.257192	9.68394	13.8407	0.000185364
AT1G76850:J031	AT1G76850	J031	TRUE	OK	FALSE	8.82666	78.2936	0.0978625	0.035842	0.0850765	0.112402	0.701722	Chr1	28851035	28851163	+	AT1G76850.1	splice_site	0.771423	1.11669	0.558324	5.62136	12.173	0.000185364
AT1G76850:J037	AT1G76850	J037	TRUE	OK	FALSE	17.6572	71.6431	0.121361	0.0264315	0.107127	0.180762	0.785001	Chr1	28853028	28853121	+	AT1G76850.1	splice_site	0.834598	0.720741	0.360345	13.4927	22.1745	0.000185364
AT1G76850:J039	AT1G76850	J039	TRUE	OK	FALSE	10.0083	16.8632	0.00526091	0.0336204	0.0116245	0.0908557	0.665981	Chr1	28853343	28853471	+	AT1G76850.1	splice_site	0.742101	0.648024	0.324	7.59886	11.8959	0.000185364
AT1G76850:J040	AT1G76850	J040	TRUE	OK	FALSE	10.2019	60.6374	0.129199	0.0333055	0.111285	0.262067	0.843555	Chr1	28853621	28853764	+	AT1G76850.1	splice_site	0.869789	0.839742	0.419856	6.78758	12.1724	0.000185364
AT1G77122:E002	AT1G77122	E002	TRUE	OK	FALSE	37.8237	207.943	9.62773e-05	0.0175147	0.00498405	0.00115508	0.0966236	Chr1	28977803	28978088	-	AT1G77122.1	exonic_part	0.129673	-0.861092	-0.429901	48.196	26.2105	0.0494605
AT1G77122:E003	AT1G77122	E003	TRUE	OK	FALSE	18.5492	77.7689	0.0950994	0.0236822	0.0788395	0.240083	0.831063	Chr1	28978182	28978259	-	AT1G77122.1	exonic_part	0.864724	-0.809253	-0.404382	23.8251	12.8671	0.0494605
AT1G77122:E004	AT1G77122	E004	TRUE	OK	FALSE	49.2	357.872	1e-08	0.0161423	0.00628198	0.000203685	0.031583	Chr1	28978361	28978750	-	AT1G77122.1	exonic_part	0.0436594	0.946346	0.47204	43.3344	53.4258	0.0494605
AT1G77122:J006	AT1G77122	J006	TRUE	OK	FALSE	5.73898	20.6153	0.095038	0.0459657	0.0853067	0.127991	0.725635	Chr1	28978088	28978182	-	AT1G77122.1	splice_site	0.79037	-1.18456	-0.592191	7.54195	3.00629	0.0494605
AT1G77660:E001	AT1G77660	E001	TRUE	OK	FALSE	12.1683	23.4519	0.000441618	0.030029	0.0110459	0.00375157	0.185527	Chr1	29185837	29186231	-	AT1G77660.1	exonic_part	0.24117	-1.19844	-0.598829	16.0734	9.18839	0.044948
AT1G77660:E002	AT1G77660	E002	TRUE	OK	FALSE	14.8812	31.6072	0.0246387	0.0266654	0.025198	0.0442035	0.540546	Chr1	29186318	29186547	-	AT1G77660.1	exonic_part	0.626869	-0.93062	-0.464917	18.3906	12.7398	0.044948
AT1G77660:E003	AT1G77660	E003	TRUE	OK	FALSE	60.788	329.752	0.000139125	0.0152724	0.00556354	0.000178192	0.0287814	Chr1	29186622	29187932	-	AT1G77660.1	exonic_part	0.0398603	1.22062	0.603971	50.259	71.6073	0.044948
AT1G79000:E012	AT1G79000	E012	TRUE	OK	FALSE	63.289	835.847	0.00159702	0.0151265	0.00424737	0.000154433	0.0264238	Chr1	29719716	29719995	-	AT1G79000.1;AT1G79000.2;AT1G79000.3	exonic_part	0.036587	-0.79559	-0.397736	84.1999	38.6976	0.0405874
AT1G79000:E019	AT1G79000	E019	TRUE	OK	FALSE	31.0399	170.271	7.99201e-05	0.0188119	0.00389794	0.0391795	0.521781	Chr1	29723515	29723630	-	AT1G79000.1;AT1G79000.2;AT1G79000.3	exonic_part	0.608232	-0.54419	-0.272075	39.2765	21.1468	0.0405874
AT1G79000:J031	AT1G79000	J031	TRUE	OK	FALSE	15.5564	64.3023	0.000332367	0.0277018	0.00628329	0.0504081	0.563401	Chr1	29718771	29718863	-	AT1G79000.1;AT1G79000.2;AT1G79000.3	splice_site	0.648279	-0.729747	-0.364861	20.0525	9.50203	0.0405874
AT1G79000:J034	AT1G79000	J034	TRUE	OK	FALSE	5.32932	8.90254	0.101675	0.0481904	0.0920706	0.411148	0.908315	Chr1	29719556	29719716	-	AT1G79000.1;AT1G79000.2;AT1G79000.3	splice_site	0.899521	-0.647429	-0.323711	7.13231	3.5803	0.0405874
AT1G79000:J035	AT1G79000	J035	TRUE	OK	FALSE	8.13472	18.3737	0.00223312	0.0374425	0.0112675	0.269248	0.848414	Chr1	29719995	29720098	-	AT1G79000.1;AT1G79000.2;AT1G79000.3	splice_site	0.871884	-0.556933	-0.278461	10.6134	5.65927	0.0405874
AT1G79000:J040	AT1G79000	J040	TRUE	OK	FALSE	7.92702	20.5976	0.0369601	0.0379775	0.0371192	0.320639	0.874547	Chr1	29723032	29723116	-	AT1G79000.1;AT1G79000.2;AT1G79000.3	splice_site	0.881768	-0.592585	-0.296287	10.3466	5.39405	0.0405874
AT1G79000:J041	AT1G79000	J041	TRUE	OK	FALSE	11.2512	38.2783	0.000393417	0.0317871	0.00759919	0.00633339	0.245108	Chr1	29723378	29723515	-	AT1G79000.1;AT1G79000.2;AT1G79000.3	splice_site	0.312383	-1.1533	-0.576637	16.8017	5.93994	0.0405874
AT1G79000:J042	AT1G79000	J042	TRUE	OK	FALSE	4.23982	3.80507	0.000485841	0.0561988	0.0141502	0.20932	0.809236	Chr1	29723630	29723790	-	AT1G79000.1;AT1G79000.2;AT1G79000.3	splice_site	0.85275	0.685144	0.342568	3.77888	4.75382	0.0405874
AT1G79340:E001	AT1G79340	E001	TRUE	OK	FALSE	248.366	21136.5	0.00313833	0.0124832	0.00432672	6.95366e-24	2.37209e-19	Chr1	29842586	29843194	+	AT1G79340.1	exonic_part	3.35363e-19	1.47141	0.734262	250.355	237.587	0
AT1G79340:E002	AT1G79340	E002	TRUE	OK	FALSE	550.173	117974	0.00195841	0.0119873	0.00345993	7.87605e-23	1.9191e-18	Chr1	29843457	29844638	+	AT1G79340.1	exonic_part	2.7132e-18	-1.34588	-0.667671	808.429	290.222	0
AT1G79340:J003	AT1G79340	J003	TRUE	OK	FALSE	17.6271	225.486	0.0395267	0.0264476	0.0373095	0.000469365	0.055069	Chr1	29843194	29843457	+	AT1G79340.1	splice_site	0.075418	1.50471	0.752288	13.9764	19.8722	0
AT1G79510:E001	AT1G79510	E001	TRUE	OK	FALSE	149.804	1340.43	0.0148503	0.0130779	0.0143936	5.75872e-05	0.0133455	Chr1	29908012	29908760	-	AT1G79510.1;AT1G79510.2	exonic_part	0.0184663	1.13457	0.560599	159.186	138.147	0.0159803
AT1G79510:E002	AT1G79510	E002	TRUE	OK	FALSE	54.0935	700.218	0.0091221	0.0157295	0.010887	4.26473e-05	0.0105575	Chr1	29908837	29909193	-	AT1G79510.1;AT1G79510.2	exonic_part	0.0146287	-1.06778	-0.533239	74.8974	30.9822	0.0159803
AT1G79510:E003	AT1G79510	E003	TRUE	OK	FALSE	6.07211	12.1722	0.0168163	0.0485516	0.0256762	0.120309	0.713883	Chr1	29909193	29909332	-	AT1G79510.1	exonic_part	0.780997	-0.91865	-0.459275	9.15279	3.56798	0.0159803
AT1G79750:E003	AT1G79750	E003	TRUE	OK	FALSE	109.928	6306.27	0.177812	0.0136215	0.144086	0.00779314	0.269718	Chr1	30008161	30008236	-	AT1G79750.1	exonic_part	0.340558	-0.909494	-0.454662	160.242	58.576	4.7341e-12
AT1G79750:E004	AT1G79750	E004	TRUE	OK	FALSE	120.62	7138.2	0.0823181	0.0134405	0.0687642	0.000688469	0.0705697	Chr1	30008321	30008399	-	AT1G79750.1	exonic_part	0.0958534	-1.12413	-0.561953	182.14	57.8966	4.7341e-12
AT1G79750:E005	AT1G79750	E005	TRUE	OK	FALSE	109.733	5421.29	0.0652943	0.0136251	0.0553523	0.00148243	0.112527	Chr1	30008509	30008599	-	AT1G79750.1	exonic_part	0.15001	-0.98476	-0.49229	162.123	56.2968	4.7341e-12
AT1G79750:E017	AT1G79750	E017	TRUE	OK	FALSE	546.942	47398.8	0.0199725	0.0119897	0.0190336	0.0014228	0.109463	Chr1	30010653	30011061	-	AT1G79750.1	exonic_part	0.146185	0.569961	0.284594	579.832	512.065	4.7341e-12
AT1G79750:E018	AT1G79750	E018	TRUE	OK	FALSE	221.452	18438.3	0.000813399	0.012593	0.0023264	4.5448e-16	4.30655e-12	Chr1	30011149	30011690	-	AT1G79750.1	exonic_part	6.08854e-12	0.925237	0.462411	201.235	230.935	4.7341e-12
AT1G79750:J020	AT1G79750	J020	TRUE	OK	FALSE	28.9592	418.014	0.124452	0.0227605	0.105942	0.024726	0.439764	Chr1	30008088	30008161	-	AT1G79750.1	splice_site	0.525039	-0.918704	-0.459331	42.29	15.0102	4.7341e-12
AT1G79750:J021	AT1G79750	J021	TRUE	OK	FALSE	49.2728	1350.81	0.219511	0.020396	0.184777	0.0134965	0.346325	Chr1	30008236	30008321	-	AT1G79750.1	splice_site	0.426381	-1.04015	-0.520032	73.5179	24.1758	4.7341e-12
AT1G79750:J022	AT1G79750	J022	TRUE	OK	FALSE	44.2152	1075.03	0.0115834	0.0207816	0.0128602	1.49059e-07	0.000142034	Chr1	30008399	30008509	-	AT1G79750.1	splice_site	0.000199691	-1.6393	-0.819595	73.5522	15.9695	4.7341e-12
AT1G79750:J023	AT1G79750	J023	TRUE	OK	FALSE	44.4891	961.043	0.13566	0.0207585	0.117252	0.0386974	0.51909	Chr1	30008599	30008696	-	AT1G79750.1	splice_site	0.606151	-0.650039	-0.324995	61.7592	26.4349	4.7341e-12
AT1G79750:J024	AT1G79750	J024	TRUE	OK	FALSE	5.29937	12.3919	0.00084104	0.0483665	0.0139103	0.298043	0.86355	Chr1	30008795	30008868	-	AT1G79750.1	splice_site	0.876777	-0.688427	-0.344211	7.22625	2.97955	4.7341e-12
AT1G79750:J028	AT1G79750	J028	TRUE	OK	FALSE	4.85751	35.7381	0.218658	0.0512174	0.184299	0.0400268	0.52531	Chr1	30009452	30009546	-	AT1G79750.1	splice_site	0.611497	-2.61883	-1.30941	8.10045	0.881133	4.7341e-12
AT1G79920:E002	AT1G79920	E002	TRUE	OK	FALSE	28.2558	231.216	0.00114488	0.0195246	0.0060463	1.37072e-13	8.06194e-10	Chr1	30059409	30059559	-	AT1G79920.1;AT1G79920.2;AT1G79920.3;AT1G79920.4	exonic_part	1.13979e-09	-2.03057	-1.01516	42.2531	14.2602	8.99479e-10
AT1G79920:E003	AT1G79920	E003	TRUE	OK	FALSE	22.5581	143.809	0.00393869	0.0215314	0.00821641	8.89965e-10	1.99732e-06	Chr1	30059654	30059800	-	AT1G79920.1;AT1G79920.2;AT1G79920.3;AT1G79920.4	exonic_part	2.82378e-06	-1.88972	-0.944775	32.3659	11.9078	8.99479e-10
AT1G79920:E008	AT1G79920	E008	TRUE	OK	FALSE	55.1146	739.085	0.0322628	0.0156526	0.0294161	0.0563477	0.582765	Chr1	30060528	30060624	-	AT1G79920.1;AT1G79920.2;AT1G79920.3;AT1G79920.4	exonic_part	0.666783	-0.500234	-0.250055	55.5185	52.8684	8.99479e-10
AT1G79920:E010	AT1G79920	E010	TRUE	OK	FALSE	546.955	36720.7	1.00003e-08	0.0119897	0.0332124	0.0235372	0.432003	Chr1	30061054	30062277	-	AT1G79920.1;AT1G79920.2;AT1G79920.3;AT1G79920.4	exonic_part	0.516921	0.552478	0.27453	433.628	657.777	8.99479e-10
AT1G79920:J017	AT1G79920	J017	TRUE	OK	FALSE	12.4499	61.8698	0.00625226	0.0303658	0.0113071	1.25761e-08	1.89826e-05	Chr1	30059559	30059654	-	AT1G79920.1;AT1G79920.2;AT1G79920.3;AT1G79920.4	splice_site	2.68374e-05	-2.32559	-1.16274	19.8666	5.34179	8.99479e-10
AT1G79920:J018	AT1G79920	J018	TRUE	OK	FALSE	7.86138	8.14142	0.000371742	0.0381524	0.00936982	0.022598	0.424822	Chr1	30059800	30059885	-	AT1G79920.1;AT1G79920.2;AT1G79920.3;AT1G79920.4	splice_site	0.508996	-1.056	-0.527982	9.3014	5.94189	8.99479e-10
AT1G79920:J022	AT1G79920	J022	TRUE	OK	FALSE	15.0737	31.8405	0.00556757	0.0280436	0.010137	0.0845738	0.653616	Chr1	30060624	30060701	-	AT1G79920.1;AT1G79920.2;AT1G79920.3;AT1G79920.4	splice_site	0.7314	-0.623628	-0.311794	15.5336	13.4058	8.99479e-10
AT1G79930:E002	AT1G79930	E002	TRUE	OK	FALSE	63.2761	1214.04	0.0408327	0.0151272	0.0359728	0.000169389	0.0279928	Chr1	30063475	30063940	-	AT1G79930.1;AT1G79930.2	exonic_part	0.0387506	-1.27273	-0.636183	86.1616	39.8135	0.000353048
AT1G79930:E004	AT1G79930	E004	TRUE	OK	FALSE	46.4076	515.115	0.0161327	0.0164168	0.0161829	1.76045e-05	0.00536194	Chr1	30064026	30064157	-	AT1G79930.1;AT1G79930.2	exonic_part	0.00744765	-1.19687	-0.59831	62.5558	29.8183	0.000353048
AT1G79930:E005	AT1G79930	E005	TRUE	OK	FALSE	43.3759	659.739	0.0398586	0.016755	0.0353405	1.02601e-05	0.00369199	Chr1	30064254	30064404	-	AT1G79930.1;AT1G79930.2	exonic_part	0.00513306	-1.71454	-0.857111	65.2788	22.0666	0.000353048
AT1G79930:E006	AT1G79930	E006	TRUE	OK	FALSE	45.8204	329.678	5.2798e-05	0.0164788	0.00306547	3.41532e-07	0.000268448	Chr1	30064499	30064646	-	AT1G79930.1;AT1G79930.2	exonic_part	0.000377786	-1.07501	-0.537396	59.5989	30.6454	0.000353048
AT1G79930:E011	AT1G79930	E011	TRUE	OK	FALSE	450.983	24390.9	1e-08	0.0120771	0.0173116	0.000164096	0.0273864	Chr1	30065897	30067121	-	AT1G79930.1;AT1G79930.2	exonic_part	0.0379027	0.78675	0.39168	383.154	513.935	0.000353048
AT1G79930:J014	AT1G79930	J014	TRUE	OK	FALSE	16.2403	93.7234	0.0981222	0.0272522	0.0860317	0.0796926	0.642589	Chr1	30063940	30064026	-	AT1G79930.1	splice_site	0.720904	-1.01487	-0.507401	21.6608	11.3826	0.000353048
AT1G79930:J016	AT1G79930	J016	TRUE	OK	FALSE	16.9963	109.818	0.06194	0.0267973	0.0543334	0.000437291	0.0527856	Chr1	30064157	30064254	-	AT1G79930.1;AT1G79930.2	splice_site	0.0723242	-1.72817	-0.864024	25.5361	8.26022	0.000353048
AT1G79930:J017	AT1G79930	J017	TRUE	OK	FALSE	12.7587	55.4673	0.0572111	0.0300429	0.0526393	0.00934429	0.294984	Chr1	30064404	30064499	-	AT1G79930.1;AT1G79930.2	splice_site	0.368908	-1.45432	-0.727124	18.3724	7.13603	0.000353048
AT1G79930:J018	AT1G79930	J018	TRUE	OK	FALSE	25.0571	105.154	0.00521775	0.0236536	0.00819922	0.000281821	0.0399905	Chr1	30064646	30064730	-	AT1G79930.1;AT1G79930.2	splice_site	0.0549828	-1.0774	-0.538641	32.9661	16.6888	0.000353048
AT1G79940:E008	AT1G79940	E008	TRUE	OK	FALSE	38.8416	202.671	0.0336259	0.0173592	0.0305263	0.0322739	0.486148	Chr1	30070286	30070382	+	AT1G79940.1;AT1G79940.2;AT1G79940.3;AT1G79940.4	exonic_part	0.573763	0.666137	0.332969	32.1413	42.5405	0.000499198
AT1G79940:E009	AT1G79940	E009	TRUE	OK	FALSE	52.1299	196.336	0.0086426	0.0158858	0.00994301	0.0126619	0.337658	Chr1	30070472	30070593	+	AT1G79940.1;AT1G79940.2;AT1G79940.3;AT1G79940.4	exonic_part	0.417353	0.5377	0.268736	46.1999	55.4331	0.000499198
AT1G79940:E011	AT1G79940	E011	TRUE	OK	FALSE	100.464	1418	0.00440759	0.0138139	0.00618124	0.00430659	0.19966	Chr1	30070900	30071118	+	AT1G79940.1;AT1G79940.2;AT1G79940.3;AT1G79940.4	exonic_part	0.258268	0.530921	0.265215	91.6967	104.941	0.000499198
AT1G79940:E016	AT1G79940	E016	TRUE	OK	FALSE	80.4137	2025.03	0.0874927	0.0143711	0.0734258	0.0604425	0.595329	Chr1	30072397	30072859	+	AT1G79940.1;AT1G79940.2;AT1G79940.3;AT1G79940.4	exonic_part	0.679052	-0.553743	-0.276683	98.0925	61.1766	0.000499198
AT1G79940:E017	AT1G79940	E017	TRUE	OK	FALSE	28.7279	633.899	0.0982268	0.019394	0.0784395	5.29745e-07	0.0003846	Chr1	30072859	30073138	+	AT1G79940.1;AT1G79940.2;AT1G79940.3	exonic_part	0.000541438	-2.93856	-1.46904	50.9368	6.259	0.000499198
AT1G79940:E018	AT1G79940	E018	TRUE	OK	FALSE	16.2571	205.432	0.297647	0.0253887	0.223578	0.000786316	0.0766822	Chr1	30073138	30073322	+	AT1G79940.1;AT1G79940.2;AT1G79940.3;AT1G79940.4	exonic_part	0.103955	-2.59431	-1.29703	28.2369	4.21679	0.000499198
AT1G79940:J026	AT1G79940	J026	TRUE	OK	FALSE	11.7497	53.0415	0.00160448	0.0311609	0.00924967	0.00129832	0.103868	Chr1	30070382	30070472	+	AT1G79940.1;AT1G79940.2;AT1G79940.3;AT1G79940.4	splice_site	0.139084	1.28484	0.642371	6.95645	14.3111	0.000499198
AT1G80070:J030	AT1G80070	J030	TRUE	OK	FALSE	36.9526	102.429	0.00754176	0.0215199	0.00930058	0.00866604	0.283218	Chr1	30120695	30120777	+	AT1G80070.1	splice_site	0.355518	-0.666315	-0.333148	45.4483	29.1587	0.0199191
AT1G80070:J031	AT1G80070	J031	TRUE	OK	FALSE	28.1767	132.421	0.0269414	0.0229198	0.0263936	0.131494	0.730342	Chr1	30121046	30121142	+	AT1G80070.1	splice_site	0.793864	-0.527165	-0.263577	31.8406	22.4726	0.0199191
AT1G80070:J034	AT1G80070	J034	TRUE	OK	FALSE	7.87164	22.8615	0.0206673	0.0381249	0.0238997	0.139117	0.739443	Chr1	30122397	30122491	+	AT1G80070.1	splice_site	0.800855	0.776432	0.388214	5.518	9.5828	0.0199191
AT1G80070:J043	AT1G80070	J043	TRUE	OK	FALSE	52.8807	640.62	0.0335334	0.020166	0.0320338	0.176245	0.781171	Chr1	30125970	30126150	+	AT1G80070.1	splice_site	0.831415	0.556365	0.278172	41.9021	62.2631	0.0199191
AT1G80070:J047	AT1G80070	J047	TRUE	OK	FALSE	4.75681	9.22666	0.0679454	0.0519413	0.0649915	0.180835	0.785028	Chr1	30127295	30127382	+	AT1G80070.1	splice_site	0.834598	-1.0057	-0.502848	6.43016	3.25159	0.0199191
AT1G80600:E001	AT1G80600	E001	TRUE	OK	FALSE	503.658	65681.3	1.00001e-08	0.012025	0.0344454	0.0230603	0.42832	Chr1	30298461	30299199	-	AT1G80600.1	exonic_part	0.512988	-0.505266	-0.251945	655.183	349.813	0.0355163
AT1G80600:E003	AT1G80600	E003	TRUE	OK	FALSE	280.586	9679.5	0.00676354	0.0123794	0.00744961	0.00012697	0.023162	Chr1	30300099	30300658	-	AT1G80600.1	exonic_part	0.0320939	0.582561	0.290931	294.729	257.745	0.0355163
AT1G80600:J005	AT1G80600	J005	TRUE	OK	FALSE	17.08	115.411	0.110184	0.0267494	0.0973363	0.0356781	0.505542	Chr1	30299726	30300099	-	AT1G80600.1	splice_site	0.592475	1.13405	0.566991	14.3621	20.3278	0.0355163
AT2G01110:E001	AT2G01110	E001	TRUE	OK	FALSE	238.998	23085.5	0.00721889	0.0125186	0.00794571	2.07992e-12	9.33579e-09	Chr2	83259	83995	-	AT2G01110.1	exonic_part	1.31988e-08	-1.20768	-0.60323	353.576	115.779	1.0434e-08
AT2G01110:E002	AT2G01110	E002	TRUE	OK	FALSE	259.591	28516.6	0.0357703	0.0124441	0.0323307	0.252056	0.837389	Chr2	84084	84375	-	AT2G01110.1	exonic_part	0.867582	0.558041	0.278655	278.424	235.675	1.0434e-08
AT2G01600:E001	AT2G01600	E001	TRUE	OK	FALSE	90.4443	1426.22	1e-08	0.0140615	0.0131669	0.000172998	0.0283328	Chr2	268713	269064	+	AT2G01600.1	exonic_part	0.0392306	0.871585	0.435575	66.493	115.802	0.0442299
AT2G01600:E005	AT2G01600	E005	TRUE	OK	FALSE	86.9771	337.608	0.0145856	0.0141604	0.014522	0.0223648	0.423048	Chr2	269744	269872	+	AT2G01600.1	exonic_part	0.50701	-0.56872	-0.284224	99.7702	72.6559	0.0442299
AT2G01600:J016	AT2G01600	J016	TRUE	OK	FALSE	30.0124	174.312	0.0265044	0.0225592	0.0259129	0.0394379	0.522585	Chr2	269064	269168	+	AT2G01600.1	splice_site	0.608963	0.656706	0.328302	23.7731	37.7871	0.0442299
AT2G01600:J019	AT2G01600	J019	TRUE	OK	FALSE	20.6906	45.2582	0.00450437	0.0250525	0.00832991	0.00806811	0.273831	Chr2	269638	269744	+	AT2G01600.1	splice_site	0.345	-0.832067	-0.415991	26.1997	15.3749	0.0442299
AT2G01600:J020	AT2G01600	J020	TRUE	OK	FALSE	33.0775	169.943	0.0754132	0.0220464	0.0682333	0.319714	0.874542	Chr2	269872	269968	+	AT2G01600.1	splice_site	0.881766	-0.503595	-0.251756	37.1878	27.5322	0.0442299
AT2G01600:J022	AT2G01600	J022	TRUE	OK	FALSE	6.17333	18.194	0.118392	0.0439295	0.10464	0.0805888	0.644138	Chr2	270206	270355	+	AT2G01600.1	splice_site	0.722579	-1.30499	-0.652475	8.35302	3.51605	0.0442299
AT2G01600:J023	AT2G01600	J023	TRUE	OK	FALSE	7.87709	10.0117	0.0165428	0.0381103	0.0211312	0.130835	0.729472	Chr2	270421	270510	+	AT2G01600.1	splice_site	0.7931	0.734172	0.367072	5.5735	9.508	0.0442299
AT2G01600:J026	AT2G01600	J026	TRUE	OK	FALSE	15.0496	106.694	0.149148	0.0280614	0.127376	0.174607	0.779768	Chr2	270914	271006	+	AT2G01600.1	splice_site	0.830437	-1.02749	-0.513704	20.4565	10.4877	0.0442299
AT2G01680:E001	AT2G01680	E001	TRUE	OK	FALSE	69.8505	562.165	0.000238797	0.0147933	0.00469152	0.0016703	0.120593	Chr2	306250	306918	+	AT2G01680.1	exonic_part	0.160253	0.628608	0.313788	74.7418	59.6377	0.000340997
AT2G01680:E002	AT2G01680	E002	TRUE	OK	FALSE	64.2977	667.853	6.23493e-05	0.0150708	0.0034152	0.000105648	0.020594	Chr2	307055	307465	+	AT2G01680.1	exonic_part	0.0285606	0.79969	0.399247	66.2852	57.843	0.000340997
AT2G01680:E003	AT2G01680	E003	TRUE	OK	FALSE	105.911	4335.16	1e-08	0.013699	0.0116553	3.27875e-07	0.000258906	Chr2	307560	309267	+	AT2G01680.1	exonic_part	0.00036435	-1.22608	-0.611367	149.665	54.6297	0.000340997
AT2G01830:E002	AT2G01830	E002	TRUE	OK	FALSE	58.8514	221.916	0.0111636	0.015394	0.0119545	0.0104159	0.309484	Chr2	362994	363563	-	AT2G01830.5;AT2G01830.4;AT2G01830.1;AT2G01830.2;AT2G01830.3;AT2G01830.6	exonic_part	0.385452	0.609849	0.304716	47.386	71.1937	0.0369273
AT2G01830:E008	AT2G01830	E008	TRUE	OK	FALSE	30.5253	204.839	0.027512	0.0189338	0.0259369	0.17382	0.779005	Chr2	366206	366376	-	AT2G01830.5;AT2G01830.4;AT2G01830.1;AT2G01830.2;AT2G01830.3;AT2G01830.6	exonic_part	0.829678	0.533355	0.266593	24.173	35.8143	0.0369273
AT2G01830:E009	AT2G01830	E009	TRUE	OK	FALSE	20.1628	25.9729	8.54972e-05	0.0227136	0.00501419	0.0245878	0.439231	Chr2	366469	366706	-	AT2G01830.5;AT2G01830.4;AT2G01830.1;AT2G01830.2;AT2G01830.3;AT2G01830.6	exonic_part	0.52453	-0.669272	-0.334566	24.0767	16.3104	0.0369273
AT2G01830:E010	AT2G01830	E010	TRUE	OK	FALSE	38.0019	161.14	0.000602358	0.0174869	0.00568398	0.000136362	0.0241562	Chr2	366886	367431	-	AT2G01830.5;AT2G01830.4;AT2G01830.1;AT2G01830.2;AT2G01830.3;AT2G01830.6	exonic_part	0.0334229	-0.919917	-0.459764	49.0983	29.0742	0.0369273
AT2G01830:J020	AT2G01830	J020	TRUE	OK	FALSE	4.58977	3.75759	0.0125982	0.053212	0.0227095	0.221722	0.819268	Chr2	363563	363704	-	AT2G01830.5;AT2G01830.4;AT2G01830.1;AT2G01830.2;AT2G01830.3;AT2G01830.6	splice_site	0.859004	0.713888	0.356928	3.43297	5.91257	0.0369273
AT2G01830:J024	AT2G01830	J024	TRUE	OK	FALSE	6.17957	1.86965	0.000542564	0.0439023	0.0115929	0.317475	0.873595	Chr2	365731	365812	-	AT2G01830.5;AT2G01830.4;AT2G01830.1;AT2G01830.2;AT2G01830.3;AT2G01830.6	splice_site	0.881616	-0.524487	-0.262227	7.21867	5.32564	0.0369273
AT2G01830:J027	AT2G01830	J027	TRUE	OK	FALSE	4.22361	3.45801	0.000683541	0.0563492	0.0151723	0.251501	0.837162	Chr2	366706	366886	-	AT2G01830.5;AT2G01830.4;AT2G01830.1;AT2G01830.2;AT2G01830.3;AT2G01830.6	splice_site	0.867529	-0.705383	-0.352676	5.46987	3.55673	0.0369273
AT2G01850:E001	AT2G01850	E001	TRUE	OK	FALSE	411.333	12763.4	0.000633761	0.012125	0.00189094	1.67523e-09	3.4016e-06	Chr2	385170	385557	+	AT2G01850.1	exonic_part	4.80914e-06	0.584434	0.291783	399.426	415.333	4.08192e-06
AT2G01850:E002	AT2G01850	E002	TRUE	OK	FALSE	200.564	4171.45	0.00133905	0.0126986	0.00292109	2.09841e-06	0.00112589	Chr2	385631	385732	+	AT2G01850.1	exonic_part	0.001572	0.583994	0.291825	185.978	207.275	4.08192e-06
AT2G01850:E004	AT2G01850	E004	TRUE	OK	FALSE	702.902	65804.6	0.00687776	0.0118986	0.0073972	9.87022e-09	1.5445e-05	Chr2	386630	387478	+	AT2G01850.1	exonic_part	2.18359e-05	-0.897061	-0.44699	890.976	513.023	4.08192e-06
AT2G01850:J007	AT2G01850	J007	TRUE	OK	FALSE	56.0919	364.361	0.00335796	0.0199862	0.00545465	0.0223357	0.422852	Chr2	386066	386630	+	AT2G01850.1	splice_site	0.506858	-0.546491	-0.273206	73.0176	40.2162	4.08192e-06
AT2G01910:E008	AT2G01910	E008	TRUE	OK	FALSE	92.5643	684.621	1.89474e-05	0.0140046	0.00173926	0.000173343	0.0283328	Chr2	419113	419265	+	AT2G01910.1;AT2G01910.2	exonic_part	0.0392306	-0.567372	-0.283581	117.826	70.5051	0.0441852
AT2G01910:J021	AT2G01910	J021	TRUE	OK	FALSE	27.2388	92.0853	8.2167e-05	0.0231227	0.00361706	0.00341526	0.177489	Chr2	419020	419113	+	AT2G01910.1;AT2G01910.2	splice_site	0.231337	-0.765507	-0.382716	36.3958	18.6773	0.0441852
AT2G01910:J022	AT2G01910	J022	TRUE	OK	FALSE	23.4929	63.3119	0.000154085	0.024095	0.00436675	0.0544352	0.577011	Chr2	419265	419335	+	AT2G01910.1;AT2G01910.2	splice_site	0.661454	-0.54476	-0.272356	30.7865	18.333	0.0441852
AT2G01910:J024	AT2G01910	J024	TRUE	OK	FALSE	13.7083	56.2665	0.0103351	0.0291411	0.0139183	0.0074075	0.26311	Chr2	419588	419670	+	AT2G01910.1;AT2G01910.2	splice_site	0.333008	-1.05451	-0.52723	20.3884	8.56784	0.0441852
AT2G02080:E004	AT2G02080	E004	TRUE	OK	FALSE	368.068	37343.7	0.0204907	0.0121892	0.0193399	0.000643952	0.0677158	Chr2	518158	519291	-	AT2G02080.3;AT2G02080.2;AT2G02080.6;AT2G02080.1;AT2G02080.5;AT2G02080.4	exonic_part	0.0921562	-0.745217	-0.371309	507.101	229.549	0.0181782
AT2G02080:E005	AT2G02080	E005	TRUE	OK	FALSE	235.283	4548.4	0.0073608	0.0125334	0.00800969	5.01158e-05	0.0120564	Chr2	520263	520660	-	AT2G02080.3;AT2G02080.2;AT2G02080.6;AT2G02080.1;AT2G02080.5;AT2G02080.4	exonic_part	0.0166689	0.717118	0.357902	259.821	210.002	0.0181782
AT2G02080:E006	AT2G02080	E006	TRUE	OK	FALSE	6.23827	14.9576	0.292145	0.0475669	0.237588	0.408897	0.907697	Chr2	520976	520980	-	AT2G02080.2;AT2G02080.6	exonic_part	0.899174	0.554435	0.277208	6.91938	6.04291	0.0181782
AT2G02080:E008	AT2G02080	E008	TRUE	OK	FALSE	3.93337	70.8266	1.05023	0.0686551	0.794476	0.242183	0.831575	Chr2	521205	521362	-	AT2G02080.3	exonic_part	0.864821	-4.05391	-2.02693	7.9548	0.288307	0.0181782
AT2G02360:E001	AT2G02360	E001	TRUE	OK	FALSE	61.3604	632.131	1e-08	0.015238	0.00468245	1.87474e-05	0.00567751	Chr2	619322	620116	-	AT2G02360.1	exonic_part	0.00788695	-1.1471	-0.570645	81.9243	40.302	0.00150123
AT2G02360:E003	AT2G02360	E003	TRUE	OK	FALSE	32.5683	252.653	1e-08	0.0184725	0.00496789	2.06841e-06	0.00112355	Chr2	620454	620793	-	AT2G02360.1	exonic_part	0.00156848	1.32425	0.660975	27.8395	35.6096	0.00150123
AT2G02360:J005	AT2G02360	J005	TRUE	OK	FALSE	9.33735	18.2245	0.000284883	0.0348128	0.00930288	0.0331937	0.491432	Chr2	620323	620454	-	AT2G02360.1	splice_site	0.579243	0.904587	0.452135	7.94056	9.81592	0.00150123
AT2G02820:E002	AT2G02820	E002	TRUE	OK	FALSE	59.5238	62.2914	1e-08	0.0153509	0.00356677	6.2446e-05	0.0142584	Chr2	803704	804826	-	AT2G02820.1;AT2G02820.2;AT2G02820.3	exonic_part	0.0197357	0.849297	0.423817	57.1792	61.6753	0.0216792
AT2G02820:E012	AT2G02820	E012	TRUE	OK	FALSE	9.24516	21.4218	0.000238991	0.0358623	0.0101833	0.0241825	0.437	Chr2	806725	806782	-	AT2G02820.1;AT2G02820.2;AT2G02820.3	exonic_part	0.522039	-1.0313	-0.515556	13.4291	5.03895	0.0216792
AT2G02820:E013	AT2G02820	E013	TRUE	OK	FALSE	7.32803	32.4806	1e-08	0.0422151	0.0213019	0.001094	0.0934858	Chr2	806890	806937	-	AT2G02820.1;AT2G02820.2;AT2G02820.3	exonic_part	0.125803	-1.86226	-0.931002	12.5511	2.67714	0.0216792
AT2G02820:J021	AT2G02820	J021	TRUE	OK	FALSE	4.23891	6.44533	0.00542593	0.0562072	0.0209268	0.308062	0.868683	Chr2	806330	806428	-	AT2G02820.1;AT2G02820.2;AT2G02820.3	splice_site	0.878989	-0.650846	-0.325393	6.16114	2.94738	0.0216792
AT2G02820:J022	AT2G02820	J022	TRUE	OK	FALSE	4.02864	2.9572	0.00105177	0.0582523	0.0172392	0.261672	0.843263	Chr2	806484	806560	-	AT2G02820.1;AT2G02820.2;AT2G02820.3	splice_site	0.869789	0.679841	0.33989	3.78362	4.44552	0.0216792
AT2G02820:J024	AT2G02820	J024	TRUE	OK	FALSE	4.88989	8.70736	0.00208532	0.050991	0.0174073	0.0577701	0.58685	Chr2	806782	806890	-	AT2G02820.1;AT2G02820.2;AT2G02820.3	splice_site	0.671123	-1.20193	-0.600912	7.22516	2.37798	0.0216792
AT2G03140:E006	AT2G03140	E006	TRUE	OK	FALSE	99.1361	348.014	0.0665652	0.0138438	0.05751	0.07088	0.621592	Chr2	941911	942745	+	AT2G03140.7;AT2G03140.2;AT2G03140.10;AT2G03140.3;AT2G03140.6;AT2G03140.1;AT2G03140.12;AT2G03140.5;AT2G03140.9;AT2G03140.4;AT2G03140.8;AT2G03140.11	exonic_part	0.702566	0.521821	0.260679	106.618	91.4629	0.00469338
AT2G03140:E012	AT2G03140	E012	TRUE	OK	FALSE	198.098	13355.7	1.00001e-08	0.0127125	0.0543046	0.0250557	0.441976	Chr2	944644	947053	+	AT2G03140.7;AT2G03140.2;AT2G03140.10;AT2G03140.3;AT2G03140.6;AT2G03140.1;AT2G03140.12;AT2G03140.5;AT2G03140.9;AT2G03140.4;AT2G03140.8;AT2G03140.11	exonic_part	0.527599	-0.616888	-0.307786	264.069	129.5	0.00469338
AT2G03140:E013	AT2G03140	E013	TRUE	OK	FALSE	9.09527	46.1887	0.0261518	0.0362625	0.0288007	0.20109	0.80203	Chr2	947142	947312	+	AT2G03140.7;AT2G03140.2;AT2G03140.10;AT2G03140.3;AT2G03140.6;AT2G03140.1;AT2G03140.12;AT2G03140.5;AT2G03140.9;AT2G03140.4;AT2G03140.8;AT2G03140.11	exonic_part	0.847486	-0.71795	-0.358955	12.1903	4.79381	0.00469338
AT2G03140:E014	AT2G03140	E014	TRUE	OK	FALSE	5.9076	70.0351	0.13107	0.0495812	0.107552	8.6135e-06	0.00325912	Chr2	947398	947554	+	AT2G03140.7;AT2G03140.2;AT2G03140.10;AT2G03140.3;AT2G03140.6;AT2G03140.1;AT2G03140.12;AT2G03140.5;AT2G03140.9;AT2G03140.4;AT2G03140.8;AT2G03140.11	exonic_part	0.00453728	-26.6156	-13.3077	10.6394	6.78739e-08	0.00469338
AT2G03140:E016	AT2G03140	E016	TRUE	OK	FALSE	13.1569	67.1045	0.00160634	0.0286426	0.0101954	0.0776145	0.638055	Chr2	948050	948291	+	AT2G03140.7;AT2G03140.2;AT2G03140.10;AT2G03140.3;AT2G03140.1;AT2G03140.12;AT2G03140.5;AT2G03140.9;AT2G03140.4;AT2G03140.8;AT2G03140.11	exonic_part	0.716967	-0.73509	-0.367515	17.7102	6.86349	0.00469338
AT2G03340:E002	AT2G03340	E002	TRUE	OK	FALSE	49.8178	1038.89	0.00223865	0.0160857	0.00620977	3.87688e-06	0.00180671	Chr2	1015043	1015205	-	AT2G03340.1	exonic_part	0.00251988	-1.15241	-0.576023	79.7935	21.4404	1.10859e-08
AT2G03340:E003	AT2G03340	E003	TRUE	OK	FALSE	210.331	10843.4	0.0111488	0.0126466	0.0113595	0.000957385	0.0861717	Chr2	1015308	1015994	-	AT2G03340.1	exonic_part	0.115954	-0.749905	-0.374163	301.29	121.996	1.10859e-08
AT2G03340:E004	AT2G03340	E004	TRUE	OK	FALSE	159.148	3239.41	1e-08	0.0129899	0.00625636	2.27482e-12	9.94879e-09	Chr2	1016480	1017222	-	AT2G03340.1	exonic_part	1.40655e-08	1.25127	0.624607	157.422	159.332	1.10859e-08
AT2G03340:J005	AT2G03340	J005	TRUE	OK	FALSE	10.072	41.5637	0.000222244	0.0335153	0.00759968	0.048885	0.558347	Chr2	1014961	1015043	-	AT2G03340.1	splice_site	0.643915	-0.922155	-0.461049	15.801	4.74653	1.10859e-08
AT2G03340:J007	AT2G03340	J007	TRUE	OK	FALSE	19.9612	83.6852	0.0348746	0.0253458	0.0332715	0.00254284	0.152089	Chr2	1015994	1016480	-	AT2G03340.1	splice_site	0.200505	1.13947	0.569649	18.555	22.512	1.10859e-08
AT2G05620:E004	AT2G05620	E004	TRUE	OK	FALSE	640.769	47930.5	0.00339124	0.0119296	0.00426432	3.49566e-05	0.00915873	Chr2	2081390	2081858	-	AT2G05620.1;AT2G05620.2	exonic_part	0.012695	0.514611	0.255997	727.284	544.869	0.013829
AT2G07629:E002	AT2G07629	E002	TRUE	OK	FALSE	153.445	8457.44	0.00392504	0.0130423	0.00601263	0.033884	0.495579	Chr2	3312924	3313332	-	AT2G07629.1;AT2G07629.2	exonic_part	0.583047	0.503512	0.250339	136.818	162.608	0.0280599
AT2G07629:E004	AT2G07629	E004	TRUE	OK	FALSE	65.0667	623.421	0.00726404	0.0150296	0.00901803	0.00344667	0.178307	Chr2	3313449	3313475	-	AT2G07629.1;AT2G07629.2	exonic_part	0.23242	-0.780971	-0.389994	75.1828	52.7441	0.0280599
AT2G07629:E005	AT2G07629	E005	TRUE	OK	FALSE	42.4186	283.317	0.00324373	0.0168718	0.00702631	8.97385e-05	0.0182869	Chr2	3313475	3313502	-	AT2G07629.1	exonic_part	0.0253391	-1.07632	-0.537776	52.6518	29.6171	0.0280599
AT2G11035:E001	AT2G11035	E001	TRUE	OK	FALSE	5.64274	145.283	0.820664	0.051365	0.482727	0.00245654	0.149502	Chr2	4416919	4417174	+	AT2G11035.1	exonic_part	0.197297	-25.097	-12.5466	10.3945	8.41704e-08	0.000620881
AT2G11035:E002	AT2G11035	E002	TRUE	OK	FALSE	5.61992	66.229	0.0383783	0.0515265	0.0481226	7.09837e-07	0.000484208	Chr2	4417290	4417414	+	AT2G11035.1	exonic_part	0.00068185	27.398	6.98687	4.52536	4.14209	0.000620881
AT2G11035:E003	AT2G11035	E003	TRUE	OK	FALSE	4.13606	102.642	0.113863	0.0658581	0.0809008	0.0144599	0.356472	Chr2	4418289	4418447	+	AT2G11035.1	exonic_part	0.436956	-24.3358	-12.1669	5.66064	7.60922e-08	0.000620881
AT2G13370:E005	AT2G13370	E005	TRUE	OK	FALSE	34.0441	200.616	8.74048e-05	0.0181737	0.00381111	0.00887565	0.286989	Chr2	5545775	5545957	-	AT2G13370.1;AT2G13370.2;AT2G13370.3	exonic_part	0.359893	0.571715	0.285816	32.6389	34.3043	0.0111622
AT2G13370:E010	AT2G13370	E010	TRUE	OK	FALSE	22.8134	137.282	0.000248439	0.02142	0.00565345	0.00605793	0.239966	Chr2	5547423	5547603	-	AT2G13370.1;AT2G13370.2;AT2G13370.3	exonic_part	0.306214	-0.850345	-0.425136	31.4747	12.7786	0.0111622
[truncated: 3,494 more rows]

## Sheet: S2 Var spliceR
featureID	geneID	countbinID	testable	status	allZero	baseMean	baseVar	dispBeforeSharing	dispFitted	dispersion	pvalue	padjust	chr	start	end	strand	transcripts	featureType	padjust_noFilter	log2FC.WT.DW.	log2FCvst.WT.DW.	expr_DW	expr_WT	geneWisePadj
[truncated: 24,709 more rows]

[truncated: 1 more sheets: S2 Var & Dwf spliceR]
