# Supplementary material for: Stress-responsive pathways and small RNA changes distinguish variable developmental phenotypes caused by MSH1 loss
Source: BMC Plant Biol. 2017 Feb 20;17:47. doi: 10.1186/s12870-017-0996-4 (PMC5319189; doi:10.1186/s12870-017-0996-4)
Supplement: Additional file 6: — Spreadsheet of GO enrichment results for differentially expressed genes in msh1 mutants and differentially expressed isoforms in msh1 S2 variegated & dwarf plants. (XLSX 32 kb) [file 12870_2017_996_MOESM6_ESM.xlsx]

## Sheet: S1 (DEGs)
Green highlighting indicates shared between all S1 and S2
Blue highlighting indicates shared between S2 Var and S2 Var & Dwf
Red highlighting indicates unique to S2 Var & Dwf
Category	ID	Term	Count	Fold Enrichment	Adj. P-value
GOTERM_BP_DIRECT	GO:0010200	response to chitin	20	5.9056	3.84946e-07
GOTERM_BP_DIRECT	GO:0009612	response to mechanical stimulus	7	15.8592	0.000824359
GOTERM_BP_DIRECT	GO:0035556	intracellular signal transduction	12	6.00521	0.000579059
GOTERM_BP_DIRECT	GO:0009873	ethylene-activated signaling pathway	11	6.23041	0.000922424
GOTERM_BP_DIRECT	GO:0002679	respiratory burst involved in defense response	8	8.17102	0.00373861
GOTERM_BP_DIRECT	GO:0009830	cell wall modification involved in abscission	4	33.2288	0.011821
GOTERM_BP_DIRECT	GO:0009693	ethylene biosynthetic process	7	7.58484	0.0153436
GOTERM_BP_DIRECT	GO:0009611	response to wounding	11	4.04333	0.016652
GOTERM_BP_DIRECT	GO:0009862	systemic acquired resistance, salicylic acid mediated signaling pathway	9	4.45029	0.035092
GOTERM_BP_DIRECT	GO:0031348	negative regulation of defense response	9	4.16904	0.0476051

## Sheet: S2 Var (DEGs)
Green highlighting indicates shared between all S1 and S2
Blue highlighting indicates shared between S2 Var and S2 Var & Dwf
Red highlighting indicates unique to S2 Var & Dwf
Category	ID	Term	Count	Fold Enrichment	Adj. P-value
GOTERM_BP_DIRECT	GO:0009627	systemic acquired resistance	141	4.98549	4.40577e-64
GOTERM_BP_DIRECT	GO:0009697	salicylic acid biosynthetic process	118	4.98684	2.39236e-53
GOTERM_BP_DIRECT	GO:0010200	response to chitin	159	3.34385	2.74503e-43
GOTERM_BP_DIRECT	GO:0010363	regulation of plant-type hypersensitive response	146	3.53061	6.07523e-43
GOTERM_BP_DIRECT	GO:0006612	protein targeting to membrane	148	3.39401	3.21176e-41
GOTERM_BP_DIRECT	GO:0031348	negative regulation of defense response	119	3.92606	3.07683e-40
GOTERM_BP_DIRECT	GO:0042742	defense response to bacterium	133	3.26969	6.43683e-35
GOTERM_BP_DIRECT	GO:0000165	MAPK cascade	99	4.04891	1.25777e-34
GOTERM_BP_DIRECT	GO:0009867	jasmonic acid mediated signaling pathway	112	3.53732	8.20208e-33
GOTERM_BP_DIRECT	GO:0009862	systemic acquired resistance, salicylic acid mediated signaling pathway	105	3.69787	1.1045e-32
GOTERM_BP_DIRECT	GO:0034976	response to endoplasmic reticulum stress	83	4.0697	4.61963e-29
GOTERM_BP_DIRECT	GO:0002679	respiratory burst involved in defense response	64	4.65567	3.36688e-26
GOTERM_BP_DIRECT	GO:0009595	detection of biotic stimulus	58	5.0465	4.93745e-26
GOTERM_BP_DIRECT	GO:0043069	negative regulation of programmed cell death	75	3.98572	1.69363e-25
GOTERM_BP_DIRECT	GO:0010310	regulation of hydrogen peroxide metabolic process	79	3.81041	2.20259e-25
GOTERM_BP_DIRECT	GO:0043900	regulation of multi-organism process	49	4.77878	1.89448e-20
GOTERM_BP_DIRECT	GO:0009863	salicylic acid mediated signaling pathway	67	3.64796	4.0286e-20
GOTERM_BP_DIRECT	GO:0009723	response to ethylene	87	2.947	3.60608e-19
GOTERM_BP_DIRECT	GO:0009753	response to jasmonic acid	83	2.7282	5.57672e-16
GOTERM_BP_DIRECT	GO:0009611	response to wounding	95	2.48706	1.64883e-15
GOTERM_BP_DIRECT	GO:0009617	response to bacterium	64	3.12084	2.92622e-15
GOTERM_BP_DIRECT	GO:0031347	regulation of defense response	48	3.76986	6.99441e-15
GOTERM_BP_DIRECT	GO:0050832	defense response to fungus	138	2.02435	2.02061e-14
GOTERM_BP_DIRECT	GO:0009693	ethylene biosynthetic process	47	3.62712	1.0314e-13
GOTERM_BP_DIRECT	GO:0045088	regulation of innate immune response	28	5.52215	2.59792e-13
GOTERM_BP_DIRECT	GO:0000911	cytokinesis by cell plate formation	67	2.74017	8.08908e-13
GOTERM_BP_DIRECT	GO:0009814	defense response, incompatible interaction	39	3.88899	2.10787e-12
GOTERM_BP_DIRECT	GO:0042538	hyperosmotic salinity response	54	3.03319	3.66196e-12
GOTERM_BP_DIRECT	GO:0030968	endoplasmic reticulum unfolded protein response	60	2.83241	3.79419e-12
GOTERM_BP_DIRECT	GO:0002237	response to molecule of bacterial origin	41	3.67546	3.90366e-12
GOTERM_BP_DIRECT	GO:0009733	response to auxin	92	2.18898	2.12076e-11
GOTERM_BP_DIRECT	GO:0045087	innate immune response	43	3.37717	2.4851e-11
GOTERM_BP_DIRECT	GO:0006275	regulation of DNA replication	42	3.38859	4.0749e-11
GOTERM_BP_DIRECT	GO:0009738	abscisic acid-activated signaling pathway	74	2.35391	1.12575e-10
GOTERM_BP_DIRECT	GO:0010583	response to cyclopentenone	44	3.12396	2.50977e-10
GOTERM_BP_DIRECT	GO:0010389	regulation of G2/M transition of mitotic cell cycle	29	4.28953	2.52198e-10
GOTERM_BP_DIRECT	GO:0006865	amino acid transport	49	2.89913	2.87907e-10
GOTERM_BP_DIRECT	GO:0009751	response to salicylic acid	50	2.84451	3.64931e-10
GOTERM_BP_DIRECT	GO:0007623	circadian rhythm	46	2.89535	1.35347e-09
GOTERM_BP_DIRECT	GO:0000226	microtubule cytoskeleton organization	47	2.81837	2.21462e-09
GOTERM_BP_DIRECT	GO:0009620	response to fungus	42	3.00601	2.7343e-09
GOTERM_BP_DIRECT	GO:0009414	response to water deprivation	80	2.08208	8.06181e-09
GOTERM_BP_DIRECT	GO:0016572	histone phosphorylation	27	3.92823	1.43723e-08
GOTERM_BP_DIRECT	GO:0009409	response to cold	89	1.95511	2.1203e-08
GOTERM_BP_DIRECT	GO:0007165	signal transduction	105	1.80244	6.66783e-08
GOTERM_BP_DIRECT	GO:0006952	defense response	103	1.81372	6.72833e-08
GOTERM_BP_DIRECT	GO:0009581	detection of external stimulus	14	6.53939	1.88919e-07
GOTERM_BP_DIRECT	GO:0051707	response to other organism	30	3.20779	3.17317e-07
GOTERM_BP_DIRECT	GO:0009695	jasmonic acid biosynthetic process	40	2.66914	3.22678e-07
GOTERM_BP_DIRECT	GO:0080167	response to karrikin	39	2.70406	3.27717e-07
GOTERM_BP_DIRECT	GO:0035556	intracellular signal transduction	60	2.13853	5.05373e-07
GOTERM_BP_DIRECT	GO:0009718	anthocyanin-containing compound biosynthetic process	22	3.98464	5.09891e-07
GOTERM_BP_DIRECT	GO:0009407	toxin catabolic process	53	2.23985	7.29653e-07
GOTERM_BP_DIRECT	GO:0042546	cell wall biogenesis	33	2.89971	7.69852e-07
GOTERM_BP_DIRECT	GO:0006984	ER-nucleus signaling pathway	12	7.0999	8.09627e-07
GOTERM_BP_DIRECT	GO:0051567	histone H3-K9 methylation	47	2.33028	1.30275e-06
GOTERM_BP_DIRECT	GO:0009737	response to abscisic acid	90	1.73639	4.85931e-06
GOTERM_BP_DIRECT	GO:0052542	defense response by callose deposition	20	3.77654	6.51946e-06
GOTERM_BP_DIRECT	GO:0008283	cell proliferation	44	2.27032	7.63375e-06
GOTERM_BP_DIRECT	GO:0043090	amino acid import	25	3.03934	1.69401e-05
GOTERM_BP_DIRECT	GO:0051225	spindle assembly	20	3.54995	1.93639e-05
GOTERM_BP_DIRECT	GO:0051726	regulation of cell cycle	39	2.27711	3.44454e-05
GOTERM_BP_DIRECT	GO:0009684	indoleacetic acid biosynthetic process	31	2.54742	4.13742e-05
GOTERM_BP_DIRECT	GO:0040008	regulation of growth	24	2.91777	6.17686e-05
GOTERM_BP_DIRECT	GO:0016045	detection of bacterium	11	5.74257	6.33706e-05
GOTERM_BP_DIRECT	GO:0019684	photosynthesis, light reaction	31	2.47857	7.32238e-05
GOTERM_BP_DIRECT	GO:0006569	tryptophan catabolic process	25	2.80851	7.42853e-05
GOTERM_BP_DIRECT	GO:0007154	cell communication	20	3.22723	9.20167e-05
GOTERM_BP_DIRECT	GO:0016458	gene silencing	21	3.10621	9.59226e-05
GOTERM_BP_DIRECT	GO:0009636	response to toxic substance	23	2.91603	9.66827e-05
GOTERM_BP_DIRECT	GO:0019344	cysteine biosynthetic process	47	1.99579	0.000113398
GOTERM_BP_DIRECT	GO:0006979	response to oxidative stress	57	1.853	0.000114331
GOTERM_BP_DIRECT	GO:0009932	cell tip growth	24	2.69617	0.000237221
GOTERM_BP_DIRECT	GO:0009963	positive regulation of flavonoid biosynthetic process	28	2.46036	0.000246005
GOTERM_BP_DIRECT	GO:0009416	response to light stimulus	40	2.06393	0.000259498
GOTERM_BP_DIRECT	GO:0007018	microtubule-based movement	17	3.35273	0.000305417
GOTERM_BP_DIRECT	GO:0006857	oligopeptide transport	29	2.38307	0.000307501
GOTERM_BP_DIRECT	GO:0010264	myo-inositol hexakisphosphate biosynthetic process	21	2.86727	0.000329289
GOTERM_BP_DIRECT	GO:0006073	cellular glucan metabolic process	13	4.12048	0.000382111
GOTERM_BP_DIRECT	GO:0006342	chromatin silencing	31	2.21872	0.000637314
GOTERM_BP_DIRECT	GO:0015824	proline transport	22	2.63848	0.000767503
GOTERM_BP_DIRECT	GO:0009625	response to insect	16	3.15551	0.00122697
GOTERM_BP_DIRECT	GO:0010411	xyloglucan metabolic process	15	3.24691	0.00154059
GOTERM_BP_DIRECT	GO:0035304	regulation of protein dephosphorylation	32	2.08821	0.0015424
GOTERM_BP_DIRECT	GO:0010817	regulation of hormone levels	20	2.64922	0.00167942
GOTERM_BP_DIRECT	GO:0010193	response to ozone	14	3.35806	0.00191152
GOTERM_BP_DIRECT	GO:0050776	regulation of immune response	9	4.99212	0.00228075
GOTERM_BP_DIRECT	GO:0009744	response to sucrose	42	1.82718	0.00250616
GOTERM_BP_DIRECT	GO:0015979	photosynthesis	33	1.99232	0.00279343
GOTERM_BP_DIRECT	GO:0009644	response to high light intensity	43	1.80009	0.0028519
GOTERM_BP_DIRECT	GO:0000096	sulfur amino acid metabolic process	15	2.95829	0.00426484
GOTERM_BP_DIRECT	GO:0010112	regulation of systemic acquired resistance	7	6.21242	0.00429762
GOTERM_BP_DIRECT	GO:0010224	response to UV-B	25	2.19675	0.00432617
GOTERM_BP_DIRECT	GO:0006636	unsaturated fatty acid biosynthetic process	21	2.38939	0.00452589
GOTERM_BP_DIRECT	GO:0016998	cell wall macromolecule catabolic process	11	3.75476	0.00453978
GOTERM_BP_DIRECT	GO:0006270	DNA replication initiation	19	2.51676	0.00470332
GOTERM_BP_DIRECT	GO:0042127	regulation of cell proliferation	15	2.89398	0.00527251
GOTERM_BP_DIRECT	GO:0009873	ethylene-activated signaling pathway	43	1.73464	0.00595107
GOTERM_BP_DIRECT	GO:0016126	sterol biosynthetic process	35	1.82718	0.00848559
GOTERM_BP_DIRECT	GO:0055114	oxidation-reduction process	183	1.25802	0.0088376
GOTERM_BP_DIRECT	GO:0043481	anthocyanin accumulation in tissues in response to UV light	26	2.04201	0.00928425
GOTERM_BP_DIRECT	GO:0009833	plant-type primary cell wall biogenesis	5	8.87488	0.0099262
GOTERM_BP_DIRECT	GO:0008652	cellular amino acid biosynthetic process	15	2.7168	0.010085
GOTERM_BP_DIRECT	GO:0051258	protein polymerization	10	3.69787	0.0101795
GOTERM_BP_DIRECT	GO:0009765	photosynthesis, light harvesting	10	3.69787	0.0101795
GOTERM_BP_DIRECT	GO:0061025	membrane fusion	50	1.61361	0.0101884
GOTERM_BP_DIRECT	GO:0010103	stomatal complex morphogenesis	30	1.90176	0.0107899
GOTERM_BP_DIRECT	GO:0006546	glycine catabolic process	15	2.66246	0.0120934
GOTERM_BP_DIRECT	GO:0009408	response to heat	46	1.63298	0.0126663
GOTERM_BP_DIRECT	GO:0009825	multidimensional cell growth	21	2.19262	0.012759
GOTERM_BP_DIRECT	GO:0009957	epidermal cell fate specification	8	4.43744	0.0130206
GOTERM_BP_DIRECT	GO:0000271	polysaccharide biosynthetic process	22	2.12225	0.0142635
GOTERM_BP_DIRECT	GO:0018298	protein-chromophore linkage	12	3.04282	0.0143001
GOTERM_BP_DIRECT	GO:0006995	cellular response to nitrogen starvation	12	3.04282	0.0143001
GOTERM_BP_DIRECT	GO:0048574	long-day photoperiodism, flowering	9	3.80352	0.0164406
GOTERM_BP_DIRECT	GO:0019748	secondary metabolic process	13	2.81399	0.0169204
GOTERM_BP_DIRECT	GO:0010114	response to red light	23	2.04122	0.0177531
GOTERM_BP_DIRECT	GO:0009615	response to virus	12	2.95829	0.0178491
GOTERM_BP_DIRECT	GO:0009642	response to light intensity	6	5.91659	0.018145
GOTERM_BP_DIRECT	GO:0034968	histone lysine methylation	24	1.99063	0.0191334
GOTERM_BP_DIRECT	GO:0009072	aromatic amino acid family metabolic process	13	2.74699	0.0203684
GOTERM_BP_DIRECT	GO:0000280	nuclear division	13	2.74699	0.0203684
GOTERM_BP_DIRECT	GO:0009626	plant-type hypersensitive response	17	2.32112	0.0216542
GOTERM_BP_DIRECT	GO:0006084	acetyl-CoA metabolic process	19	2.18991	0.0216547
GOTERM_BP_DIRECT	GO:0010167	response to nitrate	37	1.67536	0.0237658
GOTERM_BP_DIRECT	GO:0019761	glucosinolate biosynthetic process	32	1.72119	0.0322227
GOTERM_BP_DIRECT	GO:0071555	cell wall organization	62	1.44421	0.0322435
GOTERM_BP_DIRECT	GO:0009108	coenzyme biosynthetic process	12	2.73073	0.0331301
GOTERM_BP_DIRECT	GO:0006733	oxidoreduction coenzyme metabolic process	12	2.73073	0.0331301
GOTERM_BP_DIRECT	GO:0006766	vitamin metabolic process	12	2.73073	0.0331301
GOTERM_BP_DIRECT	GO:0044272	sulfur compound biosynthetic process	12	2.73073	0.0331301
GOTERM_BP_DIRECT	GO:0009106	lipoate metabolic process	12	2.73073	0.0331301
GOTERM_BP_DIRECT	GO:0010075	regulation of meristem growth	30	1.74017	0.036825
GOTERM_BP_DIRECT	GO:0006032	chitin catabolic process	9	3.32808	0.038452
GOTERM_BP_DIRECT	GO:0009117	nucleotide metabolic process	13	2.50812	0.0431108
GOTERM_BP_DIRECT	GO:0009641	shade avoidance	7	4.14161	0.0435589
GOTERM_BP_DIRECT	GO:0006633	fatty acid biosynthetic process	22	1.91419	0.0458298
GOTERM_BP_DIRECT	GO:0009664	plant-type cell wall organization	27	1.76192	0.048921
GOTERM_BP_DIRECT	GO:0071456	cellular response to hypoxia	9	3.19496	0.0492382

## Sheet: S2 Var & Dwf (DEGs)
Green highlighting indicates shared between all S1 and S2
Blue highlighting indicates shared between S2 Var and S2 Var & Dwf
Red highlighting indicates unique to S2 Var & Dwf
Category	ID	Term	Count	Fold Enrichment	Adj. P-value
GOTERM_BP_DIRECT	GO:0010200	response to chitin	231	4.17841	9.84813e-91
GOTERM_BP_DIRECT	GO:0010363	regulation of plant-type hypersensitive response	172	3.57745	1.16081e-53
GOTERM_BP_DIRECT	GO:0006612	protein targeting to membrane	175	3.45174	5.21872e-52
GOTERM_BP_DIRECT	GO:0009627	systemic acquired resistance	136	4.13596	1.42457e-51
GOTERM_BP_DIRECT	GO:0009611	response to wounding	159	3.58021	8.26628e-50
GOTERM_BP_DIRECT	GO:0009753	response to jasmonic acid	137	3.87318	1.09807e-47
GOTERM_BP_DIRECT	GO:0009867	jasmonic acid mediated signaling pathway	137	3.72156	3.77421e-45
GOTERM_BP_DIRECT	GO:0009697	salicylic acid biosynthetic process	114	4.14378	3.24598e-43
GOTERM_BP_DIRECT	GO:0031348	negative regulation of defense response	127	3.60382	6.55125e-40
GOTERM_BP_DIRECT	GO:0002679	respiratory burst involved in defense response	79	4.94286	5.4409e-37
GOTERM_BP_DIRECT	GO:0043069	negative regulation of programmed cell death	93	4.25087	3.18415e-36
GOTERM_BP_DIRECT	GO:0009723	response to ethylene	118	3.43789	1.40327e-34
GOTERM_BP_DIRECT	GO:0000165	MAPK cascade	103	3.62317	2.04481e-32
GOTERM_BP_DIRECT	GO:0009863	salicylic acid mediated signaling pathway	86	4.02737	3.95482e-31
GOTERM_BP_DIRECT	GO:0009862	systemic acquired resistance, salicylic acid mediated signaling pathway	110	3.33199	9.98811e-31
GOTERM_BP_DIRECT	GO:0009738	abscisic acid-activated signaling pathway	116	3.17369	3.8228e-30
GOTERM_BP_DIRECT	GO:0009414	response to water deprivation	130	2.91005	1.73871e-29
GOTERM_BP_DIRECT	GO:0009620	response to fungus	72	4.43223	2.00474e-29
GOTERM_BP_DIRECT	GO:0042538	hyperosmotic salinity response	82	3.96157	4.41786e-29
GOTERM_BP_DIRECT	GO:0009693	ethylene biosynthetic process	67	4.44721	1.93046e-27
GOTERM_BP_DIRECT	GO:0009695	jasmonic acid biosynthetic process	72	4.1323	6.71984e-27
GOTERM_BP_DIRECT	GO:0042742	defense response to bacterium	128	2.70654	1.22489e-25
GOTERM_BP_DIRECT	GO:0030968	endoplasmic reticulum unfolded protein response	85	3.45122	6.82093e-25
GOTERM_BP_DIRECT	GO:0009595	detection of biotic stimulus	55	4.11598	3.46593e-20
GOTERM_BP_DIRECT	GO:0010310	regulation of hydrogen peroxide metabolic process	76	3.15288	2.71181e-19
GOTERM_BP_DIRECT	GO:0009737	response to abscisic acid	133	2.20701	1.08275e-17
GOTERM_BP_DIRECT	GO:0035556	intracellular signal transduction	88	2.6977	2.75334e-17
GOTERM_BP_DIRECT	GO:0052542	defense response by callose deposition	33	5.35954	2.28922e-16
GOTERM_BP_DIRECT	GO:0034976	response to endoplasmic reticulum stress	70	2.9521	5.99417e-16
GOTERM_BP_DIRECT	GO:0007165	signal transduction	139	2.05227	1.23795e-15
GOTERM_BP_DIRECT	GO:0045087	innate immune response	52	3.51266	2.47574e-15
GOTERM_BP_DIRECT	GO:0031347	regulation of defense response	52	3.51266	2.47574e-15
GOTERM_BP_DIRECT	GO:0009733	response to auxin	109	2.23064	1.52101e-14
GOTERM_BP_DIRECT	GO:0043900	regulation of multi-organism process	45	3.7747	1.4766e-14
GOTERM_BP_DIRECT	GO:0050832	defense response to fungus	153	1.9304	1.43219e-14
GOTERM_BP_DIRECT	GO:0009617	response to bacterium	67	2.81005	6.02851e-14
GOTERM_BP_DIRECT	GO:0009873	ethylene-activated signaling pathway	72	2.49816	4.61375e-12
GOTERM_BP_DIRECT	GO:0009409	response to cold	108	2.04058	1.05257e-11
GOTERM_BP_DIRECT	GO:0002237	response to molecule of bacterial origin	43	3.31546	1.7915e-11
GOTERM_BP_DIRECT	GO:0045088	regulation of innate immune response	26	4.41034	6.30469e-10
GOTERM_BP_DIRECT	GO:0006865	amino acid transport	52	2.6462	1.38152e-09
GOTERM_BP_DIRECT	GO:0006952	defense response	120	1.81745	1.81011e-09
GOTERM_BP_DIRECT	GO:0007154	cell communication	28	3.88603	4.0724e-09
GOTERM_BP_DIRECT	GO:0007623	circadian rhythm	49	2.6527	4.56287e-09
GOTERM_BP_DIRECT	GO:0080167	response to karrikin	45	2.68357	1.82018e-08
GOTERM_BP_DIRECT	GO:0009963	positive regulation of flavonoid biosynthetic process	38	2.87193	5.53448e-08
GOTERM_BP_DIRECT	GO:0009694	jasmonic acid metabolic process	21	4.45275	5.77729e-08
GOTERM_BP_DIRECT	GO:0009814	defense response, incompatible interaction	35	3.00185	6.76713e-08
GOTERM_BP_DIRECT	GO:0009581	detection of external stimulus	15	6.02627	7.81604e-08
GOTERM_BP_DIRECT	GO:0009612	response to mechanical stimulus	26	3.60846	1.29682e-07
GOTERM_BP_DIRECT	GO:0051707	response to other organism	33	3.03492	1.4381e-07
GOTERM_BP_DIRECT	GO:0009684	indoleacetic acid biosynthetic process	37	2.6151	1.40591e-06
GOTERM_BP_DIRECT	GO:0009751	response to salicylic acid	47	2.29977	1.51452e-06
GOTERM_BP_DIRECT	GO:0009416	response to light stimulus	47	2.08584	3.33399e-05
GOTERM_BP_DIRECT	GO:0010817	regulation of hormone levels	25	2.84824	5.17513e-05
GOTERM_BP_DIRECT	GO:0006984	ER-nucleus signaling pathway	11	5.59774	6.19924e-05
GOTERM_BP_DIRECT	GO:0040008	regulation of growth	26	2.7187	7.91186e-05
GOTERM_BP_DIRECT	GO:0043090	amino acid import	26	2.7187	7.91186e-05
GOTERM_BP_DIRECT	GO:0006569	tryptophan catabolic process	27	2.60884	0.0001153
GOTERM_BP_DIRECT	GO:0009625	response to insect	19	3.22294	0.00015329
GOTERM_BP_DIRECT	GO:0019344	cysteine biosynthetic process	52	1.89919	0.000151235
GOTERM_BP_DIRECT	GO:0010411	xyloglucan metabolic process	18	3.3512	0.000150258
GOTERM_BP_DIRECT	GO:0009626	plant-type hypersensitive response	23	2.70101	0.00034721
GOTERM_BP_DIRECT	GO:0009932	cell tip growth	26	2.51222	0.000349032
GOTERM_BP_DIRECT	GO:0006979	response to oxidative stress	62	1.73357	0.000372419
GOTERM_BP_DIRECT	GO:0006351	transcription, DNA-templated	280	1.25651	0.00050785
GOTERM_BP_DIRECT	GO:0009718	anthocyanin-containing compound biosynthetic process	19	2.95984	0.000547791
GOTERM_BP_DIRECT	GO:0010583	response to cyclopentenone	34	2.07625	0.00108342
GOTERM_BP_DIRECT	GO:0009825	multidimensional cell growth	26	2.33489	0.0012822
GOTERM_BP_DIRECT	GO:0000271	polysaccharide biosynthetic process	27	2.2402	0.00190526
GOTERM_BP_DIRECT	GO:0016045	detection of bacterium	10	4.49016	0.00212568
GOTERM_BP_DIRECT	GO:0071456	cellular response to hypoxia	12	3.66397	0.00301014
GOTERM_BP_DIRECT	GO:0010286	heat acclimation	25	2.24508	0.00340332
GOTERM_BP_DIRECT	GO:0043481	anthocyanin accumulation in tissues in response to UV light	30	2.02653	0.00470291
GOTERM_BP_DIRECT	GO:0009641	shade avoidance	9	4.57997	0.0046593
GOTERM_BP_DIRECT	GO:0061025	membrane fusion	58	1.60993	0.0050632
GOTERM_BP_DIRECT	GO:0006355	regulation of transcription, DNA-templated	346	1.18436	0.0055795
GOTERM_BP_DIRECT	GO:0009646	response to absence of light	13	3.20105	0.00599268
GOTERM_BP_DIRECT	GO:0000226	microtubule cytoskeleton organization	36	1.85674	0.00595277
GOTERM_BP_DIRECT	GO:0015824	proline transport	22	2.26935	0.00716907
GOTERM_BP_DIRECT	GO:0050776	regulation of immune response	9	4.29372	0.00761271
GOTERM_BP_DIRECT	GO:0010224	response to UV-B	27	2.04058	0.0082517
GOTERM_BP_DIRECT	GO:0042546	cell wall biogenesis	27	2.04058	0.0082517
GOTERM_BP_DIRECT	GO:0010389	regulation of G2/M transition of mitotic cell cycle	19	2.4172	0.00845782
GOTERM_BP_DIRECT	GO:0006073	cellular glucan metabolic process	12	3.2714	0.00848026
GOTERM_BP_DIRECT	GO:0009765	photosynthesis, light harvesting	11	3.49859	0.00868641
GOTERM_BP_DIRECT	GO:0009744	response to sucrose	45	1.68381	0.00893346
GOTERM_BP_DIRECT	GO:0010193	response to ozone	14	2.88827	0.00918414
GOTERM_BP_DIRECT	GO:0035304	regulation of protein dephosphorylation	33	1.85219	0.0103207
GOTERM_BP_DIRECT	GO:0009739	response to gibberellin	27	2.00096	0.0104761
GOTERM_BP_DIRECT	GO:0010112	regulation of systemic acquired resistance	7	5.34329	0.0108389
GOTERM_BP_DIRECT	GO:0048574	long-day photoperiodism, flowering	10	3.63489	0.0121169
GOTERM_BP_DIRECT	GO:0046777	protein autophosphorylation	43	1.66615	0.0140596
GOTERM_BP_DIRECT	GO:0010017	red or far-red light signaling pathway	12	3.05331	0.0150972
GOTERM_BP_DIRECT	GO:0006862	nucleotide transport	11	3.22946	0.016506
GOTERM_BP_DIRECT	GO:0018298	protein-chromophore linkage	13	2.83522	0.017423
GOTERM_BP_DIRECT	GO:0006995	cellular response to nitrogen starvation	13	2.83522	0.017423
GOTERM_BP_DIRECT	GO:0010600	regulation of auxin biosynthetic process	5	7.63328	0.0202236
GOTERM_BP_DIRECT	GO:0051225	spindle assembly	16	2.44265	0.0207569
GOTERM_BP_DIRECT	GO:0043269	regulation of ion transport	11	3.10985	0.0221437
GOTERM_BP_DIRECT	GO:0009741	response to brassinosteroid	22	2.04795	0.0245577
GOTERM_BP_DIRECT	GO:0016572	histone phosphorylation	18	2.25244	0.0245029
GOTERM_BP_DIRECT	GO:0009408	response to heat	50	1.52666	0.0338212
GOTERM_BP_DIRECT	GO:0015979	photosynthesis	33	1.71359	0.0343707
GOTERM_BP_DIRECT	GO:0015696	ammonium transport	11	2.89538	0.0387452
GOTERM_BP_DIRECT	GO:0030003	cellular cation homeostasis	25	1.8709	0.0389307
GOTERM_BP_DIRECT	GO:0009407	toxin catabolic process	43	1.563	0.0434859
GOTERM_BP_DIRECT	GO:0009651	response to salt stress	112	1.29338	0.0439054
GOTERM_BP_DIRECT	GO:0000911	cytokinesis by cell plate formation	44	1.54776	0.0458575

## Sheet: S2 Var & Dwf (AS)
Category	ID	Term	Count	Fold Enrichment	Adj. P-value
GOTERM_BP_DIRECT	GO:0010363	regulation of plant-type hypersensitive response	29	3.88605	7.85314e-07
GOTERM_BP_DIRECT	GO:0043069	negative regulation of programmed cell death	20	5.88966	1.02865e-06
GOTERM_BP_DIRECT	GO:0006612	protein targeting to membrane	29	3.68522	1.68726e-06
GOTERM_BP_DIRECT	GO:0031347	regulation of defense response	16	6.96335	1.72227e-06
GOTERM_BP_DIRECT	GO:0031348	negative regulation of defense response	22	4.02205	1.92167e-05
GOTERM_BP_DIRECT	GO:0009414	response to water deprivation	25	3.60547	2.09485e-05
GOTERM_BP_DIRECT	GO:0010200	response to chitin	26	3.02997	0.000156932
GOTERM_BP_DIRECT	GO:0009723	response to ethylene	20	3.7541	0.000172284
GOTERM_BP_DIRECT	GO:0009611	response to wounding	23	3.33661	0.000194966
GOTERM_BP_DIRECT	GO:0009627	systemic acquired resistance	19	3.72269	0.000300825
GOTERM_BP_DIRECT	GO:0009651	response to salt stress	33	2.45521	0.000366945
GOTERM_BP_DIRECT	GO:0009738	abscisic acid-activated signaling pathway	19	3.34908	0.000988807
GOTERM_BP_DIRECT	GO:0009867	jasmonic acid mediated signaling pathway	19	3.32525	0.00101071
GOTERM_BP_DIRECT	GO:0042742	defense response to bacterium	22	2.99704	0.00104622
GOTERM_BP_DIRECT	GO:0009697	salicylic acid biosynthetic process	16	3.74695	0.0013374
GOTERM_BP_DIRECT	GO:0006499	N-terminal protein myristoylation	12	4.95919	0.00145158
GOTERM_BP_DIRECT	GO:0000398	mRNA splicing, via spliceosome	12	4.6105	0.00267982
GOTERM_BP_DIRECT	GO:0042538	hyperosmotic salinity response	13	4.04635	0.00394059
GOTERM_BP_DIRECT	GO:0009753	response to jasmonic acid	17	3.09643	0.00536987
GOTERM_BP_DIRECT	GO:0009862	systemic acquired resistance, salicylic acid mediated signaling pathway	16	3.12246	0.00780503
GOTERM_BP_DIRECT	GO:0009409	response to cold	21	2.55632	0.00851321
GOTERM_BP_DIRECT	GO:0030968	endoplasmic reticulum unfolded protein response	13	3.40065	0.0161154
GOTERM_BP_DIRECT	GO:0061025	membrane fusion	16	2.8613	0.0170696
GOTERM_BP_DIRECT	GO:0009750	response to fructose	11	3.70524	0.0250309
GOTERM_BP_DIRECT	GO:0002679	respiratory burst involved in defense response	10	4.03104	0.0256768
GOTERM_BP_DIRECT	GO:0000165	MAPK cascade	13	2.94619	0.0467804
